# Supplementary material for: Temporal dynamics of airborne fungi in Swedish forest nurseries
Source: Appl Environ Microbiol. 2025 Jan 16;91(2):e01306-24. doi: 10.1128/aem.01306-24 (PMC11837532; doi:10.1128/aem.01306-24)
Supplement: Table S2 — Final OTU table of 2,152 fungal OTUs. [file aem.01306-24-s0002.xlsx]

## Sheet: Table S2 publ.
Table S2. Final OTU table of 2152 fungal OTUs.
Cluster.ID	Species_hypothesis	Cluster Size	Sequence1	Primary lifestyle (FungalTraits)	Guild (FungalTraits)	Phylum	Classification	Fungal_taxon	Genbank reference	Similarity	Relative abundance (%)
											Trekanten	Vibytorp	Lugnet	Stakheden	All samples
5647_0	SH0155802.10FU	220043	AACGCACATTGCGCCCCCTGGTATTCCGGGGGGCATGCCTGTTCGAGCGTCATTTCACCACTCAAGCCTCGCTTGGTATTGGGCAACGCGGTCCGCCGCGTGCCTCAAATCGTCCGGCTGGGTCTTCTGTCCCCTAAGCGTTGTGGAAACTATTCGCTAAAGGGTGTTCGGGAGGCTACGCCGTAAAACAACCCCATTTCTAAGGTTGACCTCGGATCAGGTAGGGATACCCGCTGAACTTAA	Saprotroph	Plant Pathogen	Ascomycota	Genus	Cladosporium sp.	UDB0799152	243/243 (100%)	22.6657	20.7914	22.8369	9.15943	20.1688
5647_1	SH0138970.10FU	97780	AACGCACCTTGCGCCCTTTGGTATTCCGAAGGGCATGCCTGTTTGAGTGTCATGAAACCTCACCCCACTTGGGTTTTTGCCTGAGCGGTGGTGTATTGGGTGTTGCCTTGCTAAAGGCTCGCCTTAAAGACATAAGCACCTTGGATGTAATACGTTTCATCCTTCTGGGTGGCTGATAACCCCACATATTCATGATCTGGCCTCAAATCAGGTAGGGCTACCCGCTGAACTTAA	Saprotroph		Basidiomycota	Species	Vishniacozyma victoriae	OQ066334	234/234 (100%)	9.17527	7.99701	10.1239	9.0628	9.14429
5647_3	SH0002202.10FU	64316	AACGCAGATTGCGCCCTTTGGTATTCCGAAGGGCATGCCTGTTTGAGTGTCTTATAAACCTCACCTCTATAGTTTTCTATAGTTGTGCTTTGGGTGTTGCCGTTTACTCTGGCTCGCCTTAAATGTCTAAGTGGAATGCGTAATAAGTTCTCGCAACCCTCCACTCTAACACACTTTATATTCTGACCTCAAATCAGGTAGGACTACCCGCTGAACTTAA	Saprotroph		Basidiomycota	Genus	Dioszegia sp.	MN077496	220/220 (100%)	6.2702	6.22532	4.31579	7.01006	5.79525
5647_2	SH0082202.10FU	62713	AACGCACCTTGCGCTCCTTGGTATTCCGAGGAGCATGCCTGTTTGAGTGTCATGAAACTCTCAAACCCAAGTTTTGGATTTCGATCCATGCTTGAGTTTGGATTTGGATGTTTGCCGGTGATAAGCCGACTCATCTTAAAAGTATTAGCTAGATCTGTCTCTATGACTGGTTTGACTTGGCATAATAAGTATTTTGCTGAGGACATCTTCGGATGGCCAGGACCTAGACTATTGTCTGCTAACTAAACCATCACTTTAAGTGCATCTTCGGATGTTACTCATTGTGTAACTTTGACATCTGGCCTCAAATCAGGTAGGACTACCCGCTGAACTTAA	Saprotroph		Basidiomycota	Genus	Filobasidium sp.	OQ448474	336/336 (100%)	2.21212	12.4711	3.32668	9.83167	6.27504
5647_5	SH0081637.10FU	47572	AACGCACATTGCGCCCTTTGGTATTCCAAAGGGCATGCCTGTTCGAGCGTCATTTGTACCCTCAAGCTTTGCTTGGTGTTGGGCGTCTTTTGTCTCCAGTTCGCTGGAGACTCGCCTTAAAGTCATTGGCAGCCGGCCTACTGGTTTCGGAGCGCAGCACAAGTCGCGCTCTTCGCCAGCCAAGGTCAGCGTCCAGCAAGCCTTTTTTTCAACCTTTGACCTCGGATCAGGTAGGGATACCCGCTGAACTTAA	Plant pathogen	Animal Pathogen-Endophyte-Plant Pathogen-Wood Saprotroph	Ascomycota	Genus	Alternaria sp.	OP699763	253/253 (100%)	5.15878	4.21904	4.97185	1.67806	4.33304
5647_4	SH0014441.10FU	43864	AACGCACCTTGCACCTTTTGGTATTCCAAAAGGTACACCTGTTTGAGTGTCATGAAACCCTCTCATTCTAATTCTTTATTTGATATAAGGAGTTGGTATGGATGTTGAGTGTTGCCGTCATTGGCTCACTTTAAATACATAAGTACTTTTATCTTGAAAAATAAATGGAGAAATACTTGGTGTAATATTTATGTTTCATTAAGGAGTGTGGTTTAATTACTACAGCCATTTGTTTTGGATAAATAGCTTCCTAACCCTATTATATTTAAACTTTAGACCTCAAATCAGGTGGGACTACCCGCTGAACTTAA	Plant pathogen		Basidiomycota	Species	Thekopsora areolata	OL471672	311/311 (100%)	3.76247	4.064	4.24951	5.33414	4.22368
5647_7	SH0085547.10FU	36786	AACGCACATTGCGCCCCTTGGTATTCCATGGGGCATGCCTGTTCGAGCGTCATTTGTACCTTCAAGCTCTGCTTGGTGTTGGGTGTTTGTCTCGCCTCTGCGTGTAGACTCGCCTTAAAACAATTGGCAGCCGGCGTATTGATTTCGGAGCGCAGTACATCTCGCGCTTTGCACTCACAACGACGACGTCCAAAAGTACATTTTTACACTCTTGACCTCGGATCAGGTAGGGATACCCGCTGAACTTAA	Plant pathogen	Endophyte-Plant Pathogen	Ascomycota	Species	Epicoccum nigrum	OR245533	249/249 (100%)	4.45791	2.75469	3.64168	2.44839	3.48217
5647_8	SH0130703.10FU	29043	AACGCACATTGCGCCCCTTGGTATTCCGAGGGGCATGCCTGTTCGAGCGTCATTACACCACTCAAGCTATGCTTGGTATTGGGCGTCGTCCTTAGTTGGGCGCGCCTTAAAGACCTCGGCGAGGCCACTCCGGCTTTAGGCGTAGTAGAATTTATTCGAACGTCTGTCAAAGGAGAGGAACTCTGCCGACTGAAACCTTTATTTTTCTAGGTTGACCTCGGATCAGGTAGGGATACCCGCTGAACTTAA	Plant pathogen	Animal Pathogen-Endophyte-Epiphyte-Plant Pathogen	Ascomycota	Species	Aureobasidium pullulans	UDB035654	249/249 (100%)	3.02638	1.78434	2.81736	2.433	2.56327
5647_6	SH0126051.10FU	23846	AACGCACCTTGCGCCCCTTGGCTATTCCGAGGGGCATGCCTGTTTGAGTATCATGAACACCTCAACTCTCATGGTTTGCCATGATGAGTTGGACTCTGGGGGTTTTGCTGGCCTGTGGTCGGCTCCTCTCAAATTAATCAGCCTCCCAGTGTTTGGTGGCATCACGGGTGTGATAAATATCTACGCTCGCTGTTGTCTGCCAGGTAACCTTTGGTCACAAAGGTTTGCTGGAGCTCACAGATGTCTCTCCTCAGCGAGGACAGCTTTTTTAACGTTCGATCTCAAATCAGGTAGGACTACCCGCTGAACTTAA	Ectomycorrhizal		Basidiomycota	Species	Thelephora terrestris	UDB0798946	313/313 (100%)	4.13299	1.37724	1.21046	0.986068	2.09688
5647_11	SH0156815.10FU	20946	AACGCACATTGCGCCCCTTGGTATTCCGGGGGGCATGCCTGTTCGAGCGTCATTTCAACCCTCAAGCTTAGCTTGGTATTGAGTCTATGTCAGTAATGGCAGGCTCTAAAATCAGTGGCGGCGCCGCTGGGTCCTGAACGTAGTAATATCTCTCGTTACAGGTTCTCGGTGTGCTTCTGCCAAAACCCAAATTTTTCTATGGTTGACCTCGGATCAGGTAGGGATACCCGCTGAACTTAA	Plant pathogen	Plant Pathogen	Ascomycota	Genus	Botrytis cinerea	UDB035382	240/240 (100%)	2.57608	1.75977	1.95343	0.940167	1.93642
5647_12	SH0134852.10FU	18624	AACGCACATTGCGCCCTCTGGTATTCCGGGGGGCATGCCTGTTCGAGCGTCATTACAACCCTCAAGCTCTGCTTGGTATTGGGTCAGCCCCTAGGGGCTTTCCTCAAATTCAGTGGCGGCGTCCATTGGGCTTCAAGCGTAGTAATTCTTCTCGCTTTGGAGTTCCGGTGGGAGCTTGCCAGCAACCCCAAACTTTCTATGGTTGACCTCGGATCAGGTAGGGATACCCGCTGAACTTAA	Unassigned		Ascomycota	Family	Pseudeurotiaceae	OV989365	239/240 (99.6%)	1.14363	1.70141	2.13414	1.97242	1.70322
5647_10	SH0130745.10FU	17303	AACGCACATTGCGCCCCTTGGTATTCCGAGGGGCATGCCTGTTCGAGCGTCATTACACCACTCAAGCATCGCTTGGTATTGGGAACGGTCCGTCGCAAGGCGGGCCTTCCTCGAAGACCTCGGCGGGGTTCAACCAACTTCGGGCGTAGTAGAGTTAAATCGAACGTCTTATAAGCTTGGTCGGATCTCATTGCCGTTAAACCTTTAAATTTTCTAGGTTGACCTCGGATCAGGTAGGGATACCCGCTGAACTTAA	Plant pathogen	Plant Pathogen	Ascomycota	Species	Sydowia polyspora	OR069590	256/256 (100%)	1.01978	1.94056	1.0972	2.51502	1.50269
5647_14	SH0077456.10FU	12118	AACGCACATTGCGCCCCTCGGTATTCCGGGGGGCATGCCTGTTCGAGCGTCATTACACCCCTCAAGCGTAGCTTGGTATTGGGTCCTCGCCCCCCGGGGCGTGCCCGAAAAGCAGTGGCGGCTCGGTGTGACTTTAAGCGTAGTAAATTTTCATCCCGCTTTGAAAGTTCGCCCCGTGGCTTGCCAGACAACCCCATTTATTTCAATGATTGACCTCGGATCAGGTAGGGATACCCGCTGAACTTAA	Lichenised		Ascomycota	Species	Hypogymnia physodes	MK812139	247/247 (100%)	0.97909	0.670657	1.22121	2.28423	1.17465
5647_9	SH0091895.10FU	10393	AACGCACTTTGCACCTTTTGGTTATTCCGAAAGGTACGCCTGTTTGAATGTCACAAAACTCCCCTCGGCTTTAACACTTTCTAAAAGGGTTATTGACGGATTCTGAGTGTTGGCGTGTCAACGCCTCGCTTTAAATATATCAGCACTTTTGGATGGTTCCATGTTAGTTCAAAAGACGTACTTGATGTCGTATTTATACAATTCATCGAGATGGTCTTTGGTCGTATCGACTATCCGCTAATATGATGACTTGAAGAATAGCTTCCTAACCCCATTAAATTTACCTTTAGACTTCAAATCAGGTGGGACTACCCGCTGAACTTAA	Plant pathogen	Plant Pathogen	Basidiomycota	Species	Melampsora populnea	MT759632	325/325 (100%)	0.685533	1.01867	1.07564	1.81841	1.05842
5647_13	SH0186333.10FU	10003	AACGCACCTTGCGCTCCCGGCAGATCTAATCTGGGGAGCATGCCTGTTTGAGGGCCGCGAATTGTTTCGAACGACAGCTTTTTTTCTTTGTGAAAAAGTTGGCGGATCGGTATTGAGGGTTTGCCATTTACCATGGCTCCCTCGAAATGCATTAGCGCATCCATTTGATAGGCAAGACGGACGAAAGCTCGATTTTCGCCCTCTCTTCCCTGCCGGGTTTTGATAATATCAGGACTTCGGAGGCGGAGAAAGGGTTAGAGCTGGACGCAACGTTTTGCTGTTTGGAGTGCTTCTGAAACCCGCCCATGCCTCTTTCTTCGGAAAAAGGAAGGGATTTTTTTTCAATTCATCGGCCTCAGATTGGTAGGACTACCCGCTGAACTTAA	Plant pathogen	Plant Pathogen	Basidiomycota	Genus	Ustilago sp.	MH855347	386/386 (100%)	0.192273	0.247527	2.81255	0.281297	0.994259
5647_19	SH0105436.10FU	9351	AACGCACCTTGCGCTCCTTGGTATTCCGAGGAGCATGCCTGTTTGAGTGTCATTAAATTCTCAACCTTTATTAACTTTTTGGTTAGTAAGTGGATTGGAAGTGGGGGCATGTTGGTTTCTTCATTGAAATAAACTCCCCTGAAATGCATTAGCTGGTTGCCTTGTGCGAACATGTCTATTGGTGTGATAATTATCTACGCCGTGGGCTATTTGCCGTTTATAGCACTGCTTATAATCGTCTGTTCATTCAGACAATATATGACAATTTGACCTCAAATCAGGTAGGACTACCCGCTGAACTTAA	Saprotroph	Wood Saprotroph	Basidiomycota	Species	Hypholoma fasciculare	UDB0778345	304/304 (100%)	1.46196	0.405703	0.657853	1.08096	0.902022
5647_16	SH0014439.10FU	6776	AACGCACCTTGCACCTTTTGGTATTCCAAAAGGTACACCTGTTTGAGTGTCATGAAACCCTCTCATTCCAATTCCTTATTTGATTAAGGAAATGTGTAATGGATGTTGAGCGTTGCCGTCATTGGCTCGCTTTAAATTTATAAGTACCTTTATTGAATAAATAAATGGAGAAATACTTGGTGTAATATTTATTATTCATTGAGGAATGTAGTTTTGTTACTACAGCCATTTGAGTTTTCAATAGATAGCTTCCTAACCCCAGTTTATCAAACTTTTAGACCTCAAATCAGGTGGGATTACCCGCTGAACTTAA	Plant pathogen		Basidiomycota	Species	Melampsoridium betulinum	MZ159583	313/313 (100%)	0.118678	0.106078	0.188605	4.18297	0.762031
5647_17	SH0194475.10FU	6234	AACGCACATTGCGCCCCTTGGTATTCCATGGGGCATGCCTGTTCGAGCGTCATTTGTACCCTCAAGCTCTGCTTGGTGTTGGGTGTTTGTCCTCTCCCTAGTGTTTGGACTCGCCTTAAAATAATTGGCAGCCAGTGTTTTGGTATTGAAGCGCAGCACAAGTCGCGATTCTTATCAAATACTTGCGTCCACAAGCCCTTTTTTAACTTTTGACCTCGGATCAGGTAGGGATACCCGCTGAACTTAA	Plant pathogen		Ascomycota	Species	Parastagonospora nodorum	OW988187	247/247 (100%)	0.409227	0.920334	0.667443	0.205755	0.581769
5647_21	SH0081516.10FU	5881	AACGCACATTGCGCCCTTTGGTATTCCAAAGGGCATGCCTGTTCGAGCGTCATTTGTACCCTCAAGCTTTGCTTGGTGTTGGGCGTCTTTGTCTCTCACGAGACTCGCCTTAAAATGATTGGCAGCCGACCTACTGGTTTCGGAGCGCAGCACAATTCTTGCACTTTGAATCAGCCTTGGTTGAGCATCCATCAAGACCACATTTTTTTCAACTTTTGACCTCGGATCAGGTAGGGATACCCGCTGAACTTAA	Plant pathogen		Ascomycota	Species	Stemphylium vesicarium	UDB035339	253/253 (100%)	0.973856	0.17126	0.478201	0.0634919	0.486879
5647_22	SH0121021.10FU	5654	AACGCATCTTGCGCTCTCTGGTATTCCGGAGAGCATGTCTGTTTGAGTGTCATGAATTCTTCAACCCAACTGTTTCTTGTAAACAGCTGGTGTTTGGATTCTGAGCGCTGCTGGCTTCGTGCCTAGCTCGTTCGTAATACATCAGCATCCCTAATACAAGTTTGGATTGACTTGGCGTAATAGACTATTCGCTAAGGATTCAATGTTCGCATTGAGCCAACTTAATTATGGAAGCTTCTAATTGAAAAGTCTACCTTTAGATTAGATCTCAAATCAGGCAGGATTACCCGCTGAACTTAA	Mycoparasite		Basidiomycota	Species	Sporobolomyces roseus	OQ066835	300/300 (100%)	0.367771	0.70829	0.654632	0.0961842	0.49572
5647_26	SH0022709.10FU	5544	AACGCACCTTGCGCTCCTTGGTATTCCGAGGAGCATGCCTGTTTGAGTGTCATGAAATCTTCAACCTATAAGCTTTTGTGGTTTGTAGGCTTGGACTTGGAGGCTTGTCGGCCTTGATCGGTCGGCTCCTCTTAAATGCATTAGCTTGATTCCTTGCGGATCGGCTCTCGGTGTGATAATATCTACGCCGCGACCGTGAAGCGTTTGGCGAGCTTCTAACCGTCTCACTTGAGAGACAACTTTATGACCTCTGACCTCAAATCAGGTAGGACTACCCGCTGAACTTAA	Plant pathogen		Basidiomycota	Species	Ganoderma applanatum	UDB0778969	288/288 (100%)	0.369081	0.557604	0.710352	0.439723	0.527877
5647_25	SH0118535.10FU	5220	AACGCACATTGCGCCCCGTGGTATTCCGCGGGGCATGCCTGTTCGAGCGTCATTTCAACCCATCAAGCTTCGGCTTGGTCTTGGGGCCTGCGGTTTCGCAGCCTCTAAACCCAGTGGCGGTGCCATTGAGCTCTGAGCGTAGTAATTATCCTCGCTATAGAGTCTCGGTGGTGTCTTGCCAGCAACCCCCAATATTTTTACAGGTTGACCTCGGATCAGGTAGGGATACCCGCTGAACTTAA	Plant pathogen		Ascomycota	Species	Pseudopezicula betulae	MT373373	241/242 (99.6%)	0.577678	0.41421	0.60637	0.0752767	0.468003
5647_15	-	5091	AACGCACCTTGCGCTCCTTGGTATTCCGAGGAGCATGCCTGTTTGAGTGTCATGAAACCCTCAACCTCTGACTTTCTTAATCGTCGGTCAGCGGCTTGGACTTGGGTGTCTGCCGGTCTTCATTGATCGGCTCACCTGAAATATATTAGCGAATCCCTTCTGTAATCGGTTCCACTCGACGTGATAAGTATTTCGTCGAGGACATCTTTATTGATGGCCGAGATAAAGCTGGTTCTAGATCTGCTTCTAACTCTTTCGTTGCCTTCTTGGTAAAGAAAAACCCCTCATGATCTGGCCTCAAATCAGGTAGGACTACCCGCTGAACTTAA	Plant pathogen		Basidiomycota	Genus	Itersonilia sp.	OK053715	329/329 (100%)	0.370882	0.722249	0.616021	0.254044	0.513034
5647_24	SH0159549.10FU	4121	AACGCACCTTGCGCTCCTTGGTATTCCGAGGAGCATGCCTGTTTGAGTGTCATGAATTCTCAACCCTCGATGCTTTATTGCATTGCTTGGGGTTGGTCCTTGGGTGCTTGCTGTTGTATGACAGCTCACCTCAAATGTATTAGCTGGACCGTATGTAACGCGTAGGTGTCCTCAACGTGATAAAGTCATTCGTTGAGGCGGCGGCTTCTGGCTGCCCCTGCCATCTATGTACACGCGTCTGCTTCTAACCCGGCGAACGACTACTTGTAGTCTGACCCATGACTTAAAGCTCTGGCCTCAAATCAGGTAGGATTACCCGCTGAACTTAA	Unassigned		Basidiomycota	Class	Exobasidiomycetes	OV986385	329/329 (100%)	0.220134	0.557572	0.47374	0.00118865	0.34559
5647_31	SH0088901.10FU	4051	AACGCACATTGCGCCCTTTGGTATTCCGAAGGGCATGCCTGTTCGAGCGTCATTGCAACCCTCAAGCATTGCTTGGTATTGGGTCTCGTCCCCGTGACGTGCCCGCAATTTGGTGGCGGTCCAGTGAGACTTCAAGCGTAGCAAGATTTTCATATCCCGCTTTGGAAGACTCTCGCTGCGTGCCGGCCAGACAACTCCTATATTTTCAATGGTTGACCTCGGATCAGGTAGGGATACCCGCTGAACTTAA	Lichenised	Lichenized	Ascomycota	Species	Physcia caesia	OM179828	250/250 (100%)	0.100073	0.0318573	0.0419303	2.55363	0.443669
5647_28	SH0182588.10FU	3843	AACGCACCTTGCGCTCCTTGGTATTCCGAGGAGCATGCCTGTTTGAGTGTCATTAAATTCTCAACCTCACCCGTTTTCTGAACGGTACCCGAGGCTTGGATGTGGGGGTTTGTGCAGGCTGCCTCAGCGCTGGTCTGCTCCCCTGAAATGCATTAGCGAGTTCATACTGAACCTCCGTCTATTGGTGTGATAATTATCTACGCCGTGGACTGGGTTTAGACTCGCTTCTAACCGTCCGCAAGGACAATACCTTTGACAATTTGACCTCAAATCAGGTAGGACTACCCGCTGAACTTAA	Saprotroph		Basidiomycota	Species	Coprinellus micaceus	UDB0802515	298/298 (100%)	0.382335	0.201704	0.634711	0.152494	0.376462
5647_35	SH0171985.10FU	3811	AACGCACATTGCGCCCCCTGGTATTCCGGGGGGCACACCTGTTCGAGCGCCATTTCTACCCTGGAGCCCTGCTCTGTGATGGGCCCCGTCCTCGCGGACGGGCCCGAAACCCGTGGGCGCCGTCGTGTCCGGCCCTGAGCGTAGCAAGAGAAATCCCTCGCTCGGAGTGCCTGTCGGTCGGTCGCCCCGAACCCCCATTTTTACAAGGTTGGCCTCGGATCAGGTGGGGATACCCGCTGAACTTAA	Plant pathogen	Plant Pathogen	Ascomycota	Genus	Venturia sp.	MH855707	246/246 (100%)	0.349765	0.50756	0.281204	0.355418	0.369749
5647_29	SH0097181.10FU	3533	AACGCACATTGCGCCCTTCGGTATTCCGTTGGGCATGCCTGTTCGAGCGTCATTTAAACCTTCAAGCTATGCTTGGTGTTGGGTGTTTGTCCCGCCTCAGCGCGTGGACTCGCCTCAAATTCATTGGCAGCCGGTATGTTGGCTTCGTGCGCAGCACATTGCAAACGGATTCAACAGACCCCCTCCCACAAGCCTTTTTTTTACTTTGACCTCGGATCAGGTAGGGATACCCGCTGAACTTAA	Unassigned		Ascomycota	Species	Phragmotrichum chailletii	OQ919295	243/243 (100%)	0.229592	0.312122	0.180579	0.970823	0.349837
5647_40	SH0167003.10FU	3314	AACGCACATTGCGCCCTCTGGTATTCCGGGGGGCATGCCTGTTCGAGCGTCATTACAACCCTCAAGCTCTGCTTGGTGTTGGGCTCGCCCTGTAGGGCCTGCCTCAAAGTCAGTGGCGGCACCGTCTGACCCTAAGCGTAGTAATACTCGCCGCTTGTGGACTCAGCGCGTGGCCTGCCAGCCAACCCCCACCATCAAGGTTGACCTCGGATCAGGTAGGGATACCCGCTGAACTTAA	Plant pathogen		Ascomycota	Species	Lophodermium piceae	KX009045	238/238 (100%)	0.411055	0.238229	0.320489	0.33184	0.328958
5647_34	SH0079186.10FU	3251	AACGCACCTTGCGCCCTCTGGTATTCCGGAGGGCATGCCTGTTTGAGTGTCATGAACACCTCACCCCCTCGGGTTTCCGATCGGGTGGATTTGGGTGCTGCCAGTTACATGGCTCGCCTTAAAAGCATTAGCGGTTGTAGACTTAATAAGTTTCGTCTTGTCGACCGCTTCTAATCTCCTTCGGGATGTCTTCGGACACTTCATGATCTGACCTCAAATCAGGTAGGACTACCCGCTGAACTTAA	Saprotroph		Basidiomycota	Species	Vishniacozyma globispora	NR_073235	245/245 (100%)	0.0903117	0.872851	0.0791813	0.300735	0.314712
5647_30	SH0085068.10FU	3069	AACGCACATTGCGCCCGGTGGTATTCCACCGGGCATGCCTGTTCGAGCGTCATTTCAACCCTCAAAAGCTTGCTTTTGGTGTTGGAGGAATACCTGTAAAAGGGTACCCTCTGAAATTTAGTGGCGGGCTCGCTAGAATTTTGAGCGTAGTAATTTTACCTCGTTTTTAAAGACTAGTGGGACTTCTTGCCGTAAAACCCCCCAACTTTCTGAAATTTGACCTCGGATCAGGTAGGAATACCCGCTGAACTTAA	Plant pathogen		Ascomycota	Genus	Ophiognomonia sp.	KT159293	254/254 (100%)	0.316031	0.241936	0.311715	0.240587	0.284647
5647_57	SH0115756.10FU	2918	AACGCACATTGCGCCCTCTGGTATTCCGGGGGGCATGCCTGTTCGAGCGTCATTACAACCCTCAAGCTCCGCTTGGTGTTGGGCTCGCCCTCTAGGGCTTGCCTCAAAATCAGTGGCGGCCACAGCCCGACCTCTAGCGCAGTACTACTCGTCGCTGGAAGGAGAGGCCTAGGCGCTATGACAACCCCCTTTTTTACAAGGTTGACCTCGGATCAGGTAGGGATACCCGCTGAACTTAA	Plant pathogen		Ascomycota	Species	Lophodermium pinastri	OK493170	239/239 (100%)	0.321929	0.181325	0.310453	0.308839	0.281433
5647_23	SH0141241.10FU	2878	AACGCACCTTGCGCTCCTTGGTATTCCGAGGAGCATGCCTGTTTGAGCGTCGTGAATCTCTCAACCCACAAATTGTTTGTTCAGTTTGTGCGGCTTGGACTTGGAGGCATTGCTGGCGATGGTCAGCTCCTCTCAAATGTATTAGCTGGGCTTAGCTCGGTGGAACGGTTAGTGTGATAATTATCTGCGCTGCCTACTACATCGGATCCCGCTTCTAATCGTCCGCAAGGACAATTCACTTTGAATCTGACCTCAAATCAGGTAGGACTACCCGCTGAACTTAA	Saprotroph		Basidiomycota	Species	Vuilleminia comedens	UDB0780501	284/284 (100%)	0.510293	0.158864	0.333706	0.0164726	0.294357
5647_59	SH0174348.10FU	2818	AACGCACATTGCGCCCCTCGGTATTCCGTGGGGCATGCCTGTTCGAGCGTCATCTACACCCTCAAGCTCTGCTTGGTGTTGGGCGTCTGTCCCGCCTCCGCGCGTGGACTCGCCCCAAATTCATTGGCAGCGGTCCTTGCCTCCTCTCGCGCAGCACATTGCGCTTCTTGAGGGGCTCCGGTTCGCGTCCAACAAGCACATTTACCGTCTTTGACCTCGGATCAGGTAGGGATACCCGCTGAACTTAA	Plant pathogen		Ascomycota	Species	Pseudopithomyces chartarum	OQ147281	248/248 (100%)	0.307173	0.128981	0.27506	0.215811	0.239144
5647_27	SH0003673.10FU	2697	AACGCACCTTGCGCCCCTTGGCATTCCGAGGGGCACGCCTGTTTGAGTGTCGTGAACTCTTCCACCCTCTGCTTTCTTCGGAAGGCGTTGGGCTGGGATTTGGGAGTTGCGGGTCCCTGGCCGATCCGCTCTCCTTGAATACATTAGCGAAGCCCTTTGCGGCCTTGGTGTGATAGTCATCTACGCCTCGGTTTAGCGAATCAATGGGGAATCGCTTCCAACCGTCTCGCAAGAGACAACGACTATAACTTGACCTCAAATCAGGCGGGACTACCCGCTGAACTTAA	Saprotroph		Basidiomycota	Species	Peniophora incarnata	UDB016459	287/287 (100%)	0.262794	0.255032	0.197895	0.221332	0.23529
5647_33	SH0188950.10FU	2669	AACGCACCTTGCGCCCTTTGGTATTCCGAAGGGCACGCCTGTTTGAGTGTCGTGAAATTCTCAACCCTGTGCTTTTCTTGTGAAAGCGCGTGGGCTTGGACTTGGAGGCTTTGCTGGTCCTCGCGGATCGGCTCCTCTCAAATGCATTAGCGAGACCCTTGTGGTGCCGCCCCCGGTGTGATAATTGTCTACGCCGTGGTGGTACGCCACGATTGTGGGGGACCTGCTTCCAACCGTCGAAAGACAAACTTTATCGAAACTTGACCTCAAATCAGGCGGGACTACCCGCTGAACTTAA	Plant pathogen		Basidiomycota	Species	Heterobasidion annosum	UDB0778110	298/298 (100%)	0.301293	0.302802	0.154334	0.215176	0.244972
5647_49	SH0085547.10FU	2571	AACGCACATTGCGCCCCTTGGTATTCCATGGGGCATGCCTGTTCGAGCGTCATTTGTACCTTCAAGCTCTGCTTGGTGTTGGGTGTTTGTCCCGCCTTTGTGCGCGGACTCGCCTTAAAGCAATTGGCAGCCGGCGTATTAGTTTCGGAGCGCAGCACAAATCGCGCTCTGTGTCTTATACGGTAGCATCCATCAAGACTATTTTACACTCTTGACCTCGGATCAGGTAGGGATACCCGCTGAACTTAA	Plant pathogen		Ascomycota	Genus	Neoascochyta sp.	MK690550	249/249 (100%)	0.18443	0.242847	0.272978	0.0377752	0.202599
5647_37	SH0179873.10FU	2547	AACGCACCTTGCGCTCTATGGCAATCCGTAGAGCATGCCTGTTTGAGTGCCATGAAATCTCCCACCCCAAGCGGTTTTTAAATGAAACGGCTTGGCGGATGGGGTCTGGATGGGTGCCTCTGCCTGCGCTACCTAGCACAGGCTCGCCCGAAATGCATGAGCGCCTTGAGACACTTTGCATCCGCCTCTCTGTTTGGGAGGAGGCGGCCAAGCAGTGTTTTTCTCCTGGCATGGCATGATACGTCATTTGCTATGTCACCTAAAGGAGGAATGTTTGGTTGTGTCTGCGTGTGCTTCAAACTTGCCTCTGTGGCACATCCCAATTTCACTTCTGGTCTCAAATCAGGTAGGATCACCCGCTGAACTTAA	Saprotroph	Animal Pathogen	Basidiomycota	Species	Malassezia restricta	OQ066718	369/369 (100%)	0.21033	0.287785	0.324997	0.154265	0.254919
5647_44	SH0162070.10FU	2290	AACGCACATTGCGCCCCCTGGTATTCCGGGGGGCATGCCTGTTCGAGCGTCATTTCACCACTCAAGCCTCGCTTGGTATTGGGCGTCGCGAGTCTCTCGCGCGCCTTAAAGTCTCCGGCTGTTTGACCCGTCTCCCAGCGTTGTGGCAACTATTTCGCAGTGGAGTTCGAGTTGGATCGGCCGTTAAATCTTTCAAAGGTTGACCTCGGATCAGGTAGGGATACCCGCTGAACTTAA	Plant pathogen		Ascomycota	Species	Ramularia vizellae	MW446999	237/237 (100%)	0.59139	0.0508509	0.0545746	0.0318612	0.211668
5647_32	SH0026554.10FU	2283	AACGCAAATTGCGCTCGAGGCCTCGGCCAAGAGCATGTCTGCCTCAGCGTCGGCTACTACCCTCAACCAAATTTCATTGGTGAACTCCGATGAAAGGCAGTTGGATCTGGCCGTCCGGTTTGCCTTTTGGGTTGCCGGTCAGCTGAAATACATTCACGCTTTGAGAGCTGCTTTCCTTTCCGGAAAGGCGAGTTCCGATTTGGTAGGTGACCTTTGCCGGTTGCATGCCTTCGTTGCCCGCTATGCTCTCAATTGCGTTGTGCAGGACGCCTTTTGGCTTTCGACCTGAGGTCAGGCAAGAACACCCGCTGAACTTAA	Unassigned		Basidiomycota	Phylum	Basidiomycota	KX402504	195/200 (97.5%)	0.151883	0.126734	0.256865	0.408581	0.216164
5647_39	SH0003673.10FU	2255	AACGCACCTTGCGCCCCTTGGCATTCCGAGGGGCACGCCTGTTTGAGTGTCGTGAACTCCTCCACCCTCTACCTTTTCCGAAGGGCATTGGGCTGGGATTTGGGAGCATGCGGGTCCCTGGCCGATCCGCTCTCCTTGAATGCATTAGCGAAGCCCTTGCGGCCTTGGTGTGATAATCATCTACGCCTCGGTTTAGCGAACATACGGGAATCGCTTACAGCCGTCTCGCAAGAGACAACGACTACCAACTTGACCTCAAATCAGGCGGGACTACCCGCTGAACTTAA	Saprotroph		Basidiomycota	Species	Peniophora pini	MT431338	248/287 (86.4%)	0.196677	0.175005	0.132946	0.272625	0.184126
5647_47	SH0153783.10FU	2155	AACGCACCTTGCGCTCCCGGCAGATCTAATCTGGGGAGCATGCCTGTTTGAGGGCCGCGAATTGTTTCGAACGACAGCTTTTTTCTTTTGGAAAAGGTTGACGGATCGGTATTGAGGGTTTTTGCCATTTATCGTGGCTCCCTTGAAATAGATTAGCGCATCCATTTTATAGGCAAGACGGACGAAAGCTCGATTTTTGCTCTCTCTTCCCTGCCGGGTTTTGATACTATCAGGACTTCGGAGAGGTTGAGATGGGTAGGAGCTCGACGCAACGGCTTGCTGTTTGGAGTGCTTCTGAAACCCGCCCATGCCGAGTTTTCTTTTAGAAAGCTAGGAAGGAATTTATAATAATTCATCGGCCTCAGATTGGTAGGACTACCCGCTGAACTTAA	Plant pathogen	Plant Pathogen	Basidiomycota	Genus	Ustilago sp.	OL712412	392/392 (100%)	0.205004	0.257729	0.254929	0.0375697	0.207137
5647_36	SH0129992.10FU	2126	AACGCACATTGCGCCCCTCGGTATCCCGGGGGGCATGCCTGTTCGAGCGTCATTTCTACCACTCAAGCTTAGCTTGGTATTGGGCATCGTTATGAAAATTTAACGTGCTTTAAATGTAGACGGCAATAATTCCCCAGCTTAGAGCGTAGCAGTAAAACATTTTCGCTTTAAAAGCTGCTGGGTCTTGTTTACCGCATAGATTTTTCTACAGTTTGACCTCGGATCAGGCAGGGATACCCGCTGAACTTAA	Saprotroph		Ascomycota	Genus	Lophium sp.	KT219834	250/250 (100%)	0.160631	0.165535	0.119954	0.555753	0.210673
5647_18	SH0164638.10FU	1951	AACGCACCTTGCGCTCCTTGGTATTCCGAGGAGCATGCCTGTTTGAGTGTCATTAAATTCTCAACCTTCCAACTTTTATTAGCTTGGTTAGGCTTGGATGTGGGGGTTGCGGGCTTCATTAACGAGGTCGGCTCTCCTTAAATGCATTAGCGGAACTTTTGTGGACCGTCTATTGGTGTGATAATTATCTACGCCGTGGATGTGAAGCAGCTTTATGAAGTTCAGCTTCTAACCGTCCATTTATTTGGACAATTTTTGACAATTTGACCTCAAATCAGGTAGGACTACCCGCTGAACTTAA	Ectomycorrhizal		Basidiomycota	Genus	Laccaria sp.	UDB0802084	301/301 (100%)	0.13248	0.0475771	0.351159	0.0921512	0.169718
5647_41	SH0157338.10FU	1949	AACGCACCTTGCACTCTTTGGTATTCCGAAGAGTATGTCTGTTTGAGTGTCATGAAACTCTCAACCCCCTCATTTTGTAATGAAACGAGCGTGGGCTTGGATTGTGGCTGTCTGTCGGCGTAAATGCCGGCTCAGCTGAAATTGACGAGCAACCCAGTTTGAATACCAGACGGCTTGACTCGGCGTAATAACTATTTCGCTGAGGACGTCTACCTTTCAAATCGTTAGTGGTGCTTCTAATGCATTTTTAATAACTTAAGCTTTAGACCTCAAATCAGTCAGGACTACCCGCTGAACTTAA	Epiphyte		Basidiomycota	Species	Symmetrospora gracilis	NR_073318	301/301 (100%)	0.0488272	0.195025	0.109057	0.631082	0.192771
5647_50	SH0135505.10FU	1906	AACGCACCTTGCGCTCCTTGGTATTCCGAGGAGCATGCCTGTTTGAGTGTCATTAAATTCTCAACCTCTCCAGCTTTCACAAGTTGGTTGAGCGTTGGATGTGGGGGTTGCGGGCTTCTCAGAGGTCGGCTCCCCTTAAATACATTAGCGGAAACCTTATCCTTTCCTCTTGGTGTGATAGTTTATCTGCATCTTGATGATTGGGTCTTTGCTGGTTTTTCTGCTTCTAACCGTCCATTAGCTTGGACAATTTCTTTTGACTTGACCTCAAATCAGGTAGGACTACCCGCTGAACTTAA	Saprotroph		Basidiomycota	Species	Baeospora myosura	UDB037618	299/299 (100%)	0.17855	0.133998	0.263651	0.0881989	0.178673
5647_38	SH0146279.10FU	1891	AACGCACCTTGCGCCCTTTGGTATTCCGAAGGGCATGCCTGTTTGAGTGTCATTAAATTCTCAACCTTGCTCGCCTTTACCGGCTTGAGTGAGGCTTGGACGTGAGGGCTTTGCTGGCTTCCTTAAGTGGATGGTCTGCTCCCTTTAAATGCATTAGTGGGATCTCTTGTGGACCGTCACTTGGTGTGATAATTATCTACGCCTCGTCGACTTTGAAGCAAACTTATGGGAACCTGCTTATAACCGTCTCGCAAGGGACAACTTTCTGACATTTTGACCTCAAATCAGGTAGGACTACCCGCTGAACTTAA	Saprotroph	Leaf Saprotroph-Plant Pathogen-Undefined Saprotroph-Wood Saprotroph	Basidiomycota	Species	Mycena metata	MW576927	311/311 (100%)	0.123965	0.163678	0.171669	0.259366	0.168825
5647_67	SH0129994.10FU	1740	AACGCACATTGCGCCCCTCGGTATCCCGGGGGGCATGCCTGTTCGAGCGTCATTTCTACCACTCAAGCTTAGCTTGGTATTGGGCATCGTTTACCTTGTTTATAATAAAGAAGGGTCCTAACGTGCCTTAAATAGAGACGGCGATTTAACCCCCAGCTTAGAGTGTAGCAGTAAAACATTTTCACTCTCAAGTCTTTTTGGGGCGTTGTCTACCGCATAGTTTTATTACTACAGTTTGACCTCGGATCAGGCAGGGATACCCGCTGAACTTAA	Saprotroph		Ascomycota	Genus	Helicoma sp.	KP891650	273/274 (99.6%)	0.177626	0.142907	0.161903	0.165648	0.16247
5647_91	SH0117222.10FU	1729	AACGCACATTGCGCCCGCCAGCATTCTGGCGGGCATGCCTGTTCGAGCGTCATTTCAACCCTCGAGCCCCCCCGGGGGCCTCGGTGTTGGGGGACGGCACACCAGCCGCCCCCGAAATGCAGTGGCGACCCCGCCGCAGCCTCCCCTGCGTAGTAGCACACACCTCGCACCGGAGCGCGGAGGCGGTCACGCCGTAAAACGCCCAACTTTCTTAGAGTTGACCTCGGATCAGGTAGGAATACCCGCTGAACTTAA	Parasite		Ascomycota	Species	Purpureocillium lilacinum	OW988571	255/255 (100%)	0.209154	0.244587	0.141242	0.00373645	0.166293
5647_42	SH0153818.10FU	1726	AACGCACCTTGCGCTCCCTGGTATTCCGGGGAGCACGCCTGTTCGAGCGTCATAAAGTTATCAAATGGTTACCTTTTTTCACAAGTGAGAAAGGGTAGCTATTTGGATTTGGACTCTGCTGTTGTAACTAATGGCTGGTCCGAAAGCTATTAGCTGATCCTAATGAAGGACTTGGTTCTTACTTGGCGTGATAATTATCAAACGTCGAGGACATTACAAGTGCGTTTGTAATGGCCAAGAAAATCTAATAGGAACGCTTTCTAATGGTCTTGATAGACAAAATTTGTATCAAATCTGACCTCGAATCAGGTGGGACTACCCGCTGAACTTAA	Unassigned		Basidiomycota	Class	Agaricomycetes	OU501046	332/336 (98.8%)	0.070548	0.2176	0.185889	0.281361	0.173799
5647_52	SH0155401.10FU	1714	AACGCACATTGCGCCCTTTGGCATTCCGAAGGGCATGCCTGTTCGAGCGTCATTATTACCCCTCAAGCTCGGCTTGTTGTTGGACGTCGGTGGTCGTTTGTCGGTCGCCCGCCCCAAAGATAATGACGGCGTCTGTGAGGACTCCAGTACACTGAGCTTCTTCGGAGCACGTATTGGCTAGAAGTCCAGGCCCGGTCTTACCCATTATTTTTATAAAGTTGACCTCGGATCAGGTAGGGATACCCGCTGAACTTAA	Unassigned		Ascomycota	Family	Herpotrichiellaceae	MW238055	256/256 (100%)	0.418567	0.0244085	0.0814555	0.0321139	0.161053
5647_55	SH0189880.10FU	1644	AACGCACCTTGCGCTCCTTGGTATTCCGAGGAGCATGCCTGTTTGAGTGTCATGGAATTCTCAACTCTATTTGCTTTTGTGAATAGAGCTTGGACTTGGAGGTTTATTGCCGGTACCTGTGATCGGCTCCTCTTGAATGCATTAGCTCGAACCTTTTGTGGATCAGCTTATCGGTGTGATAAAATGTCTACGCCGTTACTGTGAAGCATATTATTCGGCTTCCAATCGTCCTTCACGGGACAATAACTTTGACCTTTGACCTCAAATCAGGTAGGATTACCCGCTGAACTTAA	Saprotroph	Plant Pathogen-Wood Saprotroph	Basidiomycota	Species	Fomitopsis pinicola	UDB0754164	293/293 (100%)	0.0885474	0.243119	0.11037	0.15469	0.143757
5647_45	SH0157913.10FU	1507	AACGCACCTTGCGCTCCTTGGTATTCCGAGGAGCATGCCTGTTTGAGTGTCATGAAAACCCTCAACCTTAGATTGGTTATTTGACCTTTCTTTGGCTTGGATTTGGACGTTTGCCGATGTCAAGTCGGCTCGTCTTAAAAGTAATAGCTGGATCTGTCTCGCGACATGGTTTGACTTGGCGTAATAAGTATTTCGCTAAGGACATCTTCGGATGGCCCTGTTGCAGGACTAAAGACCGCTTTCTAATCCATTGATCTTCGGATTAATATTCATAACATCTGGCCTCAAATCAGGTAGGACTACCCGCTGAACTTAA	Saprotroph		Basidiomycota	Genus	Naganishia sp.	OW984655	316/316 (100%)	0.01329	0.292567	0.052035	0.331421	0.143424
5647_88	SH0130056.10FU	1506	AACGCACATTGCGCCCCTCGGTATTCCGGGGGGCATGCCTGTTCGAGCGTCATTGCACCCCTCAAGCGTAGCTTGGTATTGGGCCCTCGCCTCCCCCGGCGTGCCCGAAAAGCATTGGCGGCCCGCGGTGGTTTCAAGCGTAGTAATTTTCTCCCGCTCTGCAAACCTCATCGTGGGCTCGCCAGCAACCCCACACTTTCAATGAATTGACCTCGGATCAGGTAGGGATACCCGCTGAACTTAA	Lichenised		Ascomycota	Genus	Scoliciosporum sp.	UDB0819011	244/244 (100%)	0.235926	0.0737908	0.167997	0.0160711	0.141532
5647_48	SH0188629.10FU	1485	AACGCACCTTGCGCTCCTTGGTATTCCGAGGAGCATGCCTGTTTGAGTGTCATTAAATTCTCAACCCCTCCAGCTTTTGCGAGTTGTGATGGGGCTTGGATATGGGGGCTTGCGGGTCTTTACTGATGTAAAGGTCAGCTCTCCTGAAATACATTAGCGGAACCGTTTGCAGTCCCGTCACTAGTGTGATAATTATCTACACTGTGATGGATTGCTCTCTGACTAGTTCAGCTGCTAATCGTCCGTTATGGACAATGTTTAATGAACTTCTTGACCTCAAATCAGGTAGGACTACCCGCTGAACTTAA	Saprotroph		Basidiomycota	Species	Lycoperdon perlatum	UDB0778264	308/308 (100%)	0.135902	0.0637556	0.11684	0.270917	0.133053
5647_68	SH0094639.10FU	1460	AACGCACATTGCGCCCGGTAGTACTCTACCGGGCATGCCTGTTCGAGCGTCATTTCAACCCTCAAGCCCTGCTTGGTGTTGGGGCCCTACGGCTGCCGTAGGCCCTGAAAGGAAGTGGCGGGCTCGCTACAACTCCGAGCGTAGTAATTCATTATCTCGCTAGGGAGGTTGCGGCGTGCTCCTGCCGTTAAAGACCCATCTTTAACCAAGGTTGACCTCGGATCAGGTAGGAATACCCGCTGAACTTAA	Saprotroph		Ascomycota	Genus	Coniochaeta sp.	OQ692842	249/249 (100%)	0.0458277	0.224963	0.0126157	0.386372	0.133153
5647_66	SH0168428.10FU	1450	AACGCATCTTGCGCCCTTTGGTATTCCTTAGGGCATGCCTGTTTGAGTGTCACGAATACTATTTGGACCAAGTCTTTTTTCTTCATGTTAATCGACGAGGCTCCAGCGTTGAGCGTCTGCCTCGCCCTTGGGCCTGGCTCGCTTTAAATGTATTAGCTGGGTCGGCTGGTTGCAGCCTTCACCTTTGGTATGATAAGTATTATGCCGTCGGTTGAGGGTAGCGCCGTTCCATGGTCGCCTGCTTCTAATCTAGGAGTAGCATCGAAACTCGCTGTGCTTGCACGGCCTGGGACGATGCTTCCTCGCACTACATTCAAATCTGGCCTCAAATCAGGTAGGACTACCCGCTGAACTTAA	Plant pathogen		Basidiomycota	Genus	Urocystis sp.	KX057792	357/357 (100%)	0.16015	0.0678968	0.234688	0.0152072	0.136841
5647_77	SH0077303.10FU	1433	AACGCACATTGCGCCCCTCGGTATTCCGGGGGGCATGCCTGTTCGAGCGTCATTGCACCCCTCAAGCGCAGCTTGGTATTGGGCTTCGCCCCCGCGGCGTGCCCGAAAATCAGTGGCGGTCCGGAGTGACTTTAAGCGTATTAAATTAATCCCGCTTTGAAAGTTTGCCCCGCGGTCGGCCAAATGACCCCCCAATTTTCAATGATTGACCTCGGATCAGGTAGGGATACCCGCTGAACTTAA	Lichenised		Ascomycota	Species	Evernia prunastri	UDB023754	243/243 (100%)	0.302819	0.0233873	0.125963	0.00575714	0.135068
5647_72	SH0141981.10FU	1391	AACGCACATTGCGCCCCTCGGTATTCCGTGGGGCACGCCTGTTCGAGCGTCATTTACACCCTCAAGCCTAGCTTGGTGTTGGGCGTCTGTCCCGCATTCGTTGCGCGGACTCGCCTCAAAGTCATTGGCGGCGGTCGTGCCGGCTCCTCGCGCAGCACATTTGCGCTTCTCGGAGGCCCGGCGGATCAGCATCCAGCAAGCTACTTTTTATGACTTGACCTCGGATCAGGTGAGGATACCCGCTGAACTTAA	Plant pathogen		Ascomycota	Genus	Periconia sp.	GU054285	252/252 (100%)	0.237325	0.0518626	0.174151	0.0322032	0.140784
5647_84	SH0005728.10FU	1386	AACGCACATTGCGCCCTTTGGTATTCCGAAGGGCATGCCTGTTCGAGCGTCATTATCAACCATCAAGCTCTGCTTGGCATTGATTGTCACCCCCCTCCCCGGGGGGCGCGATCTAAACTGGTCGGCTGTGGTCTGTGAACCGTTGGCGTTAGTAAAAACTTCCCGCTACTCGGTAACAGGTCGCAAGCCTCCAAAACCCAACACCTCAAGGTTGACCTCGGATCAGGTAGGGATACCCGCTGAACTTAA	Unassigned		Ascomycota	Class	Arthoniomycetes	MT236886	249/249 (100%)	0.0578769	0.21408	0.100891	0.172432	0.127212
5647_65	SH0141995.10FU	1333	AACGCACCTTGCGCTCCTTGGTATTCCGAGGAGCATGCCTGTTTGAGTGTCATGGTACCCTCAATTCTTCACATTTTTTAATGTGCATGAATTGGATGTGGAGGTTTTTGCCGGTGTTCACCACCGGCTCCTCTTAAATGTATTAGTGTGAATGTTTACCAAACGTTCCTCAGTGTGATAATTGTCTACGCTGTGGTAGTGAGGTTCCATTAAGTTCATGCTTCTAATCGTCCTTCATTGGACAACAATTTTTGACATCTGACCTCAAATCAGGTAGGACTACCCGCTGAACTTAA	Saprotroph		Basidiomycota	Genus	Hypochnicium sp.	KM493736	296/296 (100%)	0.0825774	0.108851	0.119681	0.16018	0.112051
5647_76	SH0157493.10FU	1314	AACGCACATTGCGCCCGCCAGTATTCTGGCGGGCATGCCTGTTCGAGCGTCATTTCAACCCTCAAGCCCTGCTTGGTGTTGGGGACCGGCTCAGCGGGTGCGGGCTTCGGCCCGCCCCGTGCCGCCCCCGAAATGGATCGGCGGTCTCGTCGCAGCCTTCTTTGCGTAGTAACATACCACCTCGCAACAGGAGCGCGGCGCGGCCACTGCCGTAAAACGCCCAACTTTTTAGAGTTGACCTCGAATCAGGTAGGAATACCCGCTGAACTTAA	Plant pathogen	Plant Pathogen	Ascomycota	Genus	Claviceps sp.	U57669	272/272 (100%)	0.192675	0.00159156	0.189333	0.0170494	0.116958
5647_83	SH0130769.10FU	1307	AACGCACATTGCGCTCCCTGGTATTCCGGGGAGCATGCCTGTTCGAGCGTCATTACACCACTCAAGCACTGCTTGGTATTAGGCCATCGTCCCCCGCAAGGTGGGCGTGCCTCAAACACCTCGGCGGAGCCTCACCGGCTTTGGGCGTAGTAGAATTTCTCAACGTCTTATAAGTACCGGTCTGACTCTTTTGCCGCTAAACACCAAACTTTTAAAGGTTGACCTCGGATCAGGTAGGGATACCCGCTGAACTTAA	Unassigned		Ascomycota	Class	Dothideomycetes	OX031484	256/256 (100%)	0.096033	0.0852775	0.171338	0.0918719	0.114967
5647_86	SH0007756.10FU	1255	AACGCACATTGCGCCCCTTGGTATTCCATGGGGCATGCCTGTTCGAGCGTCATTTGTACTCTCAAGCCTTGCTTGGTGTTGGGTGCTTGTCTTTGCTTTGCGTAGACTCTCCCTAAATACATTGGCAGCCGATATATTGGTTTGAAGCGCAGCACAATTGCTATTCAGGCTTGTTGTATCAGCATCCACAAAGAATGATAACACTTTTGACCTCGGATCAGGTAGGGATACCCGCTGAACTTAA	Unassigned		Ascomycota	Order	Pleosporales	OX032763	244/244 (100%)	0.110433	0.187969	0.122497	0.0469837	0.123579
5647_58	SH0026526.10FU	1225	AACGCAAATTGCGCTTGAGGCTTCGGCCAAGAGCATGTCTGGCTCAGCGTCGGCTTACTACCCTCAATCAATTCCCTTGTGGAACTTGGTTGGAGCTGGCTTTCCGGTTTTCCGACTAGGTTGCCGGTCAGCTGAAAAACATTCGCGCTGTGGAAGCTGCTTTCCCTTTTAAAAGGAAAGCCGAGTTCCGATTTGGTAGGTGACCTTTGCCGGTTGCATGCCTTCGTTGCTCGCAATGGCTTCCATGAAAGCGTGTGCAGGACGCCTTTTGGCTTTCGACCTGAGCTCAGGCAAGAACACCCGCTGAACTTAA	Unassigned		Ascomycota	Phylum	Ascomycota	MZ817009	296/314 (94.3%)	0.0449889	0.0186643	0.0271827	0.604626	0.11933
5647_54	SH0003673.10FU	1224	AACGCACCTTGCGCCCTTTGGCATTCCGAAGGGCACGCCTGTTTGAGTGTCGTGAACTCCTCCACCCTCCACCTTTTTCGGAAGGTGTCGGGCTGGGATTTGGGAGCTTGCGGGTCCCTGGCCGATCCGCTCTCCTTGAATACATTAGCGAAGCCCTTGCGGCCTTGGTGTGATAGTCATCTACGCCTCGGCTTAGCGAACATAGGGGACTTGCTTCCAACCGTCTCGAAAGGGACAACTACTACGAACTTGACCTCAAATCAGGCGGGACTACCCGCTGAACTTAA	Saprotroph		Basidiomycota	Species	Peniophora quercina	UDB0778846	287/287 (100%)	0.26788	0.0606491	0.0433588	0.00788943	0.109767
5647_69	SH0135362.10FU	1201	AACGCACATTGCGCCCCTTGGTATTCCGGGGGGCATGCCTGTTCGAGCGTCATTACACCAATCAAGCACCGCTTGGTATTAGGTCTCTTCGCCTCCCCTGCCCTCACCGGCGGGAGGCGGGCCTCAAACACTTCGGCGGGGCCTCTTGGGCTTTGGGCGTAGCAGAATTTATCTAAAACGTCCTTGGGTCTCTCGAGTCTCCTGCCGCTTGAAACCGAATCGGAACACCCCGTGCGAGCGGGAATTCCCCTTCACTTTTTCAAAGGTTGACCTCGGATCAGGTAGGAATACCCGCTGAACTTAA	Unassigned		Ascomycota	Class	Dothideomycetes	HQ432980	304/304 (100%)	0.08676	0.0707982	0.198457	0.0755351	0.114063
5647_82	SH0100140.10FU	1194	AACGCAAATTGCGCTCCTTGGTATTCCGAGGAGCATGCCTGTTTGAGTGTCATGAAATCATCCACCTCTACTTTGGGCTTTTGTCCGGGGTTCTGGCTGGGAGTTGGGTGTTTGCCTGCGAGAGCTGGCTCACCTTAAATGAATTTCGGTCTGACTAGTGGCTAATGGCCGGTTTGACTTGGCGTTATAAGTTATTTCGCTAAGGACATCCTTCGGGGTGGCCGATCATGGACTCTGGTCTCGCTTCTAACGAGGCAACATATTTTGACATCTGGCCTCAAATCAGGTAGGACTACCCGCTGAACTTAA	Unassigned		Basidiomycota	Family	Filobasidiaceae	OP467131	309/309 (100%)	0.00353888	0.0122281	0.00531195	0.90037	0.144328
5647_75	SH0079437.10FU	1187	AACGCACATTGCGCCCCTGGGAATTCCCAGGGGCATGCCTGTTCGAGCGTCCGTAACAACCTCTCAAGCCTGGCTTGGTATTGGGACTCGCTGCCTCGGTGGTGGTCCTCAAAAGCAGTGGCGGGCCCATGTAACTCTCCGCGTAGTAATACATCTCGCGACAGAGAAGCAGCGGGACTTGCCAAAACTCCTTAATTGCTCAGGTTGACCTCGAATCAGGTAGGGATACCCGCTGAACTTAA	Plant pathogen	Plant Pathogen	Ascomycota	Species	Blumeria graminis	OP650900	242/242 (100%)	0.269399	0.0440948	0.0459367	0.0338882	0.110858
5647_61	SH0022401.10FU	1167	AACGCACCTTGCGCTCCTTGGTATTCCGAGGAGCATGCCTGTTTGAGTGTCATGAAATTCTCAACCTATAAACCTTTGCGGGTTTGTAGCGTTGGATGTTGGAGGCTTTTGCTGGCCCAGTCAGCTCCTCTTAAATGCATTAGCTTGGTTCCTTGTGGATCGGCTGTCGGTGTGATAATGTCTACGCCGCACCCGTGAAGCGATTGGAGAGCTTCTAATGGTCTCGTCAGAGACAGCTTTTATGAACTCTGACCTCAAATCAGGTAGGACTACCCGCTGAACTTAA	Saprotroph		Basidiomycota	Species	Fomes fomentarius	UDB039841	286/286 (100%)	0.0625783	0.109137	0.0887579	0.193208	0.10205
5647_62	SH0137650.10FU	1163	AACGCACCTTGCGCTCCTTGGTATTCCGAGGAGCATGCCTGTTTGAGTGTCATTAAATTCTCAACCTCACCAACTTTGTCATGAAGTTGTGTGTAGGCTTGGAGGTGGGGGGTTTGCAGGTCCACAACTGTGGTCTGCTCCTCTGAAATGTATTAGTGGGTTAGGCCCCTTATCTATCGGTGTGATAATTATCTACTCCGTGGATTGGGTTGGCTTATCATAAGACCTGCTTCAAACCGTCCTTCCCTTGGACAACTCTTGACATTTTTGACCTCAAATCAGGTAAGACTACCCGCTGAACTTAA	Saprotroph		Basidiomycota	Genus	Coprinopsis sp.	UDB015511	305/305 (100%)	0.0554753	0.11922	0.166455	0.081253	0.108156
5647_103	SH0174680.10FU	1155	AACGCACATTGCGCCCCTTGGTATTCCATGGGGCATGCCTGTTCGAGCGTCATTTGTATCTTCAAGCTCTGCTTGGTGTTGGGTGTTTGTCCCGCTTTGTGCGTGGACTCGCCTTAAAGCAATTGGCAGCCGGCGTACTAGTCTGGGAGCGCAGCACAATTTGCGCCTCTGAACCTGAACGCTTGCGTCCATGAAGTCTATACTTTTGCTTTTGACCTCGGATCAGGTAGGGATACCCGCTGAACTTAA	Saprotroph		Ascomycota	Genus	Neocucurbitaria sp.	OQ306533	249/249 (100%)	0.0903911	0.222696	0.0332086	0.0229682	0.096125
5647_422	SH0142783.10FU	1025	AACGCACCTTGCGCTCCTTGGTATTCCGAGGAGCATGCCTGTTTGAGTGTCATTAAATCCTCAACCCCACCGATTTGCTTCGGGGGGATTGGACTTGGAGCGTGCTGGCGAAGGTCGGCTCCTCTTTAAATGCATCAGCGGAGAAGAAAGCTCGTCCCAGTGTGATAATCCTGTTGCGCTGTGGTGGGGTGAAAATTCCGCTTCCAACCGTCCTCCGGGACAAGACATCTCAATTTGACCTCAAATCAGGTAGGACTACCCGCTGAACTTAA	Ectomycorrhizal	Ectomycorrhizal	Basidiomycota	Genus	Amphinema sp.	UDB026397	272/272 (100%)	0.0171324	0.159923	0.0840086	0.0824731	0.0825952
5647_80	SH0153429.10FU	1025	AACGCACCTTGCGCTCCTTGGTATTCCGAGGAGCATGCCTGTTTGAGTGTCATGAAACTCTCACCCTTCAACTTTCTTAATAGTGGTTGCAGGCGTGGACTTGAGCGCTGCTGGTCTTTATTGACCGGCTCGCTTGAAATGAATTAGCAGATCCTTTTTGTAATCGGTTCCACTCGACGTGATAAGTATTTCGCCGAGGACATCTTAACGGATGGCCGAGATAAGAAAAGTCTTTTAGATCCGCTTCTAATTCTTAGCCTTACGCAAGTAAGCTAAACCCATTTTATGATCTGGCCTCAAATCAGGTAGGACTACCCGCTGAACTTAA	Saprotroph		Basidiomycota	Genus	Mrakiella sp.	KX908170	328/328 (100%)	0.00978994	0.242021	0.0102745	0.0197512	0.069422
5647_98	SH0158457.10FU	1022	AACGCACATTGCGCCCCTTGGTATTCCGAGGGGCATGCCTGTTCGAGCGTCATAACACCCCCTCCAGCTGCCTTTGTGTGGCTGCGGTGTTGGGGCTCGTCGCGATGCGGCGGCCCTTAAAGACAGTGGCGGTCCCGGCGTGGGCTCTACGCGTAGTAACTTGCTTCTCGCGACAGAGTGACGACGGTGGCTTGCCAGAACAACCCACTTGCTCCAGTCACATGGATCACAGGTTGACCTCGAATCAGGTAGGAATACCCGCTGAACTTAA	Plant pathogen	Plant Pathogen	Ascomycota	Genus	Erysiphe sp.	UDB022815	271/271 (100%)	0.148696	0.0514909	0.106964	0.0196165	0.0922269
5647_81	SH0002724.10FU	1014	AACGCACCTTGCGCCCTTTGGTATTCCGAAGGGCATGCCTGTTTGAGTGTCATGAAAACAATCAACCACGACTTGGTTTACTCCTCGTCGTGGCTTGGACTTGGGTGTTTGCTGCTGCAAAGCTGCTCGCCTTAAAAGGATTAGCTGGACTATATTTTGCGGTCAGGTTTGACTCGGCGTGATAAGTTATTTCGCTGAGGACATCTGTAATGGATGGCCTGTTTGCTCTATGCCGGTCTGCTTTCTAACCCGTTCTCCCTCTGGAGACAAACCCTTTTATGATTGGCCTCAAATCAGGTAGGACTACCCGCTGAACTTAA	Saprotroph		Basidiomycota	Genus	Cryptococcus sp.	KT372800	319/320 (99.7%)	0.00624447	0.342158	0.00146371	0.0143157	0.089904
5647_95	SH0005730.10FU	1010	AACGCACATTGCGCCCTCTGGTATTCCGGAGGGCATGCCTGTTCGAGCGTCATTATCAACCATCAAGCTCTGCTTGGAATTGAGCGTCACCCCCCCTCACCGGGTGGGCGCGCTTTAAACCGGTCGGCGGTGGCTCAGGCCTCTTAAGCGTTAGTAAATACTTCCCGCTTCTAGAGCCTGCGGTCGCCCGCCTCCAAAACCCAACACCTCAAGGTTGACCTCGGATCAGGTAGGGATACCCGCTGAACTTAA	Saprotroph		Ascomycota	Genus	Phaeococcomyces sp.	KX147589	248/252 (98.4%)	0.0303533	0.213321	0.0867811	0.0410658	0.0943426
5647_63	SH0043285.10FU	1006	AACGCACCTTGCGCCCTTTGGTATTCCGAAGGGCACACCTGTTTGAGTGTCGTGAAATTCTCAACCCTCTTCACTTTTGTGAAGCTAGGGCTTGGACTTGGAGGCTTTGCCGGCTTTGCTCGGCTCCTCTCAAATGCATTAGTACGTCTTGTTGCGACGTGCGCCTCGGTGTGATAATTATCTACGCTGTGGTGCGCTTGCTTCTGTGGAGACGCGCTTTCAAACCGTCCGAAAGGACAACTTTCATCGAACTTTGACCTCAAATCAGGTGGGACTACCCGCTGAACTTAA	Saprotroph	Wood Saprotroph	Basidiomycota	Species	Stereum rugosum	UDB0799530	291/291 (100%)	0.0808126	0.111901	0.0684321	0.130017	0.0924881
5647_124	SH0162183.10FU	993	AACGCACATTGCGCCCCCTGGTATTCCGGGGGGCATGCCTGTTCGAGCGTCATTACACCACTCAAGCCTGGCTTGGTATTGGGCGCCGCGCCCGTTCGCGCGCCTCAATGTTCTCCGGCTGAGCCGTCCGTCTCCAAGCGTTGTGGCACTTTATGTTTCCGCTTCGGGGCACGGGGGGTTCGCGCCGTTAAATCATTTTCACAAGGTTGACCTCGGATCAGGTAGGGATACCCGCTGAACTTAA	Saprotroph		Ascomycota	Genus	Neophaeothecoidea sp.	OP467369	244/244 (100%)	0.0903593	0.0356763	0.0652437	0.166211	0.0809691
5647_20	SH0195986.10FU	988	AACGCACCTTGCGCTCTTGGGTATTCCCAAGAGCATGCCTGTTTGAGTGTCATGAATCCTCATCCCGCGCGGCTTTTTTGCGAAAGCGGCGCGCGGATGGATCTGAGCGACTGCCGGCGGCCCCGTGCCGTCTGGCTCGCTTGAAAGAGTGGAGCCTCGTGCTCTTTCGCCCGGTTTCGATGGCGCACGCGCCGCATTCGGGACACGAAGGACGCATCGTAATGAAATTACCGATGCAGTCCTTGTGTCTTGCTTGCGGACGCCAGCCTCGGGCAAACTGATTTTACACATCTGGCCTCAAATCAGGTAGGACTACCCGCTGAACTTAA	Unassigned		Basidiomycota	Phylum	Basidiomycota	HQ219382	310/336 (92.3%)	0.179198	0.0296679	0.0594354	0.0814146	0.0914257
5647_94	SH0072125.10FU	976	AACGCACATTGCGCCCCCTGGTATTCCGGGGGGCATGCCTGTTCGAGCGTCATTACACCACTCAAGCCTCGCTTGGTATTGGGCGCCGCGCTTCGGCGCGCGCCTCAATGTATCCGGCTGAGTCGACCGTCTCTAAGCGTTGTGGCACTTTATGTTTCCGCTTGTGAGCTCGGGAGGTCTCGCGCCGTTAAACACCCCATCAAAGGTTGACCTCGGATCAGGTAGGGATACCCGCTGAACTTAA	Saprotroph		Ascomycota	Genus	Lapidomyces sp.	OR164737	244/244 (100%)	0.0486909	0.0644235	0.0625321	0.252733	0.0881271
5647_60	SH0174978.10FU	967	AACGCACCTTGCGCTCCTTGGTATTCCGAGGAGCATGCCTGTTTGAGTGTCATTAAATTCTCAACCCCATCGATTTGTTTCGGTTGTGGGATTGGATTGTGGGGGTTTGCTGGTGGACTTCTCGTCCGTCGGCTCCTCTGAAATGTATTAGCAAAGGTTGATGTGCGAACCAGTGTCTCGGTGTGATAATGATCATCGTGCCTGACGTGCAGTGTCCTGTGCTTACAGTCGTCGTAAGACAACGTTTTGAACCTTTGACCTCAAATCAGGTAGGATTACCCGCTGAACTTAA	Saprotroph		Basidiomycota	Species	Serpula himantioides	UDB0798914	292/292 (100%)	0.119384	0.077341	0.0628703	0.0756169	0.0854485
5647_73	SH0173693.10FU	959	AACGCACCTTGCGCTCCTTGGTATTCCGAGGAGCATGCCTGTTTGAGTGTCATTTAATTCTCAACCATCCCTCGATTCGTTTCGAGGGTTTGGCTTGGATTTTGGGGGCTGCCGGGCGACCCTAGGGTCTTCGGCTCTCCTTAAAAGCATTAGCGATGGCGGCGCGATCTAACCCCCCCATGCATGAACGGCCTTCGACGTGATAATGATCGTCGTGGCTGGAGTGTTGTTAGTGGGTGTCGTGAAAGTCGGCGCTTCTAAAGACCTCGTCGAAAGACGAAAACTCGAAACTTGACCTCAAATCAGGTAGGACTACCCGCTGAACTTAA	Ectomycorrhizal	Ectomycorrhizal	Basidiomycota	Species	Paxillus involutus	MT095844	329/329 (100%)	0.115495	0.106507	0.0570283	0.0905276	0.0921262
5647_71	SH0153773.10FU	951	AACGCACCTTGCGCTCCCGGCAGATCTAATCTGGGGAGCATGCCTGTTTGAGGGCCGCGAATTGTTTCGAACGACAATTTTTTTCTTTTGAAGAGTTGGCGGATCGGTATTGAGGGTTTTGCCATTCACCGTGGCTCCCTCGAAATGCATTAGCGCATCCATTTGATAGGCAAGACGGACGAAAGCTTGATTTTCGCTCTCTCTTCCCTGCCGGGTTTTGATAATATCAGGACTTCGGAGAGGTTGAGATGGGTAAGAGCTGGACGCAACGGCTTGCTGTTTGGAGTGCTTCTGAAACCCGCCCATATCGAGCTTTGCCTCGGAAGGGATTTTAATAATTCATCGGCCTCAGATTGGTAGGACTACCCGCTGAACTTAA	Plant pathogen	Plant Pathogen	Basidiomycota	Genus	Ustilago sp.	OK053779	379/379 (100%)	0.151473	0.0378611	0.0898847	0.043259	0.0882532
5647_130	SH0041294.10FU	948	AACGCAAGTTGCGCCCGACGCCATTCGGCCGAGGGCACGTCTGCCTGGGTGTCACGCACCGTTGCCCCCAAACGCCCCCGCCTCGCAAGGGGCGCGGGATCTCGTTTGGTGGCGGAAGTTGGCCTCCCGTGGGCCTGTGCTCGCGGTTAGCCTAAAAAGGAGTCCTCGGCGACGAGCGCCACGACAATCGGTGGTTGATTAGACCTCGGTCCCCGTCGTGCGTGTCTGGTCGCCACAAGGTGTGACTCGTCGACCCTAACGCGTCGTACCCACGTCGCTCCCAACGCGACCCCAGGTCAGGCGGGACTACCCGCTGAGTTTAA	Unassigned		Ascomycota	Class	Leotiomycetes	MF664775	197/200 (98.5%)	0.101641	0.223314	0.0361214	0.00140003	0.0972041
5647_107	SH0089180.10FU	947	AACGCACATTGCGCCCCTTGGTATTCCATGGGGCATGCCTGTTCGAGCGTCATTTGTACTCTCAAGCCTTGCTTGGTGTTGGGTGTTTGTCTTTGCTCTGCCTAGACTCGCCTTAAATATATTGGCAGCCGGTATTTTGGTTTGAAGCGCAGCACATTTGCTTTTCAAATCTTTATTATTGGTACCCATAAGCATTTTAACACTTTTGACCTCGGATCAGGTAGGGATACCCGCTGAACTTAA	Unassigned		Ascomycota	Order	Pleosporales	OX032599	243/243 (100%)	0.078971	0.0867025	0.113363	0.0180895	0.0816912
5647_51	SH0076178.10FU	918	AACGCACCTTGCGCTCCCTGGTATTCCGGGGAGCATGCCTGTTTGAGTGTCATTAAATTCTCAACCCCGATCGGATTTGTTTTCGCATTCGGAGGCTTGGATTGTGGAGCGTGCTGGCCCCATCTCATGGGTCGGCTCCTCTCAAATGCATTCGCGGAATCGACTTTGGTCCGTTTCGGTCATCAGTGTGATAAATGTTGCGCTGTCGGCTAGGATCGAGGTGCCGCATACAATGGTCTTCGGACAATTTTATAAACCATTTGACCTCAAATCAGGTAGGACTACCCGCTGAACTTAA	Parasite		Basidiomycota	Genus	Athelia sp.	OR164679	298/298 (100%)	0.0456842	0.143272	0.060896	0.0777079	0.0794653
5647_70	SH0059517.10FU	910	AACGCACCTTGCGCTCCTTGGTATTCCGAGGAGCATGCCTGTTTGAGTGTCATTAAATTCTCAACTCTTCAATGGTTTTCATAATTGTTGACTGAGCTTGGATGTGAGGGTTTTGCCGGCTTCTTAGTTGAGTCTGGCTCCCTTGAAATGCATTAGCGCAGCTTTGCCAGTCCGCTTCAGGTGTGATAATCTATCTACTCCTTTAGTGACAAGCATAAATAGCTTTGTGCTTCCAACCGTCTCCTTGTGAGACAGCATTTTTTTAAACTTGACCTCAAATCAGGTAGGACTACCCGCTGAACTTAA	Saprotroph		Basidiomycota	Species	Merulicium fusisporum	AM901850	305/306 (99.7%)	0.0220137	0.0729974	0.0530557	0.284176	0.0842807
5647_142	SH0168540.10FU	908	AACGCACATTGCGCCCCCTGGTATTCCGGGGGGCATGCCTGTTCGAGCGTCATTTCAACCAAACCAGCCCCGCTGGGTGTTGGGCGTCGCGGTCCGCCGCGCGCCTCAAAGTCTTCGGCGGAAGCCGCCCGTTCCTCTGCGTGATGCATCGTCGTCGCTCGGGACACGGGGGTGAGCGCCCGGAAATCGTCGGCGGAGACGCCGACTTCAGGTTGACCTCGGATCAGGTAGGGATACCCGCTGAACTTAA	Saprotroph		Ascomycota	Genus	Dissoconium sp.	MT236735	250/250 (100%)	0.187559	0.0344702	0.0620696	0.0171831	0.0860281
5647_74	SH0177773.10FU	876	AACGCACCTTGCGCTCCTTGGTATTCCGAGGAGCATGCCTGTTTGAGTGTCATCGAATTCTCAACCATGTCTTGAATTAGGCATGGCTTGGACTTGGGGGTTGCTGGCACACGTTGTCAAGCTCTCCTGAAATGCATTAGCGATGTTCAGCAAGCCTGAACGTGCACGGCCTTTTCGACGTGATAACGATCGTCGTGGGCTGGAGCGTAGGGTGAGCAGTGAATCGCTTCTAATCTATACCTCAGTTACTAGTCGGTCGTGAGACTGACGAACGCGCGAGGCTTGATCTTGGACCCCAAGCCTTAGTTACTAGTCGGTCGTGAGGCCGACGAACGCGCAGGGTTAGGACCATTTGAACTCTTGACCTCAAATCAGGTAGGACTACCCGCTGAACTTAA	Ectomycorrhizal		Basidiomycota	Species	Boletus edulis	UDB037495	398/398 (100%)	0.123908	0.0236273	0.0585757	0.164242	0.0857821
5647_89	SH0182624.10FU	866	AACGCACCTTGCGCTCCTTGGTATTCCGAGGAGCATGCCTGTTTGAGTGTCATTAAATTCTCAACTTCATCAGCTTTGTTATGAAACTGTGTGGAGCTTGGATGTGGGGGTTTGTGCAGAGCGCGTAAAAGCAACCTGCTCCCCTTAAATAAATTAGCGAGTTCAAACTGGGCTCCGTCTATTGGTGTGATAATTATCTACGCCGTGGATTGGGTTTAGACTTGCTTCTAATCGTCCGCAAGGACAATCTTTTGACAATTTGACCTCAAATCAGGTAGGACTACCCGCTGAACTTAA	Saprotroph	Wood Saprotroph	Basidiomycota	Species	Psathyrella piluliformis	UDB07674343	297/297 (100%)	0.252551	0.0052348	0.0157324	0.0113529	0.0836934
5647_87	SH0123337.10FU	844	AACGCACCTTGCACCTTTTGGTTATTCCAAAAGGTACGCCTGTTTGAGTGTCATGAAAACCTCTCATTCCAATTCTTTATTTAATTATATTGGGTTGTGATATGGATGTTGAGTGCTGCCGTAATTTGGCTCACTTTAAATTTATAAGTACTTTTATTGAAGAAATAAATGGATATTTACTCAGTGTAATATTTACTATTCATTGAGGAGTGTAGTCATTTTTCTTGACGACAGCCATTTGAACGTTTAATAAATAGCTTCCTAACCCTATTATATCAAATTTTTAGACCTCAAATCAGGTGGGACTACCCGCTGAACTTAA	Plant pathogen		Basidiomycota	Species	Coleosporium tussilaginis	MK697289	322/322 (100%)	0.0377109	0.139003	0.0248068	0.0882221	0.0669527
5647_129	-	823	AACGCACATTGCGCCCCCTGGCATTCCGGGGGGCATGCCTGTTCGAGCGTCATTACAACCCTCAAGCTTTGCTTGGTGTTGGGCTCGCCCGCTGTGGGCCTGCCTCAAAATCAGTGGCGGCTTTCGCCCGGTCTCAAGCGCAGTAATGCTCGTCGCTTGTCAGGCTCGGGCGCCGGCCTGCCAGCAACCCCCACCTCACAAGGTTGACCTCGGATCAGGTAGGGATACCCGCTGAACTTAA	Unassigned		Ascomycota	Family	Rhytismataceae	KM493151	241/241 (100%)	0.0199411	0.0550178	0.0567585	0.294202	0.0818084
5647_123	SH0085609.10FU	818	AACGCACATTGCACCTCTCGGTATTCCGGGAGGTATGCCTGTTCGAGCGTCATTTGTACCCTCAAGCTCTGCTTGGTGTTGGGTGTTTGTTCCGCCTCTGCGCGTGAACTCGCCTTAAAACAATTGGCAGCCGGCGTACTTGTTTCGGAGCGCAGCACATTTTTTGCGCCCTCGATCCTCGTACAGCGGCACCCAAGAAGCCTTATTTAACGCTCTTGACCTCGGATCAGGTAGGGATACCCGCTGAACTTAA	Plant pathogen		Ascomycota	Genus	Phaeomycocentrospora sp.	OQ066731	252/253 (99.6%)	0.0618228	0.0445057	0.102705	0.0627098	0.0697216
5647_90	SH0164622.10FU	818	AACGCACCTTGCGCTCCTTGGTATTCCGAGGAGCATGCCTGTTTGAGTGTCATTAAATTCTCAACCCTTTCAGCTTTTGCGAGTTGATTTGGCTTGGATGTGGGGGTTGCGGGCTTCTCAGAAGTCGGCTCCTCTTAAATGCATTAGCGGAACCTTTGTGGACCAGCTTTGGTGTGATAATTATCTACGCCATGGCCGTGAAGCAGCTTTACATGGGGTTCAGCTTCTAACCGTCCATTGACTTGGACAATTTCTGACATTTTGACCTCAAATCAGGTAGGACTACCCGCTGAACTTAA	Saprotroph		Basidiomycota	Species	Clitocybe metachroa	UDB07672667	299/299 (100%)	0.200731	0.045388	0.028382	0.0334978	0.0852711
5647_143	SH0141934.10FU	815	AACGCACATTGCGCCCCTCGGTATTCCGTGGGGCATGCCTGTTCGAGCGTCATTTACACCCTCAAGCTCTGCTTGGTGTTGGGCGTCTGTCCCGCTCTCGGAGCGTGGACTCGCCTCAAAGTCATTGGCGGCGGTCGTGCCGGCTCCTCGCGCAGCACATTTGCGCTTCTCGGAGTCCCGGTGGATCAGCGTCCATCAAGCTACTTTTACGACTTGACCTCGGATCAGGTAGGGATACCCGCTGAACTTAA	Unassigned		Ascomycota	Family	Halosphaeriaceae	OX032215	251/251 (100%)	0.0181	0.097838	0.10265	0.111562	0.0773817
5647_116	SH0141965.10FU	805	AACGCACATTGCGCCCCTCGGTATTCCGTGGGGCATGCCTGTTCGAGCGTCATTTACACCCTCAAGCTCTGCTTGGTGTTGGGCGTCTGTCCCGCCTCCGTGCGCGGACTCGCCTCAAAGTCATTGGCAGCGGTCTCGTCGGCTTCTCGCGCAGCACATTTGCGCTTCTTGGAGCCCCGGCGGATCAGCGTCCAGCAAGCAATTTCATGACTTGACCTCGGATCAGGTAGGGATACCCGCTGAACTTAA	Plant pathogen		Ascomycota	Genus	Periconia sp.	OP718253	249/249 (100%)	0.127369	0.0181881	0.0993779	0.0226519	0.0757241
5647_104	SH0007838.10FU	795	AACGCACATTGCGCCCCTTGGTATTCCATGGGGCATGCCTGTTCGAGCGTCATTTGTACTCTCAAGCCTTGCTTGGTGTTGGGTGTTTGTCTCTGCCTTGCTTAGACTCGCCTTAAATATATTGGCAGCCGGTACACTGGTTTGAAGCGCAGCACAATTGCATTTCAGGCTCTTAGTATTAGCATCCACAAAGATTATTAACACTTTTGACCTCGGATCAGGTAGGGATACCCGCTGAACTTAA	Unassigned		Ascomycota	Order	Pleosporales	OX031595	244/244 (100%)	0.0612309	0.105849	0.102342	0.00555712	0.0759444
5647_93	SH0153978.10FU	792	AACGCACATTGCGCCCTTTAGTATTCTGAAGGGCATGCCTGTTCGAGCGTCATTATCACTAATCAAGCCTGGCTTGCTGTTGGACCTCTTGTCGTTAAAGCGACAGGTCCTAAAGATAATGACGGTTGTTAATTAGACCCCAGATGCAACGAGCTTTCATTAGCACGCATGATAGGTGGCCTTTTTAACCCGGTCTTTTTTAACCAATTTTACAAGGTTGACCTCGGATCAGGTAGGAATACCCGCTGAACTTAA	Unassigned		Ascomycota	Order	Chaetothyriales	MW238096	255/255 (100%)	0.0515992	0.0768177	0.0962631	0.0922862	0.0773593
5647_126	SH0072067.10FU	786	AACGCACATTGCGCCCCTTGGTATTCCGAGGGGCATGCCTGTTCGAGCGTCATTTCACCACTCAAGCCTGGCTTGGTATTGGGCGCCGCGGTCCGCCGCGCGCCTCAATGTGTCCGGCTGAGCCGTCCGTCTCTAAGCGTTGTGGTAACCTATCCGCTTGCGAGATCGGGGGGCGTCTGGCCGTTAAACCCATTCAAAGGTTGACCTCGGATCAGGTAGGGATACCCGCTGAACTTAA	Unassigned		Ascomycota	Order	Capnodiales	KX147888	238/238 (100%)	0.0838614	0.098736	0.0706988	0.0416614	0.0771849
5647_118	SH0007838.10FU	778	AACGCACATTGCGCCCCTTGGTATTCCATGGGGCATGCCTGTTCGAGCGTCATTTGTACTCTCAAGCCTTGCTTGGTGTTGGGTGTTTGTCTCTGCTCTGCTTAGACTCGCCTTAAATATATTGGCAGCCGGTATACTGGTTTGAAGCGCAGCACATTTGCAATTCAAGCCTGCTATTATTGGTATCCACAAAGAATATCAACACTTTTGACCTCGGATCAGGTAGGGATACCCGCTGAACTTAA	Plant pathogen		Ascomycota	Genus	Parastagonospora sp.	MT799727	245/245 (100%)	0.08885	0.0791916	0.0774374	0.0184658	0.0722285
5647_96	SH0102800.10FU	760	AACGCATCTTGCACCTTTTGGTATTCCAAAAGGTACACCTGTTTGAGTGTCATGAAACCCTCTCATTAAACATTTTATTTTTGATTTGTTTAGTGGATGTTGAGTGTTGCTGTACCTATAGCTCACTTTAAATATATAAGTCACTTTTCAAATAAGTTGGATTGACTTGGTGTAATAATTTTATCATCACATCAAGGAAAGTAGTAAAACACTTGCCATCTTGTTTGTTAATAAGAGACTCCTAAAACCCAATATCTTATTTTTAAGACCTCAAATCAGGTGGGACTACCCGCTGAACTTAA	Plant pathogen	Plant Pathogen	Basidiomycota	Species	Puccinia graminis	UDB035494	302/302 (100%)	0.0428251	0.0626848	0.126479	0.0320402	0.0708465
5647_99	SH0132592.10FU	755	AACGCACCTTGCGCTCCTTGGTATTCCGAGGAGCATGCCTGTTTGAGTCTCATGGAATTCTCAACCTTCGGCTTTATTGACGAAGGCTTGGACTTGGAGGTCGTGCCGGCTCTCGTAGTCGGCTCCTCTGAAATGCATTAGTGCGAACGTTACCAGCCGCTTCAGCGTGATAATTATCTGCGTTGCTGTGGAGGGTATTCTAGTGTTCGCGCTTCTAACCGTCTTCGGACAAATTTCTGAACTCTGAGCTCAAATCAGGTAGGACTACCCGCTGAACTTAA	Saprotroph		Basidiomycota	Species	Bjerkandera adusta	UDB0802060	281/281 (100%)	0.048422	0.0505592	0.114983	0.0335662	0.0663415
5647_260	SH0020746.10FU	754	AACGCACATTGCGCCCCCTGGCATTCCGGGGGGCATGCCTGTCCGAGCGTCATTGCAACACTCAAGCCCCCGCTTGGTATTAGGCCGCCGTCCCCCCTCAGTCGCGGGACGCGCCTCGAAATCTTCGGCGGGGCCCGCCGGCTTCAGGCGCAGTAGAACTGTTTCCGCCCAGAAGGCCGGTGGGCGCGTGCCGCGAGACCCCCAATCCACCAATGTTGACCTCGGATCAGGTAGGGATACCCGCTGAACTTAA	Unassigned		Ascomycota	Class	Sordariomycetes	EF596001	253/253 (100%)	0.195244	0.000478556	0.0174527	0.00451097	0.0647185
5647_56	SH0192155.10FU	737	AACGCACCTTGCGCTCCTTGGTATTCCGAGGAGCATGCCTGTTTGAGTGTCATTAATATATCAACCTCCTCAGGTTTTTACTTGTCGAGTGTTTGGATGTGGGGGGTTTTTTTTGCTGGTCTCTCTTGAGATCGGCTCCCCTGAAATGCATTAGCGGAACAATTTGTTGACCCGTTCATTGGTGTGATAACTATCTACGCTATTGACGTGAAGCAGGTTCAGCTTCTAACAGTCCATTAACTTGGACAAATTTTCATTAATGTGACCTCAAATCAGGTAGGACTACCCGCTGAACTTAA	Ectomycorrhizal		Basidiomycota	Genus	Cortinarius sp.	UDB034685	299/299 (100%)	0.0308564	0.0420379	0.0783647	0.240779	0.0800135
5647_100	SH0018314.10FU	721	AACGCACCTTGCGCTCCATGGTATTCCGTGGAGCATGCCTGTTTGAGTGTCACGTCAACCCTCATTCATGTGATGTTACAGTCGCATGAATGGATTTGGACCGTGTCGTAATCGACTCGTCCCGAAATGCATTAGCTTGCGCTTTTAGAGTGCTGGGCACCGGTGTGATAATTATCTGCGCCAACGCCTTAAGCCTCTTCAGCGGCGCTGCTTACAGCCGTCCTGACGGACAACTATTTTAACGCTTTGGCCTCAAATCAGGTAGGACTACCCGCTGAACTTAA	Saprotroph		Basidiomycota	Species	Exidia glandulosa	UDB037962	284/284 (100%)	0.033488	0.0416406	0.0908365	0.127862	0.0670052
5647_111	SH0070481.10FU	714	AACGCATCTTGCGCCCCTTGGTATTCCGAGGAGCATGCCTGTTTGAGTGTCGTGAATACTCTCAAACTTAACCTTTTTTCTTTATTGAAGGAAGGTTATAGTTTGGACTTGGATGTTGCTGCTATTTTATTATAGCAGCTCGTCTCGAAATGCATTAGCTGGTCCGCCGCGGTTTATAACTCATAATGGTGTGATAAGAAACAATTTCATTGTTGATTTGTAGCGCTGTTGTTATAAACTTGAAGTGACTGCTTCTAATAGTCTCTTGATTGAGACAATAACTTCATGTCATCTGACCTCAAATCAGGTAGGACTACCCGCTGAACTTAA	Saprotroph		Basidiomycota	Species	Sphaerobolus stellatus	KM586162	330/330 (100%)	0.141249	0.0435018	0.00270136	0	0.0541542
5647_114	SH0166779.10FU	708	AACGCACCTTGCACTCTCTGGTATTCCGGAGAGTACGCCTGTTTGAGTGTCATGAAACTCTCACTCCTCATCTTTCTTTATTGAGAGGTAGGGACGTGGATTTGGATCTGTTGCTGGTGAATCTGATTCATCGGCTCGTCCGAAATATATTAGCTGGATCCTCTTTGTCAATTGGTTCTACTCGACGTAATAAGTATTTCGTCGAGGACGGTCTTCGGATCGGCCGATAGAAAGAGTCTTTTTTTAGATCCGCTTCTAATCCGTGCGATTTTATTATCCACACACTTTTTATGATCTGGCCTCAAATCAGGTGGGACTACCCGCTGAACTTAA	Saprotroph		Basidiomycota	Genus	Udeniomyces sp.	KY105778	333/333 (100%)	0.0158428	0.0685026	0.0869201	0.0567639	0.0562943
5647_102	SH0157278.10FU	704	AACGCACCTTGCACTCTTTGGTATTCCGAAGAGTATGTCTGTTTGAGTGTCATGAAACTCTCAACCCCCTTATTTTGTAATGATATAAGTGTGGGCTTGGTTCATGGTTGTTGAAGGCTTAACAGTCTTCTCAACTGAAATACACGAGCTACCTATTTTATAATAGACGGTTTGACTCGGCGTAATAACTATTTCGCTGAGGACGTCCTTTTATAATAGTAAATGGTGCTTCTAATTTAACATCAATTTAAGATTTAGACCTCAAATCAGTCAGGACTACCCGCTGAACTTAA	Saprotroph		Basidiomycota	Species	Hypochnicium geogenium	UDB038124	315/315 (100%)	0.0492275	0.138739	0.031121	0.0779592	0.070638
5647_115	SH0149391.10FU	704	AACGCATCTTGCGCTCCCGGCAGATCTAATCTGGGGAGCATGCCCGTCTGAGGGCCGCGAATTGTTTCGAACGTTGGCTTTTTTCGTAAGACAATAGCTGACGGATCGGTATTGAGGGTTTTGCCATTTACAGTGGCTCCCTCGAAATACATTAGCATGACATTTATAATTTATTATAATTTCGAGTTGGTGAATGGCCGGCCGGGTTTTGATAACATCAAGGCTTCGGTGGCAAGACATCACTTGGAAAAAAAGTTCATCGCTTCTAAACGCGCCCTTACTTGCCATTAGGAAGTAATGGGATAATTTTTAATTCATCGGCCTCAGATCGGTAGGACTACCCGCTGAACTTAA	Plant pathogen		Basidiomycota	Genus	Tranzscheliella sp.	KX832842	353/354 (100%)	0.00328239	0.000432979	0.216625	0	0.0651247
5647_92	SH0176639.10FU	696	AACGCACCTTGCGCTCCTTGGTATTCCGAGGAGCATGCCTGTTTGAGTGTCATTAAATTCTCAACCTTATTAGCTTTTGCTGATGATGGCTTGGATTTGGGGGTCTTTTGCCGGCTTTTAACAAAGTCAGCTCCCCTTAAATGCATTAGCTGGTACCCTCTGGTGGAACCGTCTATTGGTGTGATAATTATCTACGCCGTGGACATCTGCCCTTAGAGTAGGTGTGCTGCTTCTAACCGTCTGTTCATTCGGACAATACATATGACATTTTGACCTCAAATCAGGTAGGACTACCCGCTGAACTTAA	Saprotroph	Undefined Saprotroph	Basidiomycota	Species	Kuehneromyces mutabilis	UDB037222	307/307 (100%)	0.0390482	0.0526997	0.0720497	0.145099	0.0685395
5647_101	SH0077819.10FU	690	AACGCACCTTGCGCCCAATTGGGCATGCCAGTTTGAGAGCCACCTCATCAATCGACGGGCAGTTCGCTGCTCGACGGATTTGAGCGCTTGCCGAAGGCTCGCTCTGAATGCATTAGCGGCTACAGTAGCCTGCGACGACGTGATAAGTATTTCGTTGGCGCGGGCGACTTGGCTGCTTCAAGCCGTCTTCGGACACCTTTAATTGCTAGGCATCAAAGTGGTAGGATTACCCGCTGAACTTAA	Saprotroph	Wood Saprotroph	Basidiomycota	Species	Guepiniopsis estonica	MN595632	243/243 (100%)	0.0186477	0.0918226	0.0664762	0.123682	0.0672194
5647_105	SH0188215.10FU	690	AACGCACATTGCGCCCCGTGGTATTCCGCGGGGCATGCCTGTTCGAGCGTCAGTACAACACTCAAGCTCTGCTTGGTATTGGACCGCATCAGTTCTGATCGGTCTTAAAATCAGTGGCGGTGCCATCGTGCTCTAAGCGTAGTAATACTCCTCGCTACAGGGTCCTCGGTGCGTGCTTGCCAGCAACCCCCAACTTCTAAGTTTGACCTCGGATCAGGTAGGGATACCCGCTGAACTTAA	Saprotroph		Ascomycota	Genus	Chalara sp.	OQ510016	240/240 (100%)	0.084439	0.0911867	0.0196846	0.059689	0.0631721
5647_144	SH0072169.10FU	681	AACGCACATTGCGCCCTTTGGTATTCCGAGGGGCATGCCTGTTCGAGCGTCATCAAACAAACTCAAGTCAATTATTGCTTGGTCTTGGGCGTCGGGGATTCCCCGCGCCTTAATGTCGCCGGCTGGACGATCTGGATCTCAGCGTTGTGGCAACAAATTCGCTGGCGAGAAGGAGCGTCTGTGCCGTTAAACCTCCCATCAAAGGTTGACCTCGGATCAGGTAGGGATACCCGCTGAACTTAA	Unassigned		Ascomycota	Class	Dothideomycetes	KP897390	243/243 (100%)	0.0666982	0.0110948	0.0624638	0.116714	0.0592719
5647_119	SH0083086.10FU	658	AACGCACATTGCGCCCTGTGGTATTCCGCAGGGCATGCCTGTTCGAGCGTCATTATAACCACTCAAGCCTGGCTTGGTATTGGAGTTTGCGGTTCCGCAGCTTCTAAAATCAGTGGCGGTGCCGGTGTGGCTCTACGCGTAGTAATTCTTCTCGCGATGGAGTTCCCCTGGTTACTTGCCAGAACCCCCAATTTTTACAGGTTGACCTCGGATCAGGTAGGGATACCCGCTGAACTTAA	Plant pathogen	Plant Pathogen	Ascomycota	Genus	Mollisia sp.	MZ571405	239/239 (100%)	0.0742323	0.0547245	0.0557939	0.0587603	0.0615317
5647_138	SH0134790.10FU	653	AACGCACATTGCGCCCCCTGGTATTCCGGGGGGCATGCCTGTTCGAGCGTCATTACAACCCTCAAGCTCTGCTTGGTATTGGGCGTCACCCCCGGGTGCGCCTTAAAATCAGTGGCGGTGCCGTCTGGCTTCAAGCGTAGTAATACTTCTCGCTTTGGAGTCCGGGCGAGCGTCCTGCCAAAACCCCCATATTTTTTCAGGTTGACCTCGGATCAGGTAGGGATACCCGCTGAACTTAA	Unassigned		Ascomycota	Family	Phacidiaceae	OP467219	239/239 (100%)	0.05297	0.0566002	0.0510795	0.0882006	0.058742
5647_108	SH0103659.10FU	646	AACGCACATTGCGCCCTCTGGTATTCCAGAGGGCATGCCTGTTTGAGCGTCATTTCTCTCTCAAACCTTCGGGTTTGGTATTGAGTGATACTCTTAGTTGAACTAGGCGTTTGCTTGAAATGTATTGGCATGAGTGGTACTGGATAGTGCTATATGACTTTCAATGTATTAGGTTTATCCAACTCGTTGAATAGTTTAATGGTATATTTCTCGGTATTCTAGGCTCGGCCTTACAATATAACAAACAAGTTTGACCTCAAATCAGGTAGGATTACCCGCTGAACTTAA	Saprotroph	Undefined Saprotroph	Ascomycota	Species	Debaryomyces hansenii	OW988270	288/288 (100%)	0.0448102	0.0576617	0.0510845	0.154414	0.066749
5647_128	SH0058152.10FU	641	AACGCACATTGCGCCCTCTGGTATTCCGGAGGGCATGCCTGTTTGAGTGTCATTAATCTCTCACAAGACCTTCTGGTCTTGTCGATGTTGGGAGCTGCGACCCCCCAGGGGGACGCTCTCCTCAAATGCATTGGTGCGGCCCGCCGCCCGGTTACACAACGTTCTAGGTTCGTCCAACTCGTTGAAGCCGGCGCAAATCTGGCGCTGCACCTTAAGCCCGCCCTGAGCCTCGAGCTCCTGGCATAACTTCATTTATTGACCTCAGATCAGGTAGGAATACGCGCTGAACTTAA	Plant pathogen		Ascomycota	Genus	Taphrina sp.	UDB027588	293/293 (100%)	0.0185046	0.145992	0.0234309	0.0540951	0.0572565
5647_134	SH0022194.10FU	637	AACGCACATTGCGCCCTTTGGTATTCCAAAGGGCATGCCTGTTCGAGCGTCATTTGTACCCTCAAGCTTTGCTTGGTGTTGGGCGTTTTTGTCTCGGGTCCGCCCCAAGACTCGCCTTAAAATCATTGGCAGCCGGCCTACTGGTTTCGGAGCGCAGCACATTTTTGCGCTTTGTCCAGTCGTGGTCTGCGTCCATGAAGCGAATATTTTCAACGTTTGACCTCGGATCAGGTAGGGATACCCGCTGAACTTAA	Plant pathogen	Plant Pathogen	Ascomycota	Genus	Pyrenophora sp.	KX272943	254/254 (100%)	0.0607172	0.0403261	0.0604178	0.0565727	0.0549018
5647_151	SH0007802.10FU	633	AACGCACATTGCGCCCCTTGGTATTCCATGGGGCATGCTTGTTCGAGCGTCATTTGTACTCTCAAGCTTTGCTTGGTGTTGGGTGTTTGTCCTTTCCTTTGCGTTTGGACTCGCCTTAAATTTATTGGCAGCCAATATACTGGTTTGAAGCGCAGCACAATTTGTGATTCTCTCTAGCATTATTGCATCCATTAAGCATATTTTAACACTTTTGACCTCGGATCAAGTAGGGATACCCGCTGAACTTAA	Saprotroph		Ascomycota	Genus	Pseudoophiobolus sp.	OP467480	249/249 (100%)	0.0323	0.1023	0.0335566	0.094152	0.0596646
5647_164	SH0094639.10FU	619	AACGCACATTGCGCCCGCCAGTATTCTGGCGGGCATGCCTGTTCGAGCGTCATTTCAACCCTCAAGCCCCAGGCTTGGTGTTGGGGTCCTACGGCTGCCGTAGGCCCTGAAAGAAAGTGGCGGGCTCGCTATCAACTCCGAGCGTAGTAGTAACATATCTCGCTAGGGAGTCGTCGCGGGTTCCGGCCGTGAAAGCCCCATCTTTTACACAAGGTTGACCTCGGATCAGGTAGGAATACCCGCTGAACTTAA	Saprotroph		Ascomycota	Species	Coniochaeta polymorpha	OW983906	252/252 (100%)	0	0.293176	0	0.000440731	0.0732321
5647_133	SH0084233.10FU	614	AACGCACCTTGCGCTCCCTGGTATTCCGGGGAGCATGCCTGTTTGAGTGTCGTGAAATCATCATGGTCATGATCTTTAATTAATCATGGCTTGGTTTTGGAGGTTATGTTGGCTTTTTATTAAGTTGACTCCTCTTAAATACATTAGCTCAGTGTTTAATGCTTAGAGCGGTTCACGGTGTGATAATTATCTACACTTCAACCAATTTAAGTTAGCTGGCTTCTAATCGATCCTTAGTGATCACTTTGTGTATTTGACCTCAAATCAGGTAGGACTACCCGCTGAACTTAA	Saprotroph		Basidiomycota	Species	Resinicium bicolor	UDB0798976	291/291 (100%)	0.0811425	0.0533881	0.0347351	0.0299738	0.0526202
5647_338	SH0157692.10FU	612	AACGCACATTGCGCCCCTTGGTATTCCATGGGGCATGCCTGTTCGAGCGTCATTTGTACCCTCAAGCTATGCTTGGTGTTGGGTGATTGTCCAGCCTTTATGGCCAGGACTCGCCTTAAAGTAATTGGCAGCCAGTGTTTTGGTATAAAGCGCAGCACATTTTGCGATTTACTCCAATAATATTAGCAACCATAAAGCTCATTTATCACTTTTGACCTCGGATCAGGTAGGGATACCCGCTGAACTTAA	Saprotroph		Ascomycota	Species	Leptospora rubella	MZ571373	247/249 (99.2%)	0.0370928	0.115528	0.0284157	0.00851418	0.0497015
5647_106	SH0171804.10FU	602	AACGCACCTTGCGCTCCTTGGTATTCCTCGGAGCATGCCTGTTTGAGTATCATGAAATTCTCAAAATAAATCTTTTGTTCGTTCGATTGATTTTATTTTGGACTTGGAGGTCTTGCAGATTCACGTCTGCTCCTCTTAAATCTATTAGCTGGATCTCCGTGAACTCGGTTCCACTCGGCGTGATAAGTATCACTCGCTGAGGACACTGTAAAAAGGTGGCCGGGGTTGTGGAAAGAACCGCTTCCAATAGTCCATTGACTTGGACAAAATATATTATTTATGATCTGATCTCAAATCAGGTAGGACTACCCGCTGAACTTAA	Unassigned		Basidiomycota	Family	Ceratobasidiaceae	LS449136	322/322 (100%)	0.0046322	0.112631	0.051056	0.0317471	0.049481
5647_110	SH0013585.10FU	602	AACGCACCTTGCGCCCTTTGGTATTCCGAAGGGCATGCCTGTTTGAGTGTCATTAAATTATCAACCTTGCTTGCTTTTACTAGCTTGAGTGAGGCTTGGATGTGAGGGCTTGCTGGCTTCCTTCAGTGGATGGTCTGCTCCCTTTAAATGCATTAGTGGGATCTCTTGTGGACCGTCACTTGGTGTGATAATTATCTATGCCATTTGACTTTGAAGCAAACTTATGGGAACCTGCTTACAACCGTCTTCGGACAACTTTTGACATTTTGACCTCAAATCAGGTAGGACTACCCGCTGAACTTAA	Saprotroph	Leaf Saprotroph-Plant Pathogen-Undefined Saprotroph-Wood Saprotroph	Basidiomycota	Species	Mycena zephirus	UDB07673781	304/304 (100%)	0.094675	0.0190884	0.0591335	0.0401412	0.0569094
5647_64	SH0120347.10FU	599	AACGCACCTTGCGCTCCTTGGTATTCCGAGGAGCATGCCTGTTTGAGTGTCATTAAATTCTCAACCTTCCTTGTCTTTATTGATGAGGTAGTGCTTGGACGTGGGGGTTGCGGGCTTCCTCAGAAGTCGGCTCTCCTTAAATGCATTAGCGGAACCTTTGTGGACCGTCTATTGGTGTGATAATTATCTACGCCATCGACGCGGACGCTGTTATATGGGGTTCAGCTTCTAACCATCTCGCAAGAGATAACAACTTAATTGACATTTTGACCTCAAATCAGGTAGGACTACCCGCTGAACTTAA	Saprotroph		Basidiomycota	Species	Panellus serotinus	UDB037139	304/304 (100%)	0.0424898	0.0251346	0.0275749	0.181748	0.0551936
5647_117	SH0013585.10FU	597	AACGCACCTTGCGCCCTTTGGTATTCCGAAGGGCATGCCTGTTTGAGTGTCATTAAATTATCAACCTTGCTCGCTTTTACCGGCTTGAGTGAGGCTTGGACGTGAGGGCTTTGCTGGCTTCCTTCAGTGGATAGGTCTGCTCCCTTTAAATGCATTAGTGGGATCTCTTGTGGACCGTCACTTGGTGTGATAATTATCTATGCCAGTTGACTTTGAAGCAAACTAATGGGAACCTGCTTATAACCGTCTTCGGACAACTTTTGACATTTTGACCTCAAATCAGGTAGGACTACCCGCTGAACTTAA	Saprotroph	Leaf Saprotroph-Plant Pathogen-Undefined Saprotroph-Wood Saprotroph	Basidiomycota	Genus	Mycena sp.	UDB07673906	306/306 (100%)	0.0346008	0.0866111	0.0902763	0.0387328	0.0646729
5647_161	SH0135769.10FU	594	AACGCACATTGCGCCCTTTGGTATTCCGAAGGGCATGCCTGTTCGAGCGTCATTACACCCCTCAAGCTTTGCTTGGTATTGGGCCTCCGTCCGCCAGCGGACGGGCCTCGAAATCCTCGGCGGCGGCGCCCGGCTTTGAGCGTAGTAGAAATTCTCATCTCGCTTTGAAGGCCCGTGGCGTCTGCTTGCCGGACGACCCCCAATCTTTCTTCTAAGGTTGACCTCGGATCAGGTAGGGATACCCGCTGAACTTAA	Unassigned		Ascomycota	Family	Dothideomycetes	MT704879	255/255 (100%)	0.0217804	0.00781341	0.00191625	0.33988	0.0614052
5647_171	SH0174348.10FU	589	AACGCACATTGCGCCCCTCGGTATTCCGTGGGGCATGCCTGTTCGAGCGTCATCTACACCCTCAAGCTCTGCTTGGTGTTGGGCGTCTGTCCCGCCTCTGCGCGCGGACTCGCCCCAAATTCATTGGCAGCGGTCTTTGCCTCCTCTCGCGCAGCACAATTGCGTCTGCGAGGGGGCGTGGCCCGCATCCACGAAGCAACATTACCGTCTTTGACCTCGGATCAGGTAGGGATACCCGCTGAACTTAA	Saprotroph		Ascomycota	Species	Paraphaeosphaeria michotii	OR134752	248/248 (100%)	0.0416359	0.0827836	0.0377086	0.0569876	0.0531077
5647_79	SH0145048.10FU	587	AACGCACCTTGCGCTTATCGGTGTTCCGATGAGCATGCCTGTTTGAGCGTCATTAAATTCTCAACCCCTCTCGATTTGCTTCGAGAGGGAGCTTGGATCGTGGAGGCTGCCGGAGACCTGTTTTTCAGGACTCGGGCTCCTCTGAAATGTATTGGCTTGCGGTCGACTTTCGACTGTGCATGACAAGGCCTTTGGCGTGATAATGATCGCCGCTCGCCGAAGTGCACGAACGAATGGTCTCGTGCCTCTAATCAGTCGACGCCTTTTCGAAGGCGTCTTCCTTATTGACGTTTGACCTCAAATCAGGTAGGACTACCCGCTGAACTTAA	Ectomycorrhizal		Basidiomycota	Species	Suillus variegatus	UDB015800	329/329 (100%)	0.00978713	0.00313798	0.0148242	0.449166	0.0772733
5647_109	SH0186457.10FU	586	AACGCACCTTGCGCTCCTTGGTATTCCGAGGAGCATGCCTGTTTGAGTGTCATGGTATTCTCAATCCATTCAATACTGTCAAAGGTATTGGATTGGTATTGGATGTGGAGGATTATTGCTGGTCTCTTTATTGAGTATCAGCTCCTCTGAAATGCATTAGTGTGAATGTTTACCGAGCATTTTCTCAGTGTGATAATTATCTACGCTGTGGCTTGCTTGGATCTTATAAATTTCATGCTTCAAACCGTCTGCATTAGTGGACAATTTATTTGACAATCTGACCTCAAATCAGGTAGGACTACCCGCTGAACTTAA	Saprotroph		Basidiomycota	Genus	Hypochnicium sp.	UDB038124	315/315 (100%)	0.0564181	0.0450843	0.0403855	0.0810968	0.0526509
5647_113	SH0088979.10FU	584	AACGCACCTTGCGCTCCTGGGCTATTCCTAGGAGCATGCCTGTTTGAGTGTCTTGAAATCATCAACCCCAGTTGGATTTGAAATTTGACTGGTGGCTGGACTTGGGGGTTTGCTGGCCGTTTTGATTCGGTCTGGCTCCCCTTGAATGTATTAGCTTGGACTTGTTCCTAAGGCTTCATGGCGTGATAATTATCTACGCTTTGTACTGTCTGTGGAATATTTATGAGTCTAGCTTCTAACTGTCCTCTGGACAATCTTTCAATCTTTGACCTCAAATCAGGTAGGACTACCCGCTGAACTTAA	Saprotroph		Basidiomycota	Species	Peniophorella praetermissa	KP768313	303/303 (100%)	0.0366448	0.143688	0.00915939	0.0360896	0.0551487
5647_190	SH0162833.10FU	566	AACGCACATTGCGCCCCTTGGTATTCCGAGGGGCATGCCTGTTCGAGCGTCATTACAACCCATCAAGCTCTGCTTGGCCTTGGGCGCCGCCCCCTCACCGGGACGCGCCCTAAAGAACTCGGCGGTGGCCCAGTCCCCGAAGCGTAGTAACATACATCCCGCTTCGTGTGGCCTGCGGTTCGCCCGCCTCCAATGACCAACACCTCTTAGGTTGACCTCGGATCAGGTAGGGATACCCGCTGAACTTAA	Unassigned		Ascomycota	Phylum	Ascomycota	MZ441687	240/250 (96%)	0.0241896	0.0800164	0.0593401	0.0672794	0.0551463
5647_120	SH0141082.10FU	565	AACGCACATTGCGCCCGCCAGTATTCTGGCGGGCATGCCTGTCTGAGCGTCATTTCAACCCTCATGCCCCTAGGGCGTGGTGTTGGGGATCGGCCAAAGCCCGCGAGGGACGGCCGGCCCCTAAATCTAGTGGCGGACCCGTCGTGGCCTCCTCTGCGAAGTAGTGATATTCCGCATCGGAGAGCGACGAGCCCCTGCCGTTAAACCCCCAACTTTCCAAGGTTGACCTCAGATCAGGTAGGAATACCCGCTGAACTTAA	Saprotroph	Endophyte	Ascomycota	Species	Clonostachys rosea	OW988370	260/260 (100%)	0.0834891	0.0424356	0.0488638	0.0194075	0.0531421
5647_53	SH0120348.10FU	564	AACGCACCTTGCGCTCCTTGGTATTCCGAGGAGCATGCCTGTTTGAGTGTCATTAAACTCTCAACCTCTTCTTTCTTTGTTGATTGAACTGGCTTGGACGTGGGGGTTGCGGGCTTCCTCAGAAGTCGGCTCTCCTTAAAATCATTAGCGGAACCTCAGTAACCCGTCCATTGGTGTGATAATTATCTGCGCCATCGACGGGAAGCTGTCATAAGGGGTTCAGCTTCTAACCGTCTCGCAAGAGACAACATCTTAATTGACATTTTTGACCTCAAATCAGGTAGGACTACCCGCTGAACTTAA	Saprotroph		Basidiomycota	Species	Panellus mitis	UDB035918	303/303 (100%)	0.028027	0.0305356	0.0213406	0.172559	0.0489321
5647_177	SH0071936.10FU	559	AACGCACCTTGCGCTCTATGGTATTCCGTAGAGCATGCCTGTTTGAGTGCCGTGAATTCTCCCATCCCAAGCGGTTTTTATCAAAGAATTGCTAGGCGATGGGGTTGAGATGGGCGTTATTATAACTGCTTTTCTTCTCTAGAAAAAGCTCGCCCGAAAAACAGCTAACGCCTCTGGGCCACTTTGCATCCGCTTCTCTGAGGGGAGAAGCGGCCAAGCGCGCTCTGATCATCAGGCATAGCATGATACGTCATTTGCTATGCTGTAGGAGAGCATTTGGTTGTGGTTATACCGCGTGCGTCATTTTTTTTCTTGCAAAGAGAAAAAAAAGCCCCCCTTTCATTTCTGGTCTCAAATCAGGTAGGATCACCCGCTGAACTTAA	Saprotroph	Animal Pathogen	Basidiomycota	Genus	Malassezia sp.	UDB0800232	382/383 (99.7%)	0.038926	0.0900658	0.0280858	0.0334179	0.0476361
5647_193	SH0002184.10FU	559	AACGCAAATTGCGCCTTTTGGTATTCCGAAAGGCATGCCTGTTTGAGTGTCTTATAAACCTCTATCTATTGTTTATTCAATAGTTAGCTTTGGGTGTTGCCAGCGATGGCTCGCCTTAAATGTCTAAGTGGAATGCATAATAAGTTCTTGCAACCCTCCACTCTAACACACTTTATATTCTGACCTCAAATCAGGTAGGACTACCCGCTGAACTTAA	Saprotroph		Basidiomycota	Species	Dioszegia fristingensis	MN128840	216/217 (99.5%)	0.163763	0.00386094	0.00217633	0.00164092	0.0511333
5647_136	SH0160726.10FU	558	AACGCACCTTGCGCTCCCTGGTATTCCTAGGAGCATGCCTGTTTGAGTGTCATGAATCCCTCAAATCCCAATGTTTTGTAAAAAGCATCGCTTGGATTTGGTTGTGGGCCCTTGCAGTCTTTCACGAATCTGCTGGCCTTAAAGATATTAGCTGGACCTCTCTAATCTCTTAGCAGAGTACTTCCATTTGATGTAATAAAGTTGCATTGGTGGAAGCTCTACTAAGTACATAGAGCAAGTTTGCTTCTAACCCGGCGCGAGTGGCAACACTCAACCCAATATTTCATAACTCTGGCCTCAAATCAGGTAGGACTACCCGCTGAACTTAA	Plant pathogen		Basidiomycota	Genus	Pseudomicrostroma sp.	OM337566	317/329 (96.4%)	0.0278782	0.0111298	0.174685	0.00205816	0.0631152
5647_201	SH0156734.10FU	553	AACGCACATTGCGCCCCCTGGTATTCCGGGGGGCATGCCTGTTCGAGCGTCATTACAACCCTCAAGCTCCGCTTGGTGTTGGGCTCGCCCCCTCGCGGGCCTGCCTCAAAATCAGTGGCGGCCCCGTCCGGTCTCAAGCGCAGTAATGCTCGTCGCTTGCCAGTCCCGGGCGGCGGTTCGCCAGCAACCCCCCAAACTTTTACAAGGTTGACCTCGGATCAGGTAGGGATACCCGCTGAACTTAA	Plant pathogen		Ascomycota	Genus	Lophodermium sp.	MZ325968	245/245 (100%)	0.064754	0.0260942	0.0660889	0.0169489	0.0481396
5647_146	SH0103038.10FU	544	AACGCACCTTGCGCCCCTTGGTATTCCGAGGGGCATGCCTGTTTGAGTGTCATTAAATTCTCAACCTTACTAGCTTTTATGAGCAATGTAATGGCTTGGATGTGGGGGTCTTTTTTTTGCTGGCTTCGAAAGAAATCAGCTCCCCTAAAATGTATTAGCTGGTGCCCCCGTGTGGACTATCTACTGGTGTGATAATTATCTATGCCGTTAGATGTCTGCTTTAAATAGGGATGTGCTGCTTCTAATTGTCCACTTAGGACACTTATTGACTATTTGACCTCAAATCAGGTAGGACTACCCGCTGAACTTAA	Saprotroph		Basidiomycota	Species	Gymnopilus penetrans	UDB07672101	311/311 (100%)	0.031996	0.0635541	0.0598546	0.030659	0.0479
5647_261	SH0010157.10FU	544	AACGCACATTGCGCCCGCCAGTATTCTGGCGGGCATGCCTGTTCGAGCGTCATTTCAACCCTCAAGCCCGCTGCGTGCTTGGTGTTGGGGACCGGCCAGCCCGCCTCGCGGCGGCGGCCGCCCCTGAAATGAATTGGCGGTCTCGCCGCAGCCTTCTTTGCGTAGTAACATACCACCTCGCAACCAGGAGCGCGGCGCGGCCACTGCCGTAAAACGCCCAACTTCTCCAAGAGTTGACCTCGAATCAGGTAGGAATACCCGCTGAACTTAA	Endophyte		Ascomycota	Genus	Epichloe sp.	UDB039839	271/271 (100%)	0.0163106	0.0379119	0.135093	0.00619486	0.0552528
5647_131	SH0157299.10FU	539	AACGCACCTTGCACTCTTTGGTATTCCGAAGAGTATGTCTGTTTGAGTGTCATGAAACTCTCAACCCCCTCATTTTGTAATGAAGTGAGTCGTGGGCTTGGATTATGGCTGTCTGTCGGCTTCATTGCCGGCTCAGCTGAAATACACGAGTAACCCAGTTTGAAAAACTGACGGCTTGACTCGGCGTAATAATTATTATCGCTGAGGACGTCTAACCTTCAAATCGTTAGTGGTGCTTCTAATGCAAATCATTTTAAGATTTAGACCTCAAATCAGTCAGGATTACCCGCTGAACTTAA	Epiphyte		Basidiomycota	Species	Symmetrospora coprosmae	OQ066598	299/299 (100%)	0.00794321	0.0110707	0.161407	0.000440731	0.0529285
5647_176	-	537	AACGCACATTGCGCCCCTTGGTATTCCGAGGGGCATGCCTGTTCGAGCGTCATTTCACCAATCAAGCAACGCTTGGTATTGGGCGTCCGGCCCCGCCTCACGGCGGCGGCCGCGCCCCAAACCCTTCGGCGAAGTCTCACCGGCTTTGGGCGTAGTAGAATTACTTCGAACGTCCTAGGAGCCCGGCGGGCCTTTTGCCGTCAAACAAAACCTTTATTTTTACAGGTTGACCTCGGATCAGGTAGGGATACCCGCTGAACTTAA	Unassigned		Ascomycota	Phylum	Ascomycota	MT266503	264/264 (100%)	0.0259769	0.0473026	0.0415887	0.154724	0.055738
5647_112	SH0063441.10FU	530	AACGCACCTTGCGCCCTCTGGTATTCCGGAGGGCATGCCTGTTTGAGTGTCATTAAATTCTCAACTTCAAAAGTTTTTATTAACTTATTGAAGCTTGGATGTGGGGGTTTGTTGGCGTCTTTAGATGTTCAGCTCCCCTTAAATGCATTAGTGGAATTCCCGTTTGGTTGGTCCATCTTGGTGTGATAATTATCTACGCTTTGCTTGGTTCAACTGTCAGGTGTGCTTAGGCTAGATCCTGGTTGTGATATCGCATTAAGTTGCTTTATCTGATTGTGGGAAATTTATCTGCTTTCTAACCGTCTGTTGTTTCAGACAATTTATTGACTATTTGACCTCAAATCAGGTAGGACTACCCGCTGAACTTAA	Saprotroph		Basidiomycota	Species	Rhodocollybia butyracea	UDB037959	369/369 (100%)	0.0661297	0.048062	0.048199	0.0114545	0.0479019
5647_180	SH0188235.10FU	530	AACGCACATTGCGCCCTCTGGTATTCCGGGGGGCATGCCTGTTCGAGCGTCATTATAACCACTCAAGCTCTCGCTTGGTATTGGGGTTCGCGTCTTCGCGGCCTCTAAAATCAGTGGCGGTGCCTGTCGGCTCTACGCGTAGTAATACTCCTCGCGATTGAGTTCCGGTAGGTTTACTTGCCAACAACCCCCAATTTTTTAAGGTTGACCTCGGATCAGGTAGGGATACCCGCTGAACTTAA	Plant pathogen		Ascomycota	Species	Pyrenopeziza petiolaris	MZ493015	242/242 (100%)	0.128018	0.00907659	0.0397904	0.0131769	0.0545738
5647_203	SH0194435.10FU	526	AACGCACATTGCGCCCCTTGGTATTCCATGGGGCATGCCTGTTCGAGCGTCATTTGTACCCTCAAGCTTTGCTTGGTGTTGGGTGTTTGTCCACTCCTTGTTGTCTGGACTCGCCTTAAAACAATTGGCAGCCAGTGTTTTGGTATTGAAGCGCAGCACAATTTGCGTTCCTGGCCTAACAACACTTGCATCCACAAGCCTTTTTTCACTTTTGACCTCGGATCAGGTAGGGATACCCGCTGAACTTAA	Parasite		Ascomycota	Genus	Didymocyrtis sp.	KT383825	249/249 (100%)	0	0	0	0.465229	0.0716371
5647_170	SH0115771.10FU	519	AACGCACATTGCGCCCTCTGGTATTCCGGGGGGCATGCCTGTTCGAGCGTCATTACAACCCTCAAGCTCTGCTTGGTATTGGGCTCGCCCTGTAGGGCCTGCCTCAAAATCAGTGGCGGCCACCGTCCGACCTTCAGCGCAGTAATGCTCGTCGCTGTAAGGGAGGGCCGAAGCCGTCATGACAACCCCCACTTTACAAGGTTGACCTCGGATCAGGTAGGGATACCCGCTGAACTTAA	Plant pathogen		Ascomycota	Species	Lophodermium pinastri	MF135139	239/239 (100%)	0.0579821	0.0277675	0.0789083	0.0339299	0.0529235
5647_175	SH0001210.10FU	519	AACGCACATTGCGCCCGCTGGTATTCCGGCGGGCATGCCTGTTCGAGCGTCATTTCAACCCTCAAGCCCCCGGGTTTGGTGTTGGGGATCGGCTCTGCCTTCTGGCGGTGCCGCCCCCGAAATACATTGGCGGTCTCGCTGCAGCCTCCATTGCGTAGTAGCTAACACCTCGCAACTGGAACGCGGCGCGGCCATGCCGTAAAACCCCAACTTCTGAATGTTGACCTCGGATCAGGTAGGAATACCCGCTGAACTTAA	Plant pathogen	Plant Pathogen	Ascomycota	Genus	Fusarium sp.	UDB0802795	258/258 (100%)	0.071824	0.0472253	0.0432172	0.026877	0.0503087
5647_159	SH0143033.10FU	510	AACGCACCTTGCGCTCCTTGGTATTCCGAGGAGCATGCCTGTTTGAGTGTCATTAAATTCTCAACCTTATCAGCTTTTGTTGATAATGGCTTGGATGTGGGGGTTTATTGCTGGCTTCTAACGAGGTTGGCTCCCCTTAAATACATTAGCTGGTTGCCTTGTGCAGACATGTCTATTGGTGTGATAATTATCTACGCTGTGGACTTTCTGCCAGTATTTAGCACCGCTTCTAACTGTCTGTTAACTTGGACAACATATGACAATTTGACCTCAAATCAGGTAGGACTACCCGCTGAACTTAA	Saprotroph		Basidiomycota	Species	Pholiota squarrosa	UDB038035	302/302 (100%)	0.0373696	0.0132772	0.07806	0.056118	0.0462712
5647_166	SH0120887.10FU	506	AACGCACATTGCGCCCATTAGTATTCTAGTGGGCATGCCTGTTCGAGCGTCATTTCAACCCTTAAGCCTAGCTTAGTATTGGGAGCCTACTGTATTGTAGCTCCCCAAATCCAACGGCGGATCTGTGGTATCCTCTGAGCGTAGTAATTTTTATCTCGCTTTTGTTAGGTGCTGCAGCTCTCAGCCGCTAAACCCCCCAATTTTTTAATGGTTGACCTCGGATCAGGTAGGAATACCCGCTGAACTTAA	Plant pathogen		Ascomycota	Genus	Sporocadus sp.	OK655797	248/249 (99.6%)	0.0130562	0.048013	0.0374562	0.11433	0.0445864
5647_169	SH0016945.10FU	499	AACGCACATTGCGCCCTCTGGTATTCCAGAGGGCATGCCTGTTCGAGCGTCATTTCAACCCTCAAGCCTAGCTTGGTGTTGGGGCACTACCTGACTGTTTTACGGGACGGTAGGCCCTAAAATTTAGTGGCGAGCTCGCCAGGACTCCGAGCGCAGTAGTAAAACCCTCGCTTTGGATCGTACTGGCGCGGCCCTGCCGTAAAACCCCCAACTTCTGAAAATTTGACCTCGGATCAGGTAGGAATACCCGCTGAACTTAA	Plant pathogen		Ascomycota	Genus	Cytospora sp.	MW090909	260/260 (100%)	0.0591153	0.0593043	0.0180667	0.0503405	0.0456784
5647_139	SH0167859.10FU	498	AACGCACCTTGCGCCCGTTGGTATTCCGACGGGCATGCCTGTTTGAGTGTCGTGAACAACCTCAACCTTGATTGGTTTTACCATCAAGGCTTGGACTTGGGTGTTGCTGCTGCAAAGTGGCTCGCCTTAAAACTATTAGCTGGACTTGTCTATGACTTGGTTCGACTCGATGTAATAAGTATTCATCGGGGACAGGGTTAAACCTGGCCAAGGCTTGATGCCGTCTGCTTCTAATCATGTTCTCACTATGAGACGCTACTTTACTGTGTGGCCTCAAATCAGGTAGGATTACCCGCTGAACTTAA	Saprotroph		Basidiomycota	Genus	Cryptococcus sp.	OL415598	305/305 (100%)	0.0334776	0.0456276	0.0714767	0.0559176	0.0511967
5647_149	SH0157280.10FU	493	AACGCACCTTGCACTCTTTGGTATTCCGAAGAGTATGTCTGTTTGAGTGTCATGAAACTCTCAACCCCCCTGTTTTGTAACGAGATAGGCGTGGGCTTGGATTATGGTTGTCTGCCGGCGTCAAGTCGGCTCAACTGAAATATACGAGCAACCCATTTGAAATAGACGGTTTGACTCGGCGTAATAATTATTTCGCTGAGGACGTCTTCTTTAAAGTCAGTGGTGCTTCTAATGCGTTATAATACATCATAAGCTTTAGACCTCAAATCAGTCAGGACTACCCGCTGAACTTAA	Unassigned		Basidiomycota	Phylum	Basidiomycota	OV989304	294/294 (100%)	0.00928403	0.0105998	0.122786	0.00765406	0.0429097
5647_187	SH0016945.10FU	491	AACGCACATTGCGCCCTCTGGTATTCCAGAGGGCATGCCTGTTCGAGCGTCATTTCAACCCTCAAGCCTAGCTTGGTGTTGGGGCATTACCTTCCCTTACGGGAGGGTAAGCCCTGAAATTCAGTGGCGAGCTCGCCAGGACTCCGAGCGTAGTAGTAAAACCCTCGCTTTGGACTGTACTGGCGCGGCCCTGCCGTAAAACCCCCAACTTCTGAAAATTTGACCTCGGATCAGGTAGGAATACCCGCTGAACTTAA	Plant pathogen		Ascomycota	Genus	Cytospora sp.	JQ759589	257/257 (100%)	0.0411884	0.0399627	0.106697	0.00704247	0.0549874
5647_174	SH0170304.10FU	489	AACGCACCTTGCGCTCCTTGGTATTCCGAGGAGCATGCCTGTTTGAGTGTCATTAAATTCTCAACCTTTCCAGTTTGTTATGAACGGGTCAGGCTTGGATGTGGGGGTTGCAGGCTTCTCAGAAGTCAGCTCCTCTTAAATACATTAGCAGTACCTTTGTGGACCAGCTTTGGTGTGATAATTATCTACGCCATGGTTGTGAAGCAGCTTTACATGGGGTTCAGCTTCTAACAGTCCATTGACTTGGACAATTTTTGACATTTTGACCTCAAATCAGGTAGGACTACCCGCTGAACTTAA	Saprotroph		Basidiomycota	Genus	Clitocybe sp.	UDB07672343	300/300 (100%)	0.0547359	0.0166908	0.0669806	0.019331	0.043409
5647_148	SH0060056.10FU	484	AACGCATATTGCGCTCGAGCCTTCGGGCAAGAGCATGTCTGCCTCAGCGTCGGGTTAATATCACTCCCCACTTCCCTGTGTTGTGTGTAGAGTGGACCTGACTGTTGCAGCTTGAGGGAGGCTTCTTGCCTTCCGATAAATCAGGCTGCATCAGTTGAAGAACAGAGGCTAACCGAAGGACCCGTTAAGGGCCGCAACTGGGTAGGCAGCTCACGCTCGCTATTCTTAGTTGTTGGCTTGGGACCATTGGTTCGGCCCTCAATCAGGAACCTAACCCCTCTATTTTCTCGACCTGAGCTCAGGCAAGAACACCCGCTGAACTTAA	Unassigned		Basidiomycota	Phylum	Basidiomycota	MF483834	238/238 (100%)	0	0.162211	0	0	0.0404811
5647_215	SH0162066.10FU	476	AACGCACATTGCGCCCTTTGGTATTCCGAAGGGCATGCCTGTTCGAGCGTCATTTCACCACTCAAGCCTGGCTTGGTATTGGGCGCCGCGGTCAATCCGCGCGCCTCAAAGTCTCCGGCTGAGCTGTCCGTCTCTAAGCGTTGTGATTTCATTAATCGCTTCGGAGTGCGGGCGGCCGCGGCCGTTAAATCTTTCACAAGGTTGACCTCGGATCAGGTAGGGATACCCGCTGAACTTAA	Plant pathogen		Ascomycota	Genus	Septoria sp.	UDB035397	239/239 (100%)	0.0243234	0.00541152	0.015438	0.276218	0.0557648
5647_210	SH0168862.10FU	471	AACGCACATTGCGCCCATTAGTATTCTAGTGGGCATGCCTGTTCGAGCGTCATTTCAACCCTTAAGCCTAGCTTAGTGTTGGGAGACTGCCTAATACGCAGCTCCTCAAAACCAGTGGCGGAGTCGGTTCGTGCTCTGAGCGTAGTAATTTTTTATCTCGCTTCTGCAAGCCGGACTGGCAACAGCCATAAACCGCACCCTTCGGGGGCACTTTTTAATGGTTGACCTCGGATCAGGTAGGAATACCCGCTGAACTTAA	Plant pathogen	Plant Pathogen	Ascomycota	Genus	Microdochium sp.	MZ489185	259/259 (100%)	0.0150903	0.0499677	0.0771367	0.0038823	0.0404078
5647_240	-	469	AACGCACATTGCGCCCCCTGGTATTCCGGGGGGCATGCCTGTTCGAGCGTCATTACAAACCCTCAAGCTCCGCTTGGAATTAGGCGTCGCCCCCCACGGGGCGCGCCCCAAAGACGTCGGCGGTGGCATCGAGCCTCAAGCGTAGTAGAAACATTCCGCTTCAGGGGCCTCGACGGTCGCTCGCTTCGAGAACCCAACACCTCAAAGGTTGACCTCGGATCAGGTAGGGATACCCGCTGAACTTAA	Unassigned		Ascomycota	Phylum	Ascomycota	MN902804	246/246 (100%)	0.0514614	0.0431382	0.0670096	0.0241248	0.0497706
5647_140	SH0188239.10FU	467	AACGCACATTGCGCCCTGTGGTATTCCGCAGGGCATGCCTGTTCGAGCGTCAGTACAACACTCAAGCTTGGCTTGGTATTGAGCCCCGCCCGCAAGGGCCGGCTTTAAAATCAGTGGCGGCGCCATCTGGCTCTCAGCGTAGTAATACCCCTCGCTCGTGAGTCCTAGTGGATGCTGGCCAGCAACCCCCAACTTTCTAAGTTTGACCTCGGATCAGGTAGGGATACCCGCTGAACTTAA	Saprotroph		Ascomycota	Genus	Ciliolarina sp.	KY800411	240/240 (100%)	0.0329092	0.0446399	0.0406207	0.0866266	0.0463875
5647_212	SH0141852.10FU	460	AACGCACATTGCGCCCTTTGGTATTCCGAAGGGCATGCCTGTTCGAGCGTCATTTCAACCCTCAAGCTCTGCTTGGTATTGGAAGCCGCCCTCGAGCCCTCCGGGGCAAAGGGGCGCTCCCGAAAAACAGCGGCGGTGCAGCCGGGCTCATAGCGCAGTGAACCTAAAAAGTCTCGCTAGCGATGCCCCGGGTGACTCCAGCCGGACAACAACCCCATTTTTCTATGGTTGACCTCGGATCAGGTAGGGATACCCGCTGAACTTAA	Parasite		Ascomycota	Species	Spirographa fusisporella	UDB0818913	265/267 (99.3%)	0.110452	0.0015819	0.00708009	0.000767819	0.035839
5647_147	SH0188606.10FU	456	AACGCACCTTGCGCTCCTTGGTATTCCGAGGAGCATGCCTGTTTGAGTGTCATTAAATTCTCAACCCCACTAGCTTTTGTGAGCTATGCTGGGGCTTGGATGTTGGGAGTTTGCGGGCCTTTACTAGGTCGGCTCTCCTGAAATACATTAGCGGAACCGTTTGCAGTCCCGTCACTAGTGTGATAATTATCTACACTGTGATGACTGCTCTCTGACTAGTTCAGCTGCTAATCGTCCACTGTGGACAATCATTAATGAACTTCTTGACCTCAAATCAGGTAGGACTACCCGCTGAACTTAA	Saprotroph		Basidiomycota	Species	Lycoperdon pyriforme	UDB0778242	301/301 (100%)	0.00992993	0.0342759	0.0882676	0.0652801	0.0476833
5647_125	SH0011483.10FU	455	AACGCACATTGCGCTTCCTGGTATTCCGGGGAGCATGCTCGTTTCAGAATCATTTAAAACTCACGCAAGCTTAGGGTTCTTTCACGTAAAGTGAACACCCCACTATTTGGCGCGTGGATATGAGTGCTTTTGGCCATCATGATTGGAGAACACAAACCACTAATTGCCTTTTGGCGATTAGACTGCGAGTTGTTCGAGTTCGGGTGGGCAGTGCGTATCAAACTTGGTGCGTGCTCCCCTCACATTCTCGTTCGCAAAGGTTGCAGGAATGCGCCTTTGGTCAGTGGGTCTGTTCTTCCTTGCACTACACGAAATGGGCTTCGGCTTCAGATTGTGTGTAATGTACTGTTCATGCTGGTCACAAATCGCTTTAAAATGATATTGTACGCAACCCATGCC…	Unassigned		Chytridiomycota	Phylum	Chytridiomycota	MW215266	557/557 (100%)	0.0929854	0.013456	0.0468993	0.00816677	0.0464557
5647_238	SH0100898.10FU	455	AACGCACATTGCGCCCCTTGGCATTCCGAGGGGCATGCCTGTTCGAGCGTCATTACAACCCTCAAGCTCTGCTTGGTATTGGGCGCCGTCCTCTCTGCGGACGCGCCTTAAAGACCTCGGCGGTGGCTGTTCAGCCCTCAAGCGTAGTAGAATACACCTCGCTTTGGAGCGGTTGGCGTCGCCCGCCGGACGAACCTTCTGAACTTTTCTCAAGGTTGACCTCGGATCAGGTAGGGATACCCGCTGAACTTAA	Plant pathogen		Ascomycota	Species	Diplodia sapinea	OR141717	253/253 (100%)	0.038294	0.0343165	0.0309363	0.108382	0.0459189
5647_121	SH0145063.10FU	449	AACGCACCTTGCGCTCCTCGGTGTTCCGAGGAGCATGCCTGTTTGAGCGTCAGTAAATTCTCAACTCCTCTCGATTGACTTCGAGTGGAGCTTGGATAGTGGGGGCTGCCGGAGACCTGAATATTCGTGTTCGGGACTCGGGCTCCTCTGAAATGTATTGGCTTGCGGTCTGTTTTCGACTTTGCATGACAAGGCTTTTGGCGTGATAATGATCGCCGCTCGCCGAAGTGCATGAATGAAACCGTGCCGTGCCTCTAATCCGTCGATGCCTCTATGGGGCGTCTTCTTTACGCATTTGACCTCAAATCAGGTAGGACTACCCGCTGAACTTAA	Ectomycorrhizal		Basidiomycota	Species	Suillus bovinus	UDB037497	333/333 (100%)	0.03096	0.0152959	0.0255919	0.204367	0.0521658
5647_207	SH0081590.10FU	440	AACGCACATTGCGCCCTTTGGTATTCCAAAGGGCATGCCTGTTCGAGCGTCATTTGTACCTTCAAGCTTTGCTTGGTGTTGGGCGTTTTTTGTCTCCCTCTTTCTGGGAGACTCGCCTTAAAACGATTGGCAGCCGGCCTACTGGTTTCGGAGCGCAGCACATATTTTGCGCTTTGTATCAGGAGAAAAGGACGGTAATCCATCAAGACTCTACATTTTTAACTTTTGACCTCGGATCAGGTAGGGATACCCGCTGAACTTAA	Plant pathogen		Ascomycota	Species	Bipolaris sorokiniana	OW984628	263/263 (100%)	0.0539627	0.00963174	0.0584333	0.0131229	0.0379324
5647_252	SH0161862.10FU	439	AACGCACATTGCGCCCCTTGGTATTCCATGGGGCATGCCTGTTCGAGCGTCATTTGTACCCTCAAGCTTTGCTTGGTGTTGGGTGTTTGTCCTGTGCTTTTTGTGCAAGACTCGCCTTAAATCAATTGGCAGCCGGCATGTTAGCCTGGAGCGCAGCACATTTTGCGTCCCTTGCTTACTTTTGTTGGCCCCCATCAAGTCCATATATTTGCTCTTGACCTCGGATCAGGTAGGGATACCCGCTGAACTTAA	Plant pathogen		Ascomycota	Genus	Leptosphaeria sp.	OQ401052	252/252 (100%)	0.0164525	0.0635297	0.0396591	0.0330931	0.0376226
5647_258	SH0002704.10FU	439	AACGCACATTGCGCCCATTAGTATTCTAGTGGGCATGCCTGTTCGAGCGTCATTTCAACCCTTAAGCCCTGGTTGCTTAGTGTTGGGGGCTCGCCTAGCTATAGACGCTGGCGACCCCTTAAAAATATCGGCGGAGTCGTGTCGACCCTAAGCGTAGTAATTTATTCCTCGCTTCAGGCTTGTAGGCGCTGGCGTCCGGCCGCTAAACCCCCTATTTTCTAATGGTTGACCTCGGATCAGGTAGGAATACCCGCTGAACTTAA	Plant pathogen		Ascomycota	Species	Cryptovalsa ampelina	OW988434	259/263 (98.5%)	0.0547454	0.0625097	0.0314008	0.00209439	0.0416756
5647_185	SH0182605.10FU	437	AACGCACCTTGCGCTCCTTGGTATTCCGAGGAGCATGCCTGTTTGAGTGTCATTAAATTCTCAACCTCACCAGTTTTGTAACGAGACAGGTGAAGGCTTGGATGTGGGGGTTTTGCAGGCTGCCTCAGTGCTGGTCTGCTCCCCTGAAATGCATTAGCGAGCTCATATTGAGCTTCCGTCTATTGGTGTGATAATTATCTACGCCGTGGATTGGACTCATGCTTGCTTCTAACCGTCCGCAAGGACAATTTACTTGACCAATTTGACCTCAAATCAGGTAGGACTACCCGCTGAACTTAA	Unassigned		Basidiomycota	Species	Candolleomyces candolleanus	UDB025205	300/300 (100%)	0.0316363	0.0441435	0.0393936	0.072042	0.0432722
5647_298	-	437	AACGCACATTGCGCCCCTTGGTATTCCGAGGGGCATGCCTGTTCGAGCGTCATTATCAACCATCAAGCCCAGCTTGGTATTGGGCGCCCGTCCCCGTAACGGGGGGCGCGCCCTAAAGCACTCGGCGGTGGCCCCGAGCCTCAAGCGTAGTAAAATCTCCAGCTTCAGAGGCCTCGGCGGTTGCTTGCCCCTAGAACCCATCACCTAAGGTTGACCTCGGATCAGGTAGGGATACCCGCTGAACTTAA	Unassigned		Ascomycota	Phylum	Ascomycota	MN902642	248/248 (100%)	0.0159858	0.0084659	0.110337	0.028115	0.0438646
5647_141	SH0184008.10FU	432	AACGCACCTTGCGCTCCTTGGTATTCCGAGGAGCATGCCTGTTTGAGTGTCTTGAAATCATCAACCCCTTCGGTTTTGCGACTGATGCGGGTTGGACTTGGGGGTTTGCTGCTGAAAGGCGGCTCCCCTTAAATGTTTCGGTTGGGCCTGTAGGTCGACTTTGATTGGGCGTTGTATTATCCTCGCTCCTGAAAGTCTCCTCTTTTGTGCCCTTCCACGACCTGCCTATGGAGTGGCGGTCAAACTCTTCTGACATCTGACCTCAAATCAGGTAGGACTACCCGCTGAACTTAA	Saprotroph		Basidiomycota	Genus	Trechispora sp.	KT334732	294/294 (100%)	0.0129287	0.0561591	0.0216902	0.0716698	0.0353519
5647_150	SH0019272.10FU	431	AACGCACCTTGCGCTCCTTGGTATTCCGAGGAGCATGCCTGTTTGAGTGTCATGGAATCATCAACTCTATTTACTTTTGTGAATAGGGCTTGGACTTGGAGGTTTTGCCGGTACTTGTGATCGGCTCCTCTTGAATGCATTAGCTTGAACCTTTGTGGATCAGCTTATCGGTGTGATAATTGTCTACGCCGTTACTGTGAAGCATATATTAAAGGGCTCGGCTTCTAATCGTCCTTTACGGGACAATAACTTTGACCTTTGACCTCAAATCAGGTAGGATTACCCGCTGAACTTAA	Plant pathogen		Basidiomycota	Species	Piptoporus betulinus	UDB0802547	296/296 (100%)	0.0461245	0.0273863	0.0653639	0.0323795	0.0450184
5647_217	SH0130721.10FU	429	AACGCACATTGCGCCCCTTGGTATTCCGAGGGGCATGCCTGTTCGAGCGTCATTACACCACTCAAGCACAGCTTGGTATTGGGCAACCGCCCCCGCCAGTCGGGGACGCGCCTCAAAAACCTCGGCGGAGCCTCACCGGCTTTGGGCGTAGTAGATTTTCTAAACGTCCTTTAACGGAGATGGTTCCTTTGCCGACTGAAGCCTTTATTTTTTACAGGTTGACCTCGGATCAGGTAGGGATACCCGCTGAACTTAA	Unassigned		Ascomycota	Phylum	Ascomycota	KX195022	256/256 (100%)	0.0523543	0.0137259	0.0842295	0.0112967	0.0458136
5647_221	SH0193553.10FU	429	AACGCACATTGCGCCCCTCGGTATTCCGGGGGGCATGCCTGTTCGAGCGTCATTATCGACCATCAAGCACTGCTTGGCATTGGGCTTCCGTCCCCGCAGCGGACGGGCCCTAAAGACCTCGGCGGCGGCGCAGTGGCCTCAAGCGTAGTAGAAAACTATCCCGCTTTACAGAGGCCTCGCGACGCCCGCTCCGAAAACCCCCAACATTCTAAAAGGTTGACCTCGGATCAGGTAGGGATACCCGCTGAACTTAA	Plant pathogen		Ascomycota	Genus	Saccharata sp.	OP467392	254/254 (100%)	0.102139	0.0143614	0.0581089	0.00323512	0.0519898
5647_152	SH0090600.10FU	425	AACGCAAGTTGCGCCCGAAGCCACCTGGCCGAGGGCACGTCTGCCTGGGTGTCACGCATCGTTGCCCCCAACCCCATCTCCTTGCAAAGGGACGAGGGGGCCTGTGGGGCAGAAATTGGCCTCCCGTGAGCTCATGCATGCGGTTGGCCTAAAAGCGAGTCCTCGGCGACGCGCGCCACGACAATCGGTGGTTGTCAAACCCTCGTGTCCCGTCGTGCGTGCCGCGTCGCTCATCGTGTGCTCCTTGACCCTGCTGTGTCGCGCTAGCGACGCTTCCAACGCGACCCCAGGTCAGGCGGGACTACCCGCTGAATTTAA	Unassigned		Ascomycota	Phylum	Ascomycota	MW215284	318/318 (100%)	0.0636463	0.0209139	0.0440545	0.052002	0.0453983
5647_223	SH0145208.10FU	422	AACGCACATTGCGCCCCGTGGTATTCCGCGGGGCATGCCTGTTCGAGCGTCATTTCACCACTCAAGCCTCGCTTGGTATTGGGCGATGCGGTACGCCGCCCGCCTCAAATCTCCCGGCTGGTTCGAATCGTCCCTCAGCGTTGTGGAAACTATTCGCTAAAGGTGCGCGGTTCGGTCACGCCGTTAAACAAGACCATTTTCATTAAAGGTTGACCTCGGATCAGGTAGGGATACCCGCTGAACTTAA	Unassigned		Ascomycota	Phylum	Ascomycota	KP897925	246/247 (99.6%)	0.0396307	0.0567876	0.020953	0.0410679	0.038613
5647_145	SH0146547.10FU	420	AACGCACATTGCGCCCCTTGGTATTCCGGGGGGCATGCCTGTTCGAGCGTCATTTCAACCCTCAAGCTTAGCTTGGTCTTGGGCTCTGCCGGTAACGGCTTGCCTTAAAATTAGTGGCGGTGCCATTGAGCTCTACGCGTAGTAATAAAACCCTCGCTTTTGAGTCTTAGTGAACACTTGCCAGCAACCCCCAATTTTTTATGGTTGACCTCGGATCAGGTAGGGATACCCGCTGAACTTAA	Unassigned		Ascomycota	Order	Helotiales	MT231682	242/242 (100%)	0.0065657	0.0532738	0.0295961	0.0890898	0.0377365
5647_163	SH0071905.10FU	416	AACGCACCTTGCGCTCCTTGGTATTCCGAGGAGCATGCCTGTTTGAGTGTCATGTTAATATCAACCCCGTCGGTTTGTAAATCAGACCGTTGGGTGTTGGACTTGGAGGTTCTTGCTGGCTGCAAAGTCGGCTCCTCTTGAATGCATTAGCTTGGGCCTGTTGTGCGTGCTCGCGGTGTAATAAGTTTTATTCATCGTTTGGGTCGTACACTTATTGGGCTTGCTTCTAACTGTCTTCGGACAAATATAACCTTTGACTCTGACCTCAAATCAGGTAGGACTACCCGCTGAACTTAA	Saprotroph		Basidiomycota	Species	Trichaptum abietinum	UDB0778160	297/297 (100%)	0.0213641	0.0501311	0.0352351	0.0656796	0.0394669
5647_186	-	416	AACGCACCTTGCGCTCCTTGGTATTCCGAGGAGCATGCCTGTTTGAGTGTCATGAATATCTCAACCTCTCGGTTCGCCGAGGGCTTGGACTTGGAGGCTGCCGGCGTCTGTCGGCTCCTCTCTAAATGCAGTAGCGGGACGTAAAAAGCAATGTGGCTTTCCTCAGCGTGATAATTGTCTTGCTGTGTGAGAGTTCTTGCGAGCGGTGTCCGTTACCACGCGTTTCGACGTGTCGTGTAACCGCCGCAGTGCGTCTGCTTCTAATCGTCTCTTCGGAGACAAACCTCTTGACATCTGACCTCAAATCAGGTAGGACTACCCGCTGAACTTAA	Unassigned		Basidiomycota	Phylum	Basidiomycota	MN902544	332/332 (100%)	0.00819729	0.0593881	0.0489342	0.0387052	0.0377108
5647_155	SH0105442.10FU	415	AACGCACCTTGCGCTCCTTGGTATTCCGAGGAGCATGCCTGTTTGAGTGTCATTAAATTCTCAACCTTTATCAGTTTTACTGGTAAATGGCTTGGATGTGGGAGTTGCTGGTTTCATCTTTTTGAAATCAGCTCTTCTGAAATGCATTAGCTGGTTGCCTTGTGCAAACATGTCTATTGGTGTGATAATTATCTACGCCGTGGACTTGCATGAATGAGCACTGCTTATAATCGTCTGTAAAGACAATTTATGACAATTTGACCTCAAATCAGGTAGGACTACCCGCTGAACTTAA	Saprotroph		Basidiomycota	Genus	Stropharia sp.	UDB015664	295/295 (100%)	0.0259473	0.00851348	0.0592875	0.0645168	0.0373901
5647_229	SH0062314.10FU	415	AACGCACATTGCGCCCTTTGGCACTCCGAAGGGCATGCCTGTTCGAGCGTCATTATCAACCATCAAGCCTGGCTTGTCGTTGGACCCTTTGTCGGTGAGACACCCGACAGGTCCGAAAGATAGTGACGGTGTCGTGTTTGACCCTAGATGCAACGAGCTTTTATAGCACGCATTGAAGTGGTCGGTCGGCCCGGTCTTTACCATCAAATTTCTCAAGGTTGACCTCGGATCAGGTAGGAATACCCGCTGAACTTAA	Unassigned		Ascomycota	Family	Herpotrichiellaceae	OX032633	256/256 (100%)	0.0710567	0.0207386	0.0152174	0.0429182	0.0376619
5647_194	SH0111829.10FU	411	AACGCACCTTGCGCTCCCTGGTATTCCGGGGAGCACACCTGTTCGAGTGTCGTGAATACCTCAAGCTGGATGCTTTATTGCTATCTGTTGCTTGGATTTGGACTTTGCCGTCGGCCTTTACTGGTGACGGCTCGTCTTAAATGCATTAGCTGACCCATGTTGTATGTTCGGTTCTACTCAGCGTGATAATTATCTGACCGCTGAGGACATTTGCCTTGTGCAGATGGCCAGATGTGCCTTGGATTGCTTCTAATCTGTACGCCTTCACGGGCGACGACCATTTTCAATTTTGACCTCGAATCAGGTGGGACTACCCGCTGAACTTAA	Saprotroph	Ectomycorrhizal-Wood Saprotroph	Basidiomycota	Species	Sistotrema oblongisporum	OP023270	327/327 (100%)	0.0288211	0.0745323	0.0204901	0.0357409	0.0388318
5647_202	SH0052560.10FU	409	AACGCACATTGCGCCCTCTGGTATTCCGGAGGGCATGCCTGTTCGAGCGTCATTATCAACCCTCAAGCCCCGGCTTGGTGTTGGAGGCCCGGCGAGGTTCTGAACCTGGCCGCTCCGAAAGATAACGACGGCGTCCGGCGGACCCCTGGTACAATGAGCTTTCCAAGCACGTATCGGTCGCGGTCCCCGGGGGCTGGTCTATAACCCATATTTTACAAGGTTGACCTCGGATCAGGTAGGGATACCCGCTGAACTTAA	Unassigned		Ascomycota	Phylum	Ascomycota	OX032263	258/258 (100%)	0.0412296	0.0130109	0.0579643	0.0279712	0.0370922
5647_227	SH0102851.10FU	408	AACGCACCTTGCGCCTTTTGGTATTCCAAAAGGCACACCTGTTTGAGTGTCATGAAACCCTCTCACAAAACAACTTTATTGTTGCTTTTTTGTGGATGTTGAGTGTTGCTATATTGTTATAGCTCACTTTAAATATATAAGTCACACTTTTCAAGTAAGTTGGATTGACTTGGTGTAATAATTTTCCATCATCACATCAAGGAAAGTAGCAATACTTGCCATCTTTTGAAAGGAGGGACTCCTAAAAAACCCCTCATAACACTTTTTTAAGACCTCAAATCAGGTGGGACTACCCGCTGAACTTAA	Plant pathogen		Basidiomycota	Species	Puccinia coronata	OP477344	306/306 (100%)	0.0319638	0.0895493	0.0160595	0.0156476	0.0391214
5647_181	SH0091195.10FU	405	AACGCACCTTGCGCTCCTTGGTATTCCGAGGAGCATGCCTGTTTGAGTGTCATGAAATCATCAACCTTACTGTCTTTGTTGACGGTGTAGGCTTGGACTTGGGGACCTTGCCGGCCTTTCTGAGGTCGGCTTCCCTTGAATGTATTAGTCGAGCGCCCTCGCTCCGAGACGTGTGATAATTATCATTCACTGATCGACGAGGGCTGTGCTAGGCTTCTAACCGTCGCGTTAGTGACAATCTTGACAATCTGACCTCAAATCAGGTAGGACTACCCGCTGAACTTAA	Saprotroph		Basidiomycota	Species	Hyphodontia pallidula	UDB038166	286/286 (100%)	0.0405995	0.0578459	0.0400546	0.00868105	0.0398275
5647_183	SH0141824.10FU	405	AACGCATCTTGCGCTCGCTGGTATTCCGGCGAGCATGTCTGTTTGAGTGTCGTGAACTCTTCAACCCCCAATTTTTCTGTATGGGAATTTTGGCGCGGCTTGGTTTCTGAACGTTTCATGCTGGATTCTACCCTCGGGTGGAATCGAAGCTCGTTCGTAATGCATTAGCATCCTAATCTTCGAGATCAGATTGACTCGGCGTAATAGACTATTCGCTGAGGACATGGCTCCCCGTCAAAAAGGGAGTTGTGGCTGGACTTGGAAAGCTGGAAGCTTACAAAACCCGACAATTTAGTCAATCATTTTTTAAGATTAGACCTCAGATCAGGCAGGATTACCCGCTGAACTTAA	Saprotroph		Basidiomycota	Species	Auricularia mesenterica	UDB036761	286/286 (100%)	0.0743509	0.0310037	0.0230434	0.0235865	0.0405512
5647_196	SH0055869.10FU	403	AACGCATATTGCGCCCGAGGCCTCTGGCCAAGGGCATGTCTGCCTCAGCGTCGGGTTAATACTCGCCCCCTCTTCTCATATGAGTAGAACGGGCGGATCTGGCCGTTCCAGCAATCATTAGAGAGCTGGATCAGCCGAAGAACAGAGGCTAACCAAGGACCCGTCAAGGGCCGCAACTGGGTGGGCAGCTCACGCTTGCTATATCATCTTGGTTGTTGGTCTGGGACTTTGTTGTTCGGCCCAAAACAGGAAACCCCACTTTATTTTCTCGACCTGAGCTCAGGCAAGAACACCCGCTGAACTTAA	Unassigned		Ascomycota	Phylum	Ascomycota	MF484124	300/306 (98.0%)	0	0	0.107916	0.00154597	0.0321354
5647_188	SH0176714.10FU	401	AACGCACCTTGCGCTCCTTGGTATTCCGAGGAGCATGCCTGTTTGAGTGTCATTAAATTCTCAACCTTACCAGTTTTCACGAATTGGTAATGGCTTGGACTTGGGGGTTTTTTGCTGGCTTCGTCAAGAGGTCTGCTCCCCTTAAATGTATTAGCCGGTACCCTTGTGGAGTCGTCTATTGGTGTGATAATTATCTACGCCGTGGGCCTTCACTTTAAATGGATTGTACTGCTTCTAACCGTCCGTTAAGTCGGACAAATAATGACAATTTGACCTCAAATCAGGTAGGACTACCCGCTGAACTTAA	Saprotroph		Basidiomycota	Species	Galerina marginata	UDB037067	307/307 (100%)	0.0183337	0.016316	0.0517411	0.0748418	0.0364058
5647_293	SH0141926.10FU	400	AACGCACATTGCGCCCCTCGGTATTCCGTGGGGCATGCCTGTTCGAGCGTCATTTACACCCTCAAGCTCTGCTTGGTGTTGGGCGCCTGTCCCGCTCCCGCAGCGCGGACTCGCCCTAAAGTCATTGGCGGCGGTCGTGCCGGCCCCTCGCGCAGCACAAATGCGCTTCTCGGAGGCCCGGCGGATCAGCGCTCCAGCAAGACACCTTCATGACTTGACCTCGGATCAGGTAGGGATACCCGCTGAACTTAA	Plant pathogen		Ascomycota	Species	Periconia sp.	OQ066489	252/252 (100%)	0.0137254	0.14599	0.00380184	0.000656814	0.0417875
5647_230	SH0185825.10FU	399	AACGCACATTGCGCTCCCTGGTATTCCGGGGAGCATGCCTGTTCGAGCGTCATTATCAACCATCAAGCCCTGCTTGGCATTGGGTGCCGTCCCTGCTGTGGACGCGCCCTAAAGTAATCGGCGGTGGTGTTGAACCTCAAGCGTAGTAAATCTCCAGCTTTCTAGGTGAGACGCCGCTCGGCCTCGAGAACCCATCACCTCAAGGTTGACCTCGGATCAGGTAGGGATACCCGCTGAACTTAA	Unassigned		Ascomycota	Order	Botryosphaeriales	OP467137	243/243 (100%)	0.0255874	0.0637463	0.0588447	0.00645365	0.041994
5647_233	-	398	AACGCACATTGCGCCCTCTGGTATTCCGGGGGGCATGCCTGTTCGAGCGTCATTACAACCCTCAAGCTCAGCTTGGTATTGGGTCAGCCCCTCGGGGCTCTCCTCAAATTCAGTGGCGGCGCCTCTCGGCTTCAAGCGTAGTAATTCTTCTCGCTCTGGGGTACCGGGAGTCTCTTGCCAGCTAACCCACAATTTTCTATGGTTGACCTCGGATCAGGTAGGGATACCCGCTGAACTTAA	Unassigned		Ascomycota	Class	Leotiomycetes	OQ066890	240/240 (100%)	0.035288	0.0409484	0.0373216	0.0162527	0.0343706
5647_192	SH0106973.10FU	397	AACGCAAATTGCGCTCGAGGCCTCGGCCAAGAGCATGTCTGCCTCAGCGTCGGCTACTACCCTCAACCAACTTTCCTATTGCAGGATAGGGGATGCCGGTTGGATATGGCCGTCCGGTTTGCCCTTCGGGTTGCCGGTCAGCTGAAATACATTCACGCTGTGGGAGCTGCTTTCCTTTCGAGGGAAGGCGAGTTTCGATTTGGTAGGTGACCTTTGCCGGTTACATGCCTTCGTTGCCCGCTAAGCTTCCCATTATGCGTTGTGCAGGACGCCTTTTGGCTTTCGACCTGAGGTCAGGCAAGAACACCCGCTGAACTTAA	Unassigned		Basidiomycota	Phylum	Basidiomycota	LC309833	297/321 (92.5%)	0.0920985	0.0120346	0.0204183	0	0.0367495
5647_173	-	394	AACGCACCTTGCACTCTTTGGTATTCCGAAGAGTATGCCTGTTTGAGTGTCGTGAAACCCTCAACCCCCTTGTTTTGTAACGAAACAGGTGTCTGGGCTTGGATTCTGGCTGTCTGCCGGTCCTTTAGGATCAGCTCGGCTGAAATATACGAGTAGCTCGCTAATTGATAGCATAGACAGCTTTAGCTCGGCGTAATAATTTACTTTTCGTCGAACCTTGATGCATTGTCTTATCGATTATAGCAGCGCTTCTAATGCGTTTCATCCATGAAACACATAAACTTTTGACCTCAAATCAGGCAGGATTACCCGCTGAACTTAA	Unassigned		Basidiomycota	Phylum	Basidiomycota	MN902637	321/322 (99.7%)	0.115894	0.00797677	0.0155221	0	0.0414493
5647_214	SH0190960.10FU	394	AACGCACCTTGCGCCTTTTGGTATTCCGAAAGGCATGCCTGTTTCAGTGTCATGAAATCTCAATCTAATATGTTTTCTGAACATGTTAGGCTTGGACTTGGGTGTCTGCCAGCAATGGCTCACCTCAAATGACTTAGTGGAACATCCCACATCAGTGTTAGACGTAATAAGTTTCGTCTCTCCTTGTGGTGATGACTGCTCAAAACCTGCCATCGCGCACCTTTTGACTTTGACCTGAAATCAGGTAGGGCTACCCGCTGAACTTAA	Saprotroph		Basidiomycota	Species	Papiliotrema flavescens	OR131318	267/267 (100%)	0.0417212	0.0251818	0.043541	0.00123247	0.031897
5647_222	SH0116325.10FU	393	AACGCACATTGCGCTCGCCAGTATTCTGGCGAGCATGCCTGTTCGAGCGTCATTTCAACCATCAAGCTCTGCTTGCGTTGGGGATCCGCGTCTGACGCGGTCCCTCAAAAACAGTGGCGGGCTCGCTAGTCACACCGAGCGTAGTAACTCTACATCGCTATGGTCGTGCGGCGGGTTCTTGCCGTAAAACCCCCAATTTCTAAGGTTGACCTCGGATCAGGTAGGAATACCCGCTGAACTTAA	Saprotroph		Ascomycota	Genus	Sordaria sp.	OW988344	243/243 (100%)	0.0460439	0.028365	0.0520069	0.0033562	0.0368214
5647_218	SH0158917.10FU	391	AACGCACATTGCGCCCTTTGGTATTCCTTAGGGCATGCCTGTTCGAGCGTCATTTAAACCTTCAAGCTCTGCTTGGTGTTGGGTGTCTGTCCCGCCTCGGCGCGGACTCGCCTTAAATTCATTGGCGGCCGGTACATTGGCTTCGAGCGCAGCAGAAACGCGAACTCGGAGACTTTGGATCAGCTCCCAGAAGCTATTTTCTATTTTTGACCTCGGATCAGGTAGGGATACCCGCTGAACTTAA	Unassigned		Ascomycota	Family	Sporormiaceae	LR876629	244/244 (100%)	0.0221102	0.00638084	0.0349194	0.0827773	0.0313126
5647_522	SH0148963.10FU	391	AACGCACCTTGCGCCCTCTGGTATTCCGGAGGGCATGCCTGTTTGAGTGTCATTAAATTCTCAACTTCAATAGCTTTTACTAGCTTATTGATGCTTGGATGTGGGAGCTTGCTGGCGTCTTAGATGTTCGGCTCTCCTTAAAGTTATTAGTGGAAACCTCTTTGTTGGTTTATTCCTTAGTGTGATAATTATCTACGCTATGAATAATCTAATGTTCCATTGAGACTTGAGATTTCTCAGTAGAAATACTGGTCTGGGTACTACAATTAAATTTGCTGTATCTGTAATCTCTCAGTAGCAATACTGGTTTGGGCATTGCAATTAAATTTGCTTTACCTGTAAGTCTCAGAGGAAAAGAAATGTTCTGCTTTCTAACCGTCTATGTATATAGACAATTTA…	Saprotroph		Basidiomycota	Species	Gymnopus dryophilus	UDB015720	444/445 (99.8%)	0.139036	0.00281884	0.00262411	0.0091766	0.0447259
5647_224	SH0002180.10FU	390	AACGCAAATTGCGCCCTTTGGTATTCCGAAGGGCATGCCTGTTTGAGTGTCTTATAAACCTCACCCTTACTGTTTGTTCAGTAAGCGGTGCTTTGGGTGCTGCCATTGGCTCGCCTTAAATACCTAAGTGGAATGCGTTATAAGTTTTCGCACCCCTCCACTCTAATACACTTTATACTCTGACCTCAAATCAGGTAGGACTACCCGCTGAACTTAA	Saprotroph		Basidiomycota	Species	Dioszegia rishiriensis	KY103358	217/217 (100%)	0.0344203	0.0684068	0.0117396	0.029871	0.0354975
5647_197	SH0019117.10FU	386	AACGCACCTTGCGCTCCTTGGTATTCCGAGGAGCATGCCTGTTTGAGTGTCATTAAATTCTCAACCTCTCTAGTTTTTATTAACTAGTAGATGGCTTGGATGTGGGGGTTATTTTGCCGGCTTTCACAAGTCAGCTCCCCTTAAATGTATTAGCCGGTGCCCTCTAACCGTCTATTGGTGTGATAATTATCTACGCCGTGGACTATTAGACTTGGTTGCATTGCTTCTAATCGTCCTTTATGGACAACATAATGACATTTTGACCTCAAATCAGGTAGGACTACCCGCTGAACTTAA	Saprotroph		Basidiomycota	Genus	Deconica sp.	UDB037661	297/297 (100%)	0.047008	0.0138566	0.0149561	0.0167446	0.024601
5647_137	SH0100766.10FU	385	AACGCACCTTGCGCCCCTTGGTATTCCGAGGGGCATGCCTGTTTGAGTGTCATTTTATCATCAACTCATTAGTCTTTGATTAGGCTTTTGGGCTTGGACTTGGGAATTGCTGGCTTGATCTTTTACCCATTGAACAGTATCTAATACTTAATAGAGGGAAAAAGTGTAGTCGGCTGTCCTTAAATGCATTAGCGAGTGTTAGTCTACATGGCACGGCCTCTTGACGTGATAATGATCGTCGTGGGCTGGAAGTGTAGTGTCTGGCTTCTAAATCCCGATTTTGCGTGCATACGGCCCATAAAGCTGGAAGCGCAATCAAATTCGACTACGTGCATACGGCCCATAAAGCTGGAAGCGTAGTCAAAATGACAAGTTTGACCTCAAATCAGGTAGGACTAC…	Ectomycorrhizal		Basidiomycota	Genus	Leccinum Sp.	AY538831	412/412 (100%)	0.0172328	0.0717168	0.0142134	0.121346	0.0459688
5647_216	SH0195002.10FU	381	AACGCACCTTGCGCTCCCTGGTATTCCGGGGAGCATGTCTGTTTGAGTGTCATGAACTCTTCAACCCACCGGTTTCTTGTAAACTGGCTGGTGTTTGGTTTCTGAGTGTTGCTCGTCCTTGTGACTGAGCTCATTCGTAATATATGAGCATCTCTAATTCGAATTCGGATTGACTCAGTGTAATAGACTATTCGCTGAGGACACACCTAGTGTGGCCGAATAAGATAATTGTAGAAGCTTCTAACCCTTCTAGTCATTTTAAGATTAGACCTCAGATCAGATAGGACTACCCGCTGAACTTAA					Unassigned			0	0.137655	0.00993184	0	0.0372885
5647_228	SH0022334.10FU	378	AACGCACCTTGCGCTCCTTGGTATTCCGAGGAGCATGCCTGTTTGAGTGTCATGGAATTCTCAACTTATAAATCCTTGTGATCTATAAGCTTGGACTTGGAGGCTTGCTGGCCCTCGTTGGTCGGCTCCTCTTGAATGCATTAGCTTGATTCCGTACGGATCGGCTCTCAGTGTGATAATTGTCTACGCTGTGACCGTGAAGTGTTTTGGCGAGCTTCTAACCGTCCATTAGGACAACTTTTTAACATCTGACCTCAAATCAGGTAGGACTACCCGCTGAACTTAA					Unassigned			0.0653769	0.0304175	0.0235415	0.0202102	0.0373321
5647_154	SH0058424.10FU	377	AACGCACCTTGCGCCCCTTGGTATTCCGAGGGGCATGCCTGTTTGAGTGTCATTAAATTCTCAAACTCACTTTGGTTTTTTTCCAATTGTGATGTTTGGATTGTTGGGGGCTGCTGGCCTTGACAGGTCGGCTCCTCTTAAATGCATTAGCAGGACTTCTCATTGCCTCTGCGCATGATGTGATAATTATCACTCATCAATAGCACGCATGAATAGAGTCCAGCTCTCCAATCGTCCGCAAGGACAATTTGACAATTTGACCTCAAATCAGGTAGGACTACCCGCTGAACTTAA					Unassigned			0.0268313	0.0211317	0.0706847	0.010334	0.0358306
5647_267	SH0186775.10FU	367	AACGCACATTGCGCCCTTTGGTATTCCAAAGGGCATGCCTGTTCGAGCGTCATTTGTACCCTCAAGCTTTGCTTGGTGTTGGGCGTTTTTGTCTTGGGTCCGCCCCGAGACTCGCCTTAAAATCATTGGCAGCCGGCCTACTGGTTTCGGAGCGCAGCACATTTTTTGCGCTTTGGTCTAGTGGTCCAGCGTCCATGAAGCGAATATTTTCAATTTGACCTCGGATCAGGTAGGGATACCCGCTGAACTTAA					Unassigned			0.0170338	0.0570704	0.0328166	0	0.0290673
5647_179	SH0077861.10FU	365	AACGCACCTTGCACTCTTTGGTATTCCGAAGAGTATGTCTGTTTGAGTGTCATGAAACTCTCAACCCCCTTGTTTTGTAATGGAGCAGGCGTGGGCTTGGATTATGGCTGTCTGCTGGACTCTTTAATTAGAGATCGGCTCGGCTGAAATATACGAGTAACCCAGTTTGAATTAACGGCTTGACTCGGCGTAATAGCTTTATTTCGCTGAGGACGTTTCATTTCAAGATAGTGGTGCTTCTAATGCGTCGTAGCGTCAGCTGCACACCTTTAAGCTTTAGACCTCAAATCAGTCAGGACTACCCGCTGAACTTAA					Unassigned			0.00739418	0.0549315	0.0295507	0.0798102	0.0369572
5647_182	SH0055718.10FU	362	AACGCACCTTGCGCTCCTGGGTATTCCCAGGAGCATGCCTGTTTGAGTGTCATGAATCCCTCAAATCCCAATGTTTTGCAAAACTCATTGCTTGGATTTGGTCATGGGCCGACTTTGCTACTTTATTGTTAGCTGGCCTTAAAGACATTAGCTTGGACTTTCGAACCTTTTCGGAAGGGTCTCCATATGATGTGATAAATTTACGTCGATGGGCTAATGACTCTACTGTTGTTAATGGTTTTGAAAATGAATAGTCTAGCTTTCTAACCCGGCGAAGAGTTCCATCTCTGACCCACTTTTCATTTAACTCTGGCCTCAAATCAGGTAGGACTACCCGCTGAACTTAA					Unassigned			0.0407984	0.040419	0.024118	0.0452094	0.0364526
5647_249	SH0006738.10FU	362	AACGCACATTGCGCCCATCAGTATTCTGGTGGGCATGCCTGTTCGAGCGTCATTTCAACCCTTAAGCCTAGCTTAGTGTTGGGAATCTGCTGTACTGCAGTTCCTTAAAGACAGTGGCGGAGCGGCGGTAGTCCTCTGAGCGTAGTAATTTATTTCTCGCTTTTGTCAGGCTCTGTCCTCCCGCCATAAAACCCCCAATTTTTTAGTGGTTGACCTCGGATCAGGTAGGAATACCCGCTGAACTTAA					Unassigned			0.0634126	0.0239146	0.0296111	0.0115447	0.035578
5647_208	SH0142780.10FU	357	AACGCACCTTGCGCTCCTTGGTATTCCGAGGAGCATGCCTGTTTGAGTGTCATTAAATCCTCAACCCCGTCCGTCGGTCAGGGCTTGGACTTTGGAGCGTGCTGGCGAAGGTCGGCTCCTCTTTAAATGCATCAGCGGAGAAAAACAAACCTTTTCCCCCCTTCAGCGTGATAACTGCGTTGCGCTGTGGTCGCGAAAGGGTCCGCTCATAATTGTCCTCGGACAAACACCAAATCTGTTTTGACCTCAGATCAGGTAGGACTACCCGCTGAACTTAA					Unassigned			0.0308902	0.0387345	0.034244	0.0701522	0.0398848
5647_205	SH0093161.10FU	349	AACGCACCTTGCGCTCCTTGGTATTCCGAGGAGCATGCCTGTTTGAGTGTCATTAAATTCTCAACTCCTTTTGATTTCGTTATCGAAAGAAGCTTGGATAGTGGGTTTGCTGGTGTCACCATCAGCTTTCCTTAAATGCATTGGCAAAGGCGATGGCACGATAACGTCTTTCGGTGTGATAATGATCGCCGTGGATGGAAGTGTCCTTGTTCTCCTATGCCTATAACCCGTGTCGTTTGTTGCTTCATTGCGATGAATACACTCTGAACCTTTTGACCTCAAATCAGGTAGGATTACCCGCTGAACTTAA					Unassigned			0.00842198	0.0500134	0.0349674	0.0486195	0.0328373
5647_312	SH0174286.10FU	349	AACGCACATTGCGCCCCTTGGTATTCCGGGGGGCATGCCTGTTCGAGCGTCATTATAACCAATCCAGCTTGCTGGGTCTTGGGCTGCGCCTCCCTGGCGGGCCTTAAAAACAGTGGCGGTGCTCTTCAGCTCTACGCGTAGTAATTTCTCTCGCGATTGGGCCTGGAGGGATGCTTGCCAACAACCCCCAATTTTTTTAGGTTGACCTCGGATCAGGTAGGGATACCCGCTGAACTTAA					Unassigned			0.0167791	0.0530404	0.0400952	0.00643603	0.0311274
5647_198	SH0058165.10FU	348	AACGCACATTGCGCCCTCTGGTATTCCGGAGGGCATGCCTGTTTGAGTGTCATTAATCTCTCACAAGACCTTCTTGGTCTCTGCTGATGTTGGGATGTGCGACCCCCTCCGGGGACGCTCTCCTCAAATGAATTGGTGCGGCCCGCCGCCCGGTTACACAACGTTCTAGGTTCGTCCAACTCGTTGCTTGACTGGCGCAACTTTGGTGCTGCACCTAAAGCCCGCCTTGTGCCTTGTGCTCTTGGCTACTTCATTTATTGACCTCAGATCAGGTAGGAATACGCGCTGAACTTAA					Unassigned			0.00192928	0.055674	0.053049	0	0.0301543
5647_280	SH0183706.10FU	347	AACGCACATTGCGCCCTCTGGTATTCCGGAGGGCATGCCTGTTCGAGCGTCATTACACCACTCAAGCCTAGCTTGGTATTGGGCGTCGCGGTCACACGCGCGCCTCAATTGTACCGGCCGAGCACCCGATCTCCGAGCGTAGAAGAAATATTTTCGCTTTCGAGTTAGGGGACTTGCGCCGTTAAACCTCTTTACAAAGGTTGACCTCGGATCAGGTAGGGATACCCGCTGAACTTAA					Unassigned			0.0155199	0.0512914	0.0235786	0.0620783	0.0339981
5647_195	SH0086841.10FU	346	AACGCACCTTGCGCTCCTTGGTATTCCGAGGAGCATGCCTGTTTGAGTGTCATGGAATTCTCAACCTTTGAAAGCTTTTATCGGTTCTCAAAGGCTTGGACTTGGAGGTCGTGTCGGCTCTGCAAAGAATATCGACTCCTCTGAAACGTATCAGTGCGAACCTTTACGGATCGTCTTCGGTGTGATAAACGTCTACGCCGTGGTCGTGAAGTATGATCGTGTCCGTGCTTCTAACCGTCTCCTTTGCGAGACAAAAACTGTGTTACTTACTATAAGTAACATAGGCATTGACAATCTGACCTCAAATCAGGTAGGACTACCCGCTGAACTTAA					Unassigned			0.0244219	0.0184011	0.0301489	0.0212532	0.0241242
5647_317	SH0147702.10FU	344	AACGCACATTGCGCCCCTCGGTATTCCGGGGGGCATGCCTGTTCGAGCGTCATTACACCCCTCAAGCGTAGCTTGGTACTGGGTCCTCGTCCCCGCGACGTGCCCGAAAAGCAGTGGCGGTCCGGTGGGACTTTAAGCGTAGTAAATCTTATCCCGCTTTGAAAGTTCGCCCGGCGACCGGCCAGATAACCCCATTTATTCAATGATTGACCTCGGATCAGGTAGGGATACCCGCTGAACTTAA					Unassigned			0.0177469	0.0311715	0.0341116	0.0833653	0.0360382
5647_167	SH0145048.10FU	343	AACGCACCTTGCGCTCCTCGGTGTTCCGAGGAGCATGCCTGTTTGAGTGTCAGTAAATTCTCAACCCCTCTCGATTTGCTTCGAGCGGGTGCTTGGATGTTGGGGGCTGCCGGAGACACTGGATTCGTCCAGGACTCGGGCTCCTCTTAAATGAATCGGCTCGCGGTCGACTTTCGACTTTGCATGACAAGGCCTTTGGCGTGATAATGATCGCCGTTCGCCGAAGTGCAAGACAGAATGGTCCCGTGCCTCTAATGCGTCGACGCCTCTAGGGGCGTCTTCCTCATTGACGTTTGACCTCAAATCAGGTAGGACTACCCGCTGAACTTAA					Unassigned			0.0257492	0.00570722	0.0239902	0.121288	0.034939
5647_191	SH0146247.10FU	336	AACGCACCTTGCGCCCTTTGGTATTCCGAAGGGCATGCCTGTTTGAGTGTCATTAAATTATCAACCTTCTTGCTTTGCTTGCAAAGCATCTAGGCTTGGATGTGGGGGTTTTTGCTGGCTTCCTTCAGTGGATGGTCTGCTCCCCTTAAATGTATTAGCGGGATCTCTTGTGGACCGTCACTTGGTGTGATAATTATCTATACCACTTGGCCTTGAAGCAAATCTTATGAGGACCCGCTCATAACCGTCCCTTCTGGGACAACTCTTGACATTTTGACCTCAAATCAGGTAGGACTACCCGCTGAACTTAA					Unassigned			0.0385931	0.0286351	0.0103049	0.0519153	0.0297981
5647_305	SH0183710.10FU	336	AACGCACATTGCGCCCTCTGGTATTCCGGAGGGCATGCCTGTTCGAGCGTCATTACACCACTCAAGCCTCGCTTGGTGTTGGGCGCCGCGGTCAAACGCGCGCCCCAATATCACCGGCCGGTCACCCGATCTCCGAGCGCAGAAGCACAAAACTTTCGCTCGAGGGCAAGGGGAATCGCGCCGTTAAAACCTCCATCAAAGGTTGACCTCGGATCAGGTAGGGATACCCGCTGAACTTAA					Unassigned			0.00785199	0.0125761	0.0397517	0.0536435	0.0255108
5647_255	SH0088993.10FU	331	AACGCACCTTGCGCTCCTTGGTATTCCGAGGAGCATGCCTGTTTGAGTGTCGTGAACATATCAACCCCGACGGGATTTTAATCTCGACGGTGGCTTGGACTTGGGAGCCTGCTGGCCGTTGTACTTCGGTCGGCTCTCCTTGAATGCATTAGCTTGGACTTGTTTCATGGGCTGCATAGCGTGATAACTATCTACGCTTTGTACTGTCTGTGGGATACTCATGAGTCTGGCTTCTAATCGTCCTCTGGACAATTACTTTACGTTTTGACCTCAAATCAGGTAGGACTACCCGCTGAACTTAA					Unassigned			0.0120696	0.0018739	0.074957	0.00310376	0.0267326
5647_127	SH0121016.10FU	329	AACGCATCTTGCGCTCTCTGGTATTCCGGAGAGCATGTCTGTTTGAGTGTCATGAATTCTTCAACCCAATCTTTTCTTGTAATCGATTGGTGTTTGGATTCTGAGCGCTGCTGGCTTCGGCCTAGCTCGTTCGTAATACATTAGCATCCCTAATACAAGTTTGGATTGACTTGGCGTAATAGACTATTCGCTAAGGATTCGGTGGAAACATCGAGCCAACTTTATCAAGGAAGCTCCTAGTCTAAAAGTCTACCTTTTGATTAGATCTCAAATCAGGCAGGATTACCCGCTGAACTTAA					Unassigned			0.0285122	0.0273293	0.01774	0.0525797	0.028739
5647_281	SH0007783.10FU	329	AACGCACATTGCGCCCCTTGGTATTCCATGGGGCATGCTTGTTCGAGCGTCATTTGTACTCTCAAGCTTTGCTTGGTGTTGGGTGTTTGTCCTTGCCTCTGCGTTTGGACTCGCCTTAAATGAATTGGCAGCCGATGTATTGGTTTGAAGCGCAGCACAATTTGCGGTTCTGACTGGTTATCATTAGCGTCCATGAAGCACAATTAACACTTTTGACCTCGGATCAAGTAGGGATACCCGCTGAACTTAA					Unassigned			0.0183872	0.0244729	0.0409468	0.0271579	0.0279245
5647_344	-	329	AACGCACATTGCGCCCCTTGGTATTCCGAGGGGCATGCCTGTTCGAGCGTCATTTCACCAATCAAGCTATGCTTGGTATTGGGCGTCCGGCCCCGCCTCGCGCGGCGGCCGCGCCCCAAACCCTTCGGCGAAGTCTCACCGGCTTTGGGCGTAGTAGAATTCTTTCAAGAACGTCCTACGAGCCCGGCGGGCCTTTTGCCGTCAGACCACCAAACTTTTTTTTACAGGTTGACCTCGGATCAGGTAGGGATACCCGCTGAACTTAA					Unassigned			0.0138845	0.0521802	0.0322208	0.0115564	0.0285028
5647_200	-	328	AACGCACCTTGCGCTCCTTGGTATTCCGAGGAGCATGCCTGTTTGAGTGTCATTAAATTCTCAACTCTGATCGATTTGTTTCGACTTCGGAGCTTGGATTTGGAGCGTGCTGGCGTCGGTCGGCTCCTCTTAAATGCATCAGCGGAATCTAACGTTTCGGACGTCAGTGTGATAATCATGTTGCGCTGTCTGTCTGATCTGAAAGCCCGCTCACAATGGTCTTCGGACAACTTCATATCAAATTTGACCTCAAATCAGGTAGGACTACCCGCTGAACTTAA					Unassigned			0.0162305	0.0369408	0.0339815	0.0490031	0.0316921
5647_204	SH0171782.10FU	328	AACGCACCTTGCGCTCCTTGGTATTCCTCGGAGCATGCCTGTTTGAGTATCATGAAATTCTCAAAATAAATCTTTTGTTAATTCAATTGGTTTCATTTTGGACTTGGAGGTCTGCAGATTCACGTCTGCTCCTCTTAAATATATTAGCTGGATCCCTGTGAGCTCGGTTCCACTCGGCGTGATAAGTATCATTCGCTGAGGACACTGTAAAAAGTGGCCGGGGTTGCTGTAGAACCGCTTCTAATAGTCTATTAAATTAGACAATCTATTTATGATCTGATCTCAAATCAGGTAGGACTACCCGCTGAACTTAA					Unassigned			0.0412318	0.0193024	0.0217854	0.0297194	0.0282386
5647_274	SH0158906.10FU	325	AACGCACATTGCGCCCTTTGGTATTCCTTAGGGCATGCCTGTTCGAGCGTCATTTAAACCTTCAAGCTCTGCTTGGTGTTGGGCCTGTCACGCCTCCCTCCGCGGGGGTGTGCGCCTCAAATGTATTGGCGGCCGGTACGTTGGCTTCGAGCGCAGCAGAAACGCGAACTCGAGGACTCCGGATCGGCCCTCCACAAGCTATTTAACATTTTGACCTCGGATCAGGTAGGGATACCCGCTGAACTTAA					Unassigned			0.0274618	0.00922215	0.0285932	0.00665494	0.0200405
5647_172	SH0017957.10FU	324	AACGCACCTTGCGCTCCTTGGTATTCCGAGGAGCATGCCTGTTTGAGTGTTATTAAATTCTCAACCTATCAACTTTTCACGAGGCTGGTATGGCTTGGATATGGAGGCTTGCAGGTTTCTAACGAAGTCAGCTCCTCTAAAATGTATTAGCGGTACCCGTGCGGAATCGTCTATTGGTGTGATAATATCTACGCCGTGGACATCTGCTTTATATGGGTTGTGCTGCTTATAACCGTCCCTCTGTGGACAACTTATGACAATTTAACCTCAAATCAGGTAGGACTACCCGCTGAACTTAA					Unassigned			0.0176434	0.0108898	0.0916219	0.00990582	0.0366327
5647_326	SH0088570.10FU	322	AACGCACATTGCGCCCTTTGGTATTCCGAAGGGCATGCCTGTTCGAGCGTCATTATCAACCATCAAGCACTGCTTGGCATTGGGTGCGGTCCCCCGTGAAAAGGGGACCCGCCTCAAAGGTGTCGGCGGTGGCCTGGAGCCTCAAGCGTAGTAAATTTCTCCCGCTTCAGAGGTCTCCCGCGTCGCCCGCCCCCAAAACACATCACCTCAAGGTTGACCTCGGATCAGGTAGGGATACCCGCTGAACTTAA					Unassigned			0.0046024	0.0477086	0.0340784	0.0312237	0.0281715
5647_299	SH0019681.10FU	315	AACGCACATTGCGCCCGCCGGCACTCCGGCGGGCATGCCTGTCCGAGCGTCATTTCAACCCTCAGGCCCACCCTTCCGGGGGAGCGGGCCTGGTGCTGGGGATCGGCGGCCCTCGCGGCCCCCGTCCCTCAAATACAGTGGCGGTCGCGCCGCAGCCTCCCCTGCGTAGTAGCACAACCTCGCACCGGAGAGCGGAACGACCACGCCGTGAAACCCCCAATTTTTTAAGGTTGACCTCGGATCAGGTAGGAATACCCGCTGAACTTAA					Unassigned			0.00796995	0.00982971	0.0964155	0.00393489	0.0339551
5647_256	SH0037694.10FU	309	AACGCACATTGCGCCCTTTGGTATTCCTTAGGGCATGCCTGTTCGAGCGTCATTTAAACCTTCAAGCTAAGCTTGGTGTTGGGTGACTGTCCGCTTCACGGCGGACTCGCCTCAAAATTATTGGCGGCCGGTACATTGGCTTCGAGCGCAGCAGAAACGCGAACTCGGGCCCGTCGTATTGGCTCCCAGAAGCTATCTTCACAATTTTGACCTCGGATCAGGTAGGGATACCCGCTGAACTTAA					Unassigned			0.0318644	0.0328391	0.0287486	0.0097512	0.0277816
5647_220	SH0150298.10FU	308	AACGCACCTTGCGCTCCTTGGTATTCCGAGGAGCATGCCTGTTTGAGTGTCATGGTATTCTCAATTCTCTTGGTTTCTGCCAAGGTGATATTGGACTTGGAGGCTATTGCCGGCATCATCTCTGAAGCCGGCTCCTCTTAATTGAATCAGTGTGAACATTCACTTCATACTTGGTGTGATAATTATCTACACTATGTTTGAGTGATACAGCTTCATGCTTCGAATCGTCGCAAGACACCGCTTTGACTTCTGACCTCAAATCAGGTAGGATTACCCGCTGAACTTAA					Unassigned			0.0508153	0.0294598	0.0199949	0.010661	0.0301931
5647_285	SH0194475.10FU	308	AACGCACATTGCGCCCCTTGGTATTCCATGGGGCATGCCTGTTCGAGCGTCATTTGTACCTTCAAGCTTTGCTTGGTGTTGGGTGTTTGTCCTCTCCTTGGTGTTTGGACTCGCCTTAAAATAATTGGCAGCCAGTGTTTTGGTATTGAAGCGCAGCACAAGTCGCGATTTAATCCAGCTACATTTGCGTCCATAAGCCTTTTTTCACTTTTGACCTCGGATCAGGTAGGGATACCCGCTGAACTTAA					Unassigned			0.00204639	0.018819	0.0590419	0	0.0227635
5647_153	SH0104598.10FU	306	AACGCACCTTGCGCTCTTGGGTAATCCCAAGAGCATGCCTGTTTGAGTGTCATGAATCTCTCACAAAGCAAGTTTTTTAACAAAAGCTTTTGCGGCGTGGATCTGAGCGTTTGCCTGCGATAAGCCTGGGCTCGCTTGAAATGGAGTAGCGAGTTTGTATGAATGCAAACCTTGCCGTTCATCGTTATGGTTTCCTTCGATGAGTAAGCGGCTTGGTGGAACGTTTATAATATTAGACTTGCTTCCAATCGCGTTGTAAGGACGCAACTTTTTTATTTCATCTGGCCTCAAATCAGGTAGGACTACCCGCTGAACTTAA					Unassigned			0.0563461	0.0153068	0.0224316	0.00866131	0.0287375
5647_244	SH0068100.10FU	306	AACGCACCTTGCGCTCCCTGGTATTCCGGGGAGCACGCCTGTTCGAGCGTCATGAAGCTCTCAAACATATACTTTTCTTTATTGCGAAGTATATGGTTGGATTTGGACTCTGCTGTGTAACAAACGGCTGGTCCGAAAGATATTAGCTGATCCTAGTGAGACTTGGTTCTACTCGGCGTGATAATTATCTAACGTCGAGGACATCGCAAGATGGCCAGATCGAAACTTTATGGATTGCTTCTAATCGTCTTCATCGACAAATTTTATCAATCTGACCTCGAATCAGGTGGGACTACCCGCTGAACTTAA					Unassigned			0.0113365	0.047293	0.015165	0.0512503	0.0275873
5647_254	SH0183090.10FU	306	AACGCACCTTGCGCTCCTTGGTATTCCGAGGAGCATGCCTGTTTGAGTATCATTAAATTCTCAACCCCACTCGATTTGTTTCGAGTGGCGGCTTGGACTTGGAGCGTGCTGGCGAAAGTCGGCTCCTCTTAAATGAATCAGCGAAAATATCTTTGATTTTTCGGTCATCGGTGTGATAATCATGTCTCGCCGTCGGCCAATCTCGAGGTTCGCTTACAATCGTCCTCGGACAACTTACCATCAATTTTGATCTCAAATCAGGTAGGACTACCCGCTGAACTTAA					Unassigned			0.000333656	0.00143379	0.0766542	0.00560543	0.0239784
5647_242	SH0157589.10FU	305	AACGCACCTTGCACTCCTTGGTATTCCGAGGAGTATGCCTGTTTGAGTGTCTGTAAATCATCAATCCATCTTCACTTTGTTGTGGAGTTTGGATTGGACTTGGGGATTGCTGTCCTTTACAGGTTGGCTTCCCTTAAAGATATTAGTTGGACTGAGTTGCAATGCTACGTGTAGTGTGATAATATCTTCACTGCATAGTTGTAATGAAGTTTAGCTTCTAACAGTCCTTTACTGGACACTACTTGACCATTAGACCTCAAATCAGGTAGGACTACCCGCTGAACTTAA					Unassigned			0.0503794	0.000866724	0.005793	0.0174766	0.0197781
5647_225	-	304	AACGCACCTTGCGCTCCTTGGTATTCCGAGGAGCATGCCTGTTTGAGTGTCATGAATATCTCAACTCTATATTTGCCTTACCGCAGGTGTAGAGCTTGGAATTGGAGGTTGCTGGCGCAAGTCTGCTCCTCTCTAAATGCATTAGCAGGATAGATGATTATAAATCCTCAGTGTGATAATGTCTACGCTGTGGGCTTGTATTCGAATGTTACCACAGACCTCTGCAAAGAGAGTGTTTACTGTCCATGACAGAAGTGTGACTGCTATTCTCTGCTTCAAACCGTCTGCAAAGACAATTCATTCATCTTTGACCTCAAATCAGGTAGGACTACCCGCTGAACTTAA					Unassigned			0	0.123785	0.000849365	0.00802999	0.0323791
5647_157	SH0153789.10FU	302	AACGCACCTTGCGCTCCCGGCAGATTTAATCTGGGGAGCATGCCTGTTTGAGGGCCGCGAATTGTTTCGAACGACAGCTTTTTTTTCTTGTTGAGAAAGAGCTGGCGGATCGGTAGTGAGGGTCTCTGCCATTTACCGTGGCTCCCTCGAAATGCATTAGCGCATCCATTGGAAGGCGGAAAGACGGACGAAAGCTCGAGTTTTTTTGCCCTCGCTTCCCTGCCGGGTTTTGATAATGTCAGGACTTCGGAGGCGAAGAGAGGGCGGGAGCTGGACGCAACGACTTTTCTGCTGTTTGGCGTGCTTCTGAACCCCGCCCATGCCTCTGCTTTAACCACAGAGGAAGGGATTTATTTTTCAATTCATCGGCCTCAGATTGGTAGGACTACCCGCTGAACT…					Unassigned			0.0539716	0.00741327	0.0307352	0.0275993	0.0314237
5647_279	-	302	AACGCACATTGCGCCCCTTGGTATTCCGAGGGGCATGCCTGTTCGAGCGTCATTACACCAATCAAGCACAGCTTGGTATTGGGCCTTCGTCCCCCCTCACCGGGGCGGGCGTGCCCCGAAACCTTCGGCGAAGTCTCATCGGCTTTGGGCGTAGTAGAATTACTTCAATAACGTCCACGAGTCCGGCGGGGCCTTCTGCCGCTAAACACCCAAATTTTTCAGGTTGACCTCGGATCAGGTAGGGATACCCGCTGAACTTAA					Unassigned			0.0276063	0.00890839	0.0174307	0.0771911	0.0275676
5647_231	SH0063425.10FU	300	AACGCACCTTGCGCCCTCTGGTATTCCGGAGGGCATGCCTGTTTGAGTGTCATTAAATTCTCAACTTCAAAAGTTTTTATTAACTTTTTGAAGCTTGGATGTGGGGGTTTGCTGGCGTCTTTAGATGTTCGGCTCTCCTTAAAGTTATTAGTGGGAATGTCTTTTGTTAGGCGATCCTTGGTGTGATAATTATCTACACTTTGGATAGTCTAATGGTTCCATTGGGATTAGTTGGTATTGCGATTAAGTTTGCTTTACTTGAGTCTCAGAGGAAAAGATAAGTTCTGCTTTCTAACCGTCTGTGTTACATGGACAATTTATTGACTATTTGACCTCAAATCAGGTAGGACTACCCGCTGAACTTAA					Unassigned			0.0681678	0.0442655	0.0168753	0.00286986	0.0369873
5647_313	SH0118434.10FU	300	AACGCACATTGCGCCCCTTGGTATTCCGGGGGGCATGCCTGTTCGAGCGTCATTACAACCCTCAAGCCTGGCTTGGTATTGGGCTTCGCCACTAACCTGGCGGGCCTTAAAATCAGTGGCGGTGCCTCCGAGGCCCTGAGCGCAGTAAATATCCTCGCTATAGGGACCCGGTGGTTACTGGCCAGCAACCCCAACTTTCTAAGTTTGACCTCGGATCAGGTAGGGATACCCGCTGAACTTAA					Unassigned			0.0077875	0.0205831	0.0574605	0.00970652	0.0259583
5647_332	SH0072708.10FU	297	AACGCACATTGCGCCCTTTGGTATTCCGAAGGGCATGCCTGTTCGAGCGTCATTATCCCCCCTCAAACCTCGGGTTTGGTGTTGGACCAAGTCCCCACGAACGACCACACCGGTCGCGCACGGGACCGGTCTCAAAGACAATGACGGCGTCCGCGGGACCCCCGGTACAATGAGCTTTCTGTGTTTTTGCACGGGTCGAGCACGTACCGACGGTGTCGCGTGGACCCCGGTCGACCACCTTTATTTTATCAGGTTGACCTCGGATCAGGTAGGAATACCCGCTGAACTTAA					Unassigned			0.0498469	0.00355166	0.0194769	0.0195114	0.0246458
5647_158	SH0196874.10FU	296	AACGCACATTGCGCCCGCCAGTATTCTGGCGGGCATGCCTGTCCGAGCGTCATTTCAACCCTCGAACCCCTCCGGGGGGTCGGCGTTGGGGACCTCGGGAGCCCCTAAGACGGGATCCCGGCCCCGAAATACAGTGGCGGTCTCGCCGCAGCCTCTCCTGCGCAGTAGTTTGCACAACTCGCACCGGGAGCGCGGCGCGTCCACGTCCGTAAAACACCCAACTTTCTGAAATGTTGACCTCGGATCAGGTAGGAATACCCGCTGAACTTAA					Unassigned			0.0484133	0.0106897	0.0174526	0.0176166	0.0251057
5647_234	SH0139756.10FU	294	AACGCACCTTGCGCTCCTTGGTATTCCGAGGAGCATGCCTGTTTGAGTGTCATGGTATCATCAACCTTCAACACTTTTGTGTCTGTAGGCTTGGACTTGGAGGTCGTGTCGGCGTTCGCGTCGGCTCCTCTGAAATGCATTAGCGTGAATCTTACGAATCGCCCTCGGTGTGATAATTTCTACGCCGTAGACGTGCAGTATATAGTGTTCGTGCTTACAACCGTCTGCAAAGACAACATCATTGACAATCTGACCTCAAATCAGGTAGGACTACCCGCTGAACTTAA					Unassigned			0.024998	0.0204691	0.040419	0.0211877	0.0278391
5647_259	SH0130745.10FU	293	AACGCACATTGCGCCCCTTGGTATTCCGAGGGGCATGCCTGTTCGAGCGTCATTACACCACTCAAGCACTGCTTGGTATTGGGCACCCGTCCGCCGAAAGGCGGGCGTGCCTCGAAGACCTCGGCGGGGTCTAATCGGCTTCGGGCGTAGTAGAGTTAAATCAAAACGTCTTATAAGTCTGGTTAGAACCCATTGCCGTAAAACCTTTTATTTTCTAGGTTGACCTCGGATCAGGTAGGGATACCCGCTGAACTTAA					Unassigned			0.0798411	0.00186233	0.0107517	0.0248873	0.0314979
5647_245	SH0155923.10FU	292	AACGCACCTTGCGCTCCTTGGTATTCCGAGGAGCATGCCTGTTTGAGTGTCATTAAATTATCAAACCCTCCGTCTTTGTTGACGGGGTGGCTTTGGACTTGGAGGCTGCTGGCGCGAGTCGGCTCCTCTCTAAATGCATTAGCGGAATGTCTTTTTCGTGGTCGGTGTGATAATTATCTACGCCGTTCAAGCCGCGAAGCAAGCGTTTGGCTTCTAACCGTCCCTTGCGGACAACATACATCAATTTTGACCTCAAATCAGGTAGGATTACCCGCTGAACTTAA					Unassigned			0.0255952	0.025487	0.0271621	0.0107627	0.0237474
5647_303	-	292	AACGCACATTGCGCCCCTTGGTATTCCGAGGGGTATGCCTGTTCGAGCGTCATTACACCACTCAAGCTCGGCTTGGTAATGGGTCGTCGCCCCCGGGCGTGCCTAAAAGTTAGTGGCGATGTCGCCTGGCTTCAAGCGTAGTAATTATCGTTTTCGCTTTGGAAGTTGGGTGTGACATCCGCCAACCAAAACCCCCAATTCAAAAGGTTGACCTCGGATCAGGTAGGGATACCCGCTGAACTTAA					Unassigned			0.000213129	0	0	0.20948	0.0323204
5647_335	SH0019392.10FU	292	AACGCACCTTGCGCCTCTTGGTATTCCGAGAGGCATGCCTGTTTGAGTGTCTTATAAAATCAATCCCCACGGGTTTCTGACCTGGCGGTGGACTTGGAGTTGGGCGTCTGCCGGTCACACGGCTCGCCTTAAAGACCTTAGTGGGATCATCGGCCTATGGCTTGACGTAATAAGTTTCGTCTCGCACGGTCGGTTGAGCCCGCTCACAACCCGCCCTCGGGCAACTACTTTATGCTAGACCTCAAATCAGGTAGGACTACCCGCTGAACTTAA					Unassigned			0.0170064	0.0513407	0.0111527	0.0387685	0.0271955
5647_269	SH0137631.10FU	291	AACGCACCTTGCGCTCCTTGGTATTCCGAGGAGCATGCCTGTTTGAGTGTCATTAAATTCTCAACCTCACCAATTTTGTCATGAAGTTGTGTGTAGGCTTGGAGGTGGGGGGTTTTGCAGGTCCACAATATGGTGGTCTGCTCCTCTGAAATGTATTAGCGGGTTAGGCCCCTAATCTATTGGTGTGATAACTATCTACTCCGTGGATTGGGTTTTGGCTTATCCATAGACCTGCTCCAAACCGTCCTTCTCTGGACAACTCCTGACATTTTTGGCCTCAAATCAGGTAAGACTACCCGCTGAACTTAA					Unassigned			0.0554409	0.00708396	0.0383463	0.00322655	0.0302802
5647_268	-	289	AACGCATATTGCGCTGAAGGCTTCGGCCAACAGCATGTCCGCCTCAGCGTCGGTTTATCCCCTCACCCCACTATCCCTAGGGATAGAGTGTCTGCTAATACTGCGGGCCTTGGAGTGGATCTGGCTCTCCCAATTGCTTGCAATTGGGTTGGCTGAAGCACAGAGGCTTGAGCAAGGACCCGTTATGGGCTCAACTGGATAGGTAGCACCGGGGCTTCGCGCACCGACTACACGAAGTTGACGCCTGTGGACCTTGCTGGGGGCCAGCAGGAAACCCTTTCTAAGGGTCTCTAAACTTTCGACCTGAGCTCGGGCAAGACTACCCGCTGAACTTAA					Unassigned			0.0483245	0.0442261	0.00769154	0	0.0278505
5647_271	SH0007783.10FU	289	AACGCACATTGCGCCCCTTGGTATTCCATGGGGCATGCTTGTTCGAGCGTCATTTGTACTCTCAAGCTTTGCTTGGTGTTGGGTGTTTGTCCTTTCCATTGCGTTTGGACTCGCCTCAAATTCATTGGCAGCCTATATATTGGTTTGAAGCGCAGCACATTTTGCGGTTCTGTCGAATACTATTAGCGTCCATAAAGCACAATTAACACTTTTGACCTCGGATCAAGTAGGGATACCCGCTGAACTTAA					Unassigned			0.00731187	0.0424109	0.0374706	0.0203577	0.0269941
5647_296	SH0007839.10FU	289	AACGCACATTGCGCCCCTTGGTATTCCATGGGGCATGCCTGTTCGAGCGTCATTTGTACTCTCAAGCCTTGCTTGGTGTTGGGTGTTTGTCTATGCTTAGCCTAGACTCGCCTTAAATATATTGGCAGCCGGTATACTGGCTTGAAGCGCAGCACAATTGCAATTCAGGTTGGCTTATTAGCATCCATAAAGATCATCAACACTTTTGACCTCGGATCAGGTAGGGATACCCGCTGAACTTAA					Unassigned			0	0.132848	0.000331746	0	0.0332514
5647_265	SH0170277.10FU	287	AACGCACCTTGCGCTCCTTGGTATTCCGAGGAGCATGCCTGTTTGAGTGTCATTAAATTCTCAACCTTTCTAGCCTTTACTGGCGGGACCAAGGCTTGGATGTGGGGGCTGCGGGCTTCTCAGAAGTCGGCTCTCCTTAAATGCATTAGCGAAACATTTGCTGACCATCTCTGGTGTGATAATTATCTGCGCCACTGAGAAGCAGCTGATTTGGCTTCTAACCGTCCTTCACCGGACAGCTCTTGACATTTTGACCTCAAATCAGGTAGGACTACCCGCTGAACTTAA					Unassigned			0.00241266	0.0817465	0.00289412	0.00682899	0.0230333
5647_162	SH0171035.10FU	285	AACGCACCTTGCGCTCCTTGGTATTCCGAGGAGCATGCCTGTTTGAGTGTCATTAATATATATCAACCCACTCTTGTTGAGTGGTTTGGATGTGGAGGGTTTTGCTGGCTGCTTAAAAGGTGCCAGCTCCTCTGAAATGCATTAGTGGAACAACCTGTCCATTCATTGGTGTGATAACTATCTACGCTGTTGAATGTGAGGCAGTTCAGCTATCTAACAGTCCTTGGACAAACTTATCATTTAATGTGACCTCAAATCAGGTAGGACTACCCGCTGAACTTAA					Unassigned			0.00245083	0.0201593	0.0132147	0.148742	0.0325778
5647_199	SH0100236.10FU	285	AACGCACCTTGCGCCCCTTGGTATTCCGAGGGGCATGCCTGTTTGAGTGTCATTTTATCATCAACTCATTAGTCTTTGATTAGGCTTTTGGGCTTGGACTTGGGAATTGCTGGCTTGATCTTTACTCATTGAAAAGTATCTAATACTTAATAGAGGGTAGAGTGTAGTCGGCTGTCCTTAAATGCATTAGCGAGTGTTAGTCTACATGGCACGGCCTCTTGACGTGATAATGATCGTCGTGGGCTGGAAGTGTAGTGTCTGGCTTCTAATCATTGATTGCGTGCATACGGCCCATAAAGCTGGAAGCGCAACAAACCACGACTTACGTGCAAGCGTAGTTCGAAATTGACATTTGACCTCAAATCAGGTAGGACTACCCGCTGAACTTAA					Unassigned			0.0179569	0.0118493	0.0342184	0.0744291	0.0299349
5647_248	SH0194978.10FU	285	AACGCACCTTGCGCTCCGTGGTATTCCGCGGAGCATGTCTGTTTGAGTGTCATGAACTCTTCAACCCACCAGTTTCTTGTAGACTGATTGGTGTTTGGATTTTGAGCGTTGCTCGTCTTCGGATGCAGCTCGTTCGTAATACATTAGCATCTCTAATTCGAACTCGGATTGACTCAGTGTAATAGACTATTCGCTGAGGACACGCTCTCGTAGTGTGGCCGAATGAGATCTCAGTAGAAGCTTCCAACTACTTTAGTCAACTTTAGATTAGACCTCAGATCAGGCAGGATTACCCGCTGAACTTAA					Unassigned			0.018202	0.0601858	0.00671917	0	0.0224826
5647_307	SH0190954.10FU	285	AACGCACCTTGCGCCTTTTGGTATTCCGAAAGGCATGCCTGTTTGAGTGTCATGAAATCTCAATCCCCCCGGGTTTTCTGAACCCGAGGTGGACTTGGACATGGGCGCTGCCGTCTTGTACGGCTCGCCTTAAATGAATCAGTGGGATCTTCAGCATCCGTGGCAGACGTAATAAGTTTCGTCTCGTCCCTTGCTGTGAGGACCGCTCATAACCTGCCATCGCGCAACCAATTTTGACTCTGACCTCAAATCAGGTAGGACTACCCGCTGAACTTAA					Unassigned			0.0384198	0.0442576	0.0168745	0.012982	0.0295914
5647_278	SH0082801.10FU	284	AACGCACCTTGCGCTCCTTGGTATTCCGAGGAGCATGCCTGTTTGAGTGTCATTAAATTCTCAACCTCCCCAGCTTTTACCGGCCGGGCGAGGGTTGGATGTGGGGGTTGCGGGCCTCGATTCTAGAGGTCGGCTCTCCTTAAACGCATTAGCGGAACGTCTCGCGGGACCGTCACTTGGTGTGATAATTATCTACGCCTCATGACTGCGATCGCCTCTGGTTCAGCTTCTAACCGTCCGTTTGCTCGGACACAAAACCCTTTGACAATTTGACCTCAAATCAGGTAGGACTACCCGCTGAACTTAA					Unassigned			0.000747609	0.0938893	0.00401751	0	0.0248432
5647_383	SH0072145.10FU	284	AACGCACATTGCGCCCCTTGGTATTCCGAGGGGCATGCCTGTTCGAGCGTCATTACACCACTCAAGCCTCGCTTGGTATTGGGCGCCGCGCCCGTTCGCGCGCCTCAATGTCTCCGGCTGAGTCGTTCGTCTCTAAGCGTTGTGGCACTTTATGTTTCCGCTTTGGGGATACGGACGATTCGCGCCGTTAAACACATTTCAAAGGTTGACCTCGGATCAGGTAGGGATACCCGCTGAACTTAA					Unassigned			0.0185901	0.0117327	0.0655579	0.00864415	0.0292298
5647_206	SH0142783.10FU	283	AACGCACCTTGCGCTCCTTGGTATTCCGAGGAGCATGCCTGTTTGAGTGTCATTAAATTCTCAACCCCACCGATTTGCTTCGGGGGGATTGGACTTGGAGCGTGCTGGCGAAGGTCGGCTCCTCTTTAAATGCATCAGTGGAGAGAAACTTGCCCCAGTGTGATAATCCTGTTGCGCTGTGGTGGGTGAAAGTCTGCTTCCAACCGTCCCTCCGGGGACATATGTCATCTTATTTTGACCTCAAATCAGGTAGGACTACCCGCTGAACTTAA					Unassigned			0.0120057	0.0452062	0.0222002	0.0439107	0.0282172
5647_334	SH0099430.10FU	281	AACGCACATTGCGCCCTTTGGTATTCCAAGGGGCATGCCTGTTCGAGCGTCATCAAACCCCTCGAGCCTACTTTGGCTTGGTCTTGGGCCCCGCACCTCTGGGTGGGCCTCAAAGTCATCGGCAGGACAGTCCGGCTTCAAGCGTAGTAGTTTTCCCGCTTTGGAGGTCCGCGTCTGGCTCTGCGAGTCAACCACAACCTTCTAACATTGACCTCGGATCAGGTAGGGATACCCGCTGAACTTAA					Unassigned			0.0684329	0.00061155	0.00415633	0.00126682	0.0221666
5647_867	SH0211882.10FU	281	AACGCACCTTGCGCTCTCTGGTATTCCGGAGAGCATGTCTGTTTGAGTGTCATGAATTTATCAACCCTCTGGTTTCTTATAAACCAAGTTGGTGTTTGGATCTTGAGCGTTTGCTAAATTATTTAGCTCGTTCGTAATACATTAGCATTTCAATTCCATTGTTCGGATTGACTCAGCGTAATAGACTATTCGCTGAGGACACTTTCGAGTGTCCGAATGAAGAAAATAAAATGCTTATAAATCTTTAGTCATTTTAAGATTAGACCTCAGATCAGGCAGGATTACCCGCTGAACTTAA					Unassigned			0	0	0	0.178971	0.0275583
5647_213	SH0086172.10FU	279	AACGCACCTTGCACCTTTTGGTTATTCCGAAAGGTACACCTGTTTGAGTGTCATGAAACCCTCTCATTCCAATTTTTTATTAAGTTAAGAAGTTGAAATGGATGTTGGGTGTTGCCGTTATTGGCTCACCTTAAATATATAAGTACTTTTATTGAGAAAATAAATGGATATACTTGGTGTAATATTTATTATTCATTGAGGAGTGTGGTGCCTTAAAAACACTACAGCCATTTGAACTTTTGATAGATAGCTTCCGAACCCTAATATATATATCATTTAGACCTCAAATCAGGTGGGACTACCCGCTGAACTTAA					Unassigned			0.074531	0.0129978	0.0101267	0.0514176	0.0365795
5647_132	SH0171035.10FU	278	AACGCACCTTGCGCTCCTTGGTATTCCGAGGAGCATGCCTGTTTGAGTGTCATTAATATATATCAACCTTCTCATTTATGAGTGGTTTGGATGTGGGGGTTTGCTGGCCTCTTAAATGAGTTCAGCTCCTCTGAAATGCATTAGCAGAACAACCTTGTTCATTGGCGTGATAACTATCTACGCTATTGAATGTGAGGGACAGTTCAGCTTTCTAACAGTCCTTGGACAACTTATCATTAATGTGACCTCAAATCAGGTAGGACTACCCGCTGAACTTAA					Unassigned			0.0102568	0.00597837	0.0211085	0.113984	0.0283688
5647_359	SH0001883.10FU	278	AACGCACATTGCGCCCTGTGGTATTCCGCAGGGCATGCCTGTTCGAGCGTCATTATAACCACTCAAGCCTCGCTTGGTGTTGGGGCTCGCAATCTTGCGGCCTCTAAAATCAGTGGCGGTGCCAGTAGGCTCTGAGCGTAGTACATCTCCTCGCTATAGAGTCCTATCGGTCCCCTGCCAAAACCCCCATATTTTTATAGGTTGACCTCGGATCAGGTAGGGATACCCGCTGAACTTAA					Unassigned			0.0103153	0.0229107	0.0332403	0.0343099	0.0239294
5647_257	SH0184266.10FU	277	AACGCACATTGCGCCCCTTGGTATTCCATGGGGCATGCCTGTTCGAGCGTCATTTGTACCCTCAAGCTCTGCTTGGTGTTGGGTGAATGTTCTCTGTGCTTGCGCAGACTGGACTCGCCTGAAAACAATTGGCAGCCGGCATATTGGCCTGGAGCGCAGCACATTTTGCGCCTCTTGCTATGATTGTTGGCATCCATCAAGATATTTTATTAGCTCTTGACCTCGGATCAGGTAGGGATACCCGCTGAACTTAA					Unassigned			0.00361041	0	0.0733764	0	0.0227746
5647_239	SH0026530.10FU	275	AACGCAAATTGCGCTCGAGGCTTCGGCCAAGAGCATGTCTGCCTCAGCGTCGGCTTACTACCCTCAACCAATTCCTTTATGGGTAATTGATTGGAGCTGGCTTTCCGGTGTTCCGACTAGGTTGCCGGTTAGCTGAAAAACATTCACGCTGTGGAAGCTGCTTTCCCCTAAAAAGGAAAGCCGAGTTCCGATTTGGTAGGTGACCTTTGCCGGTTGCATGCCTTCGTTGCTCGCAAAAGCTTTCATGAAAGCGTGTGCAGGACGCCTTTTGGCTTTCGACCTGAGGTCAGGCAAGAACACCCGCTGAACTTAA					Unassigned			0.0582784	0.0061588	0.0148112	0.0257798	0.0274195
5647_241	SH0096494.10FU	275	AACGCACCTTGCGCTCCATGGTATTCCGTGGAGCATGCCTGTTTGAGTGTCATGAATACTTCAACCCTCCTCTTTCTTAATGATTGAAGAGGTGTTTGGTTTCTGAGCGCTGCTGGCCTTTACGGTCTAGCTCGTTCGTAATGCATTAGCATCCGCAATCGAACTTCGGATTGACTTGGCGTAATAGACTATTCGCTGAGGAATTCTAGTCTTCGGACTAGAGCCGGGTTGGGTTAAAGGAAGCTTCTAATCAGAATGTCTACATTTTAAGATTAGATCTCAAATCAGGTAGGACTACCCGCTGAACTTAA					Unassigned			0.0162055	0.00372684	0.011199	0.0875906	0.0226036
5647_263	SH0058153.10FU	274	AACGCACATTGCGCCCTCTGGTATTCCGGAGGGCATGCCTGTTTGAGTGTCATTAACTTCTCACAAAACCTTTTGGTTTCTGTTGATGTTGGGAACTGCGACCCCTCGTGGGACGCTTTCCTCAAATGCATTGGTGCGGCCCGCCGCCCGGTAACACAACGTTCTAGGTTCGTCCAACTCGTTGCTCGCCGGTGCAATCTTGGTGCTGCACCTTAAGCCCGCCCTGTGCCTTGTGCACTTGGCTAACTTCATTTATTGACCTCAGATCAGGTAGGAATACGCGCTGAACTTAA					Unassigned			0.000217865	0.0103917	0.0168826	0.110658	0.0246883
5647_300	SH0130054.10FU	274	AACGCACATTGCGCCCCTCGGTATTCCGGGGGGCATGCCTGTCCGAGCGTCATTGCACCCCTCAAGCGTAGCTTGGTATTGGGCCCTCGCCTCCCCCGGCGTGCCCGAAAAGCATTGGCGGTCCGGTGTATACTCAAGCGTAGTAAATCTATTCCCGCTTTGGAGGCTTACCCCGGGCCCGCCCGACAACCTCATTATTTCAATGAATTGACCTCGGATCAGGTAGGGATACCCGCTGAACTTAA					Unassigned			0.00475432	0.0392054	0.00389464	0.0983728	0.0275133
5647_333	SH0072831.10FU	272	AACGCACATTGCGCCCTTTGGTATTCCGAAGGGCATGCCTGTTCGAGCGTCATTATCAACCATCAAGCTCTGCTTGGCATTGGGTGTCGACCCCCCCTCACCGGGTGGTCTCGCCTCAAACTGTTCGGCGGTGGCTCAGGGCCTCAAGCGTTAGTAATACTTCCCGCTTCGGAGAAACTGAGTTGCCTGCCTCCAGAAACCCCCATCTCAAGGTTGACCTCGGATCAGGTAGGGATACCCGCTGAACTTAA					Unassigned			0.0180322	0.0100052	0.026677	0.0792876	0.0280164
5647_323	SH0007766.10FU	271	AACGCACATTGCGCCCCTTGGTATTCCATGGGGCATGCCTGTTCGAGCGTCATTTGTACTCTCAAGCTTTGCTTGGTGTTGGGTGTTTGTCTTTGCCTTGCCTAGACTTGCCCTAAATACATTGGCAGCCGATATTTTGGTTTGAAGCGCAGCACAATTGCAATTCAAGCTTACAATATGGGTACCCATAAAGAATTACAACACGTTTGACCTCGGATCAGGTAGGGATACCCGCTGAACTTAA					Unassigned			0.0225372	0.0801951	0.00163657	0.00405799	0.027903
5647_219	SH0176692.10FU	268	AACGCACCTTGCGCTCCTTGGTATTCCGAGGAGCATGCCTGTTTGAGTGTCATTAAATTCTCAACCTTACCAGCTTTTGCGAGTTCGGTAATGGCTTGGATGTGGGGGTTTTGTGCCGGCTTCCTAGTGAAGTCAGCTCCCCTTAAATGTATTAGCCGGTGCCCTTTGTGGACTGTCTATTGGTGTGATAATTATCTACGCCGTGGACTTCTGCTTTGAATAGGTGCACTGCTTCTAACCGTCTGTTCATTCGGACAATACTTGACAATTTGACCTCAAATCAGGTAGGACTACCCGCTGAACTTAA					Unassigned			0.00662297	0.0536705	0.0159158	0.0218331	0.0234529
5647_236	SH0157269.10FU	267	AACGCACCTTGCACTCTTTGGTATTCCGAAGAGTATGTCTGTTTGAGTGTCATGAAACTCTCAACCCCCCTATTTTGTAATGAGATGGGCGTGGGCTTGGATTATGACTGCTGTCGGCGTAATTGCCGGCTCAGTTGAAATACACGAGCAACCCATTTGAAATAAACGGCTTGACTCGGCGTAATAATTATTTCGCTGAGGACGTTTTCTTCAAAAGTTAGAGGTGCTTCTAATGCGCTATTACAGCACTTTAAATTTTAGACCTCAAATCAGTCAGGACTACCCGCTGAACTTAA					Unassigned			0.0108433	0.0465513	0.0153045	0.00453396	0.0201016
5647_350	SH0148348.10FU	265	AACGCACATTGCGCCCCTCGGCATTCCGGGGGGCATGCCTGTTCGAGCGTCATTACACCTCTCAAGCGTAGCTTGGTAATGGGCCCTCGCCGGTCGCGGCGTGCCCGAAAATCAGTGGCGGTCCGTCGTGGCTTCAAGCGTAGTAAATTTTCTCCCGCTTCGAACGTTCGCGCCGGGACCGGCCAAAACCCCGATTTATTTCGAACGATTGACCTCGGATCAGGTAGGGATACCCGCTGAACTTAA					Unassigned			0.0240971	0.0193626	0.0440181	0.0120835	0.0269539
5647_311	SH0110029.10FU	263	AACGCACATTGCGCCCTTTGGTATTCCTTAGGGCATGCCTGTTCGAGCGTCATTTACACCCTCAAGCACAGCTTGGTGTTGGGCGTCTGTCCCGCTTCGGCGCGGACTCGCCTCAAAACGATTGGCAGCCACTTCAGCGGCTTTGAGCGCAGCAGAATTGCGTCTCTCGTCGCGGCGGGTGGCATCCAGTAAGCAACATTTATATCTTGACCTCGGATCAGGTAGGGATACCCGCTGAACTTAA					Unassigned			0.0169682	0.0169602	0.00619072	0.102095	0.0268887
5647_301	SH0163616.10FU	260	AACGCACATTGCGCCCTTCGGTTATTCCTTAGGGCATGCCTGTTCGAGCGTCATTTCAACCTTCAAGCCCAGCTTGGTGTTGGGCGTTGTCCCGCCTCTTGCGCGCGGACTCGCCCCAAATTGATTGGCAGTCGCATCCACCGAGCCGCGAGCGCAGCACAAGTCGCGCGAGCCGGCGAGGCGGCAAGGACGCTCCACAAGACCCTTTTTTACAAGTCTTGACCTCGGATCAGGTAGGGATACCCGCTGAACTTAA					Unassigned			0.0651928	0.016754	0.00732567	0.00524724	0.0267699
5647_292	SH0098261.10FU	259	AACGCACCTTGCGCTCCTTGGTATTCCGAGGAGCATGCCTGTTTGAGTGTCATGAATATCTCAACTCACCCGGTTTTTATTAACTGTGGTGGGCTTGGACTTGGAGGTATGCTGGCTGACTAGTCGGCTCCTCTCTAAATGCATTAGCTGGACCTGTTATGGATCAGTACTCGGTGTGATAATTGTCTACGCCGTGTCTGTGAAGTGCTTGAATGGACTAGCTTCTAACCGTCTTCGGACAACTATTGACATTTTGACCTCAAATCAGGTAGGATTACCCGCTGAACTTAA					Unassigned			0.0114554	0.00913303	0.0231865	0.0712553	0.0235514
5647_373	SH0116725.10FU	259	AACGCACATTGCGCCCACTGGTATTCCGGTGGGCATGCCTGTTCGAGCGTCATTATCCTCCCTCAAACCTCGTGTTTGGTGTTGGGCCCGAGCTGCTGCGAAGCAGCTGGCCTCAAAGACAATGACGGCGTCCGCGGGACCCTCGGTGCAACGAGCTTTTCGGAGCACGCGTCGAGTTTCAAGGTCCCCCCGGGCCGGTCTAACCCCCCTTTCTTCGTAAGGTTGACCTCGGATCAGGTAGGAATACCCGCTGAACTTAA					Unassigned			0.050664	0.00514308	0.000204369	0.0222504	0.0200141
5647_361	SH0130731.10FU	258	AACGCACATTGCGCTCCCTGGTATTCCGGGGAGCATGCCTGTTCGAGCGTCATTACACCACTCAAGCTCTGCTTGGTATTAGGCCATCGTCCTCCGAAAGGTGGGCGTGCCTCAAACACCTCGGCGGAGCCTCTCCGGCTTTGGGCGTAGTAGAATTTCTCCACGTTCAAGACCCGGCAGGCCTCCTTTGCCGCTAAAAACCCAATTTTTACAGGTTGACCTCGGATCAGGTAGGGATACCCGCTGAACTTAA					Unassigned			0.00662393	0.016098	0.062104	0.0188088	0.027263
5647_289	SH0088204.10FU	257	AACGCACCTTGCGCTCCTTGGTATTCCGAGGAGCATGCCTGTTTGAGTGTCATTAAATTCTCAACTATACAAGTTTTTATAACCTGCATAGCTTGGATCTTGGGATTTGCGGGCTTTCACAAGTCGGCTATCCTTAAATGTATTAGCAGAGCTTTTGCCGCTAATCATTGGTGTGATAATTATCTACGCCATTGAGAGGTGACATACTGAGGCTTAGCTTCTAATCGTCTTCACAGACAACTTTTGACAATCTGACCTCAAATCAGGTAGGATTACCCGCTGAACTTAA					Unassigned			0.00192366	0.00341153	0.0709968	0	0.0224151
5647_209	SH0142859.10FU	256	AACGCACCTTGCACCTCTCAGTATTCTGAAAGGTACACCTGTTTGAGTATCATTAATACCATCCACTATACTCTCTTTCTCTCTCTCCCTCTCTTGGGGGGAAGGGGGGGAAGTTAGTAAAGCTGGGAGCTTGGGGGTATTTGAACTTGGCAATGTATTGTCATGTTCTCCCCTTAAATATATTAGTGAGAATGAAATGAAAGGGAAAACAGTTGATGTGATAGTTATACAAAGTCTACTCAACACTATGTTTGTACCTTTTGGATCTTGCTTTCTAACTTGTTGTTAAAACACAACACTTTAAAATTATACCTTGATCTCAAATCAGGTGGGATTACCCGCTGAACTTAA					Unassigned			0.0247552	0.0241586	0.0361813	0.00881961	0.0255298
5647_264	SH0179873.10FU	256	AACGCACCTTGCGCTCTATGGCAATCCGTAGAGCATGCCTGTTTGAGTGCCATGAAATCTCCCACCCCAAGCGGTTTTTGAATGAAACGGCTTGGCGGATGGGGTCTGGATGGGTGCCTCTGCCTGTGCTAACCTTTTAGCCCACAGGCTCGCCCGAAATGCATGAGCGCCTTGGGACACTTTGCATCCGCCTCTCTTGTGGGAGGAGGCGGCCAAGCAGTGTTTTTCTCCAGGCATGGCATGATACGTCATTTGCTATGTCGCCCAATGGAGGAATGTTTGGTTGTGTCTGCGTGTGCTTCGAACTTGCCTCTGTGCAAAAATCCCCTTTCACTTCTGGTCTCAAATCAGGTAGGATCACCCGCTGAACTTAA					Unassigned			0.00532146	0.0183609	0.0628147	0.00543008	0.0255858
5647_277	SH0153832.10FU	256	AACGCACATTGCGCTCCCTGGTATTCCGGGGAGCATGCCTGTTCGAGCGTCATTATCAACCATCAAGCTCTGCTTGGAATTGGGCGTCGTCCGCACGGACGTGCCCTAAACGCCTCGGCGGCGGTTTCAAACCTCAAGCGTAGTAAAATCTTTTTCAGCTTTCTAGGTTTGGGACCGTTTTTGCCTCGAGAACCCTCTCACCTCAAGGTTGACCTCGGATCAGGTAGGGATACCCGCTGAACTTAA					Unassigned			0.010095	0.0256973	0.0223979	0.047621	0.0234034
5647_276	-	255	AACGCACCTTGCGCTCCATGGCATTCCGTGGAGCATGCCTGTTTGAGTGCCGCGAAATCTCCCACCCCTAGCGGTTGCCGCAAGGCGCCGCCGGGCGGCGGGGTTGGTTGGGTGCCGCTGCCTGGGCTTTGGCCCAGGCTCGCCCGAAATGCATGAGCGCTTAGCACTCGCACCGTCTCGAGGGAAGGCGGCGGAGCTGGCATCTGCGCATGGCATGATACGTCATTTGCTGTGTGGCAGCCCAGCGACCCGAGAGTGTGTGTGCGCTACTACACGCCCTTTCATTTCTGGTCTCAAATCAGGTAGGATCACCCGCTGAACTTAA					Unassigned			0.0545388	0.0330324	0.010255	0.0226586	0.0311735
5647_237	-	254	AACGCACATTGCGCCCCGTGGTATTCCGCGGGGCATGCCTGTTCGAGCGTCAGTACAACACTCAAGCTCTGCTTGGTATTGGATCACACCGGCAACGGTCGATCTTAAAATCAGTGGCGGTGCCCTCTGGCTCTAAGCGTAGTAATTTCTCTCGCTACAGTGCCCAGGTGGTGTCCTGCCAGCAACCCCCAATTTTCTAGTTTGACCTCGGATCAGGTAGGGATACCCGCTGAACTTAA					Unassigned			0.040865	0.0247398	0.0110082	0.0114106	0.0234805
5647_302	-	254	AACGCACATTGCGCCCCCCGGCCATTCCGGGGGGCATGCCTGTTCGAGCGTCATTTAACACCCATCAAGCCCTGCTTGGCCTTGAGCGACCCGGCCGCTACCCCAGCGGCCGCGCTCGAAAGGGGTCGGTCGCGGTCACAACGCCCCGAAGCAATCGAGACGCAAGTCATCTGCTTCGCTGGGTGCGGTGTGCCCGTGCGCCCACGCCTACTTCGGTAGGATCTTTCTTAGTTTGACCTCGGATCAGGTAGGGATACCCGCTGAACTTAA					Unassigned			0.0618398	0.0051454	0.0201532	0.000641063	0.0259463
5647_576	SH0020839.10FU	254	AACGCACATTGCGCCCCTTGGTATTCCAGGGGGCATGCCTGTTTGAGCGTCATTTCCTTCTCAAACATTCTGTTTGGTAGTGAGTGATACTCTTTGGAGTTAACTTGAAATTGCTGGCCTTTTCATTGGATGTTTTTTTTTTCCAAAGAGAGGTTTCTCTGCGTGCTTGAGGTATAATGCAAGTACGGTCGTTTTAGGTTTTACCAACTGCGGCTAATCTTTTTTATACTGAGCGTATTGGAACGTTATCGATAAGAAGAGAGCGTCTAGGCGAACAATGTTCTTAAAGTTTGACCTCAAATCAGGTAGGAGTACCCGCTGAACTTAA					Unassigned			0.0331274	0.0474042	0.00686001	0.00103459	0.0239846
5647_291	SH0147636.10FU	252	AACGCACATTGCGCCCTTTGGCATTCCGAAGGGCATGCCCGTTCGAGCGTCATTACACCACTCAAGCCTCGCTTGGTATTGGGCGACGAGAGTCCTCGCGCCCCCATTTCACCGGCTGGACGGATCGAACCTCAGCGTTGTGGTCATTCAAATCGCTGCCGGGACGAGACGGACGCGCCGTTAAACCTCTTTATCACAGGTTGACCTCGGATCGGGTAGGGATACCCGCTGAACTTAA					Unassigned			0.036507	0.0159584	0.0248086	0.0123072	0.0241948
5647_306	SH0097253.10FU	252	AACGCACATTGCGCCCTTCGGTATTCCGTTGGGCATGCCTGTTCGAGCGTCATTTAAACCTTCAAGCTCTGCTTGGTGTTGGGTGTTTGTCCCGCCTCTGCGCGTGGACTCGCCTTAAATTCATTGGCAGCCGGTAAGTTGGCTTCGCGCGCAGCACATTGCGATGCGATTCTGATAGACCCCCTTCCATTAAGCTCCTTTTTTACTTTGACCTCGGATCAGGTAGGGATACCCGCTGAACTTAA					Unassigned			0.0249416	0.00384905	0.026057	0.0691892	0.0268208
5647_358	SH0151920.10FU	252	AACGCACATTGCGCCCCCCGGTATTCCGAGGGGCATGCCTGTTCGAGCGTCAGAACATCCTCTCAAGCCTGGCTTGGTCTTGGGGCGCGCCGGCTCGGCGTCCCCTAAACAGAGTGGCGGTACCGTTGTGCTCTCCGCGTAGTCACGTATCTCGCGACAGAGTGGCGACGGGACCTGCCAAAACCCACCTATTTTTTTGGATGACCTCGGATCAGGTAGGGATACCCGCTGAACTTAA					Unassigned			0.0286556	0.0172745	0.0267632	0.0282054	0.0251867
5647_184	SH0022407.10FU	251	AACGCACCTTGCGCTCCTTGGTATTCCGAGGAGCATGCCTGTTTGAGTGTCATGAAATTCTCAACCTAACAAGTTCTTAACCGGACTTGCTTAGGCTTGGACTTGGAGGCTTGTCGGCTCTTAGCAGTCGGCTCCTCTCAAATGCATTAGCTTGGTTCCTTGCGGATCGGCTCACGGTGTGATAATTGTCTACGCCGCGACCGTTGAAGCGTTTTAATGGCCAGCTTCTAATCGTCTCTTGCGAGACAGCATTCATCGAACTCTGACCTCAAATCAGGTAGGACTACCCGCTGAACTTAA					Unassigned			0.029587	0.0300653	0.0131935	0.0114676	0.0220708
5647_272	SH0139667.10FU	250	AACGCACCTTGCGCTCCTTGGTATTCCGAGGAGCACGCCTGTTTGAGTGTCGTGAAATTCTCAACCCTTCCCCCTTTTACGAGGCGGGCTTGTGGATTGGACTTGGAGGTCTTTTGCCGGCTTTTTACTAAGTCGGCTCCTCTTAAATGTATTAGTAGGACCTTCAGTTGAAGAAGCCTCGGTGTGATAATTATCTACGCCGGCTCGTGTGCTATATTCACTGTATGTTGAACCTGCTTCTAACCGTCTCGCAAGGGACAAATTAAATTATCGAACCTTGACCTCAGATCAGGCGGGACTACCCGCTGAACTTAA					Unassigned			0.030273	0.00755551	0.0267897	0.0174254	0.0215958
5647_341	SH0089766.10FU	250	AACGCACATTGCGCCCCTTGGTATTCCGGGGGGCATGCCTGTTCGAGCGTCATTACACCAATCAAGCTCAGCTTGGCATTAGGTCTTTCGTCCGCGGTCAAACGCGGGCGGGCCTCAAACCTTTCGGCGGAGTCAATCCGGCTTCGGGCGTAGCAGAATCTGTCAAAACGTCCGTGTGGCCGGGTGGTCTTCAGCCGCCAAACCCCATACATTTTTTAAAGGTTGACCTCGGATCAGGTAGGAATACCCGCTGAACTTAA					Unassigned			0.0157257	0.0123277	0.0428246	0.0100638	0.0220156
5647_368	SH0130252.10FU	246	AACGCACATTGCGCCCATTAGTATTCTAGTGGGCATGCCTGTTCGAGCGTCATTTCAACCCTTAAGCCTAGCTTAGTATTGGGAATCGACTGTATTGTCGTTCCTCAAATTCAACGGCGGATTTATAGCAATCTCTGAACGTAGTAATCTTTATCTCGTTTTTGAAATACTATAAACCTCAGCCGCTAAACCCCCCAATTTTAATGGTTGACCTCGGATCAGGTAGGAATACCCGCTGAACTTAA					Unassigned			0.0302258	0.0140732	0.0113177	0.0142433	0.018145
5647_375	SH0108362.10FU	246	AACGCACATTGCGCCCCCTGGTATTCCGGGGGGCATGCCTGTTCGAGCGTCATTACACCAATCAAGCATCGCTTGGTATTAGGCCCTCGCCCCCGCCTCGCGGGGGCGTGCCTCAAACACCTCGGCGGAGCCACACCGGCTTTGGGCGTAGTAGAATTTTTCGAACGCCCGTGGGACGGTGGGGGTCTTGCCGCGCAAGCAAACAATTTTTTAAAGGTTGACCTCGGATCAGGTAGGGATACCCGCTGAACTTAA					Unassigned			0.011189	0.002594	0.0534846	0.00287824	0.0202659
5647_309	SH0184956.10FU	242	AACGCACATTGCGCCCATTAGTATTCTAGTGGGCATGCCTGTTCGAGCGTCATTTCAACCCCTAAGCACAGCTTACTGTTGGGACTCTACGGCCTCCGTAGTTCCCTAATGCGATTGGCGGAGTGGCAGTAGTCCTCTGAGCGTAGTAATTCTTTATCTCGCTTTTGTTAGGTGCTGCCCCCCCGGCCGTTAAACCCCCAATTTTTTCTGGTTGACCTCGGATCAGGTAGGAATACCCGCTGAACTTAA					Unassigned			0.0245034	0.0175798	0.0243917	0.0285635	0.0233677
5647_330	SH0196466.10FU	242	AACGCACCTTGCGCTCCCTGGTATTCCGGGGAGCATGCCTGTTTGAGTGTCATGGTATTCTCAACCTTCATAACTTTTGTTATCGAAGGCTTGGATTTGGAGGTTGTGCTGGCTTCTCGTCAAGTCGGCTCCTCTTAAAAGCATTAGCGTGAGTGTAACGGATCGCTTCGGTGTGATAATTATCTGCGCCGTGGTCGTGAAGTAACATAAGCTTGCGCTTCTAACCGTCCTTCAGCTGGACAAATTTACTCTGACATCTGACCTCAAATCAGGTAGGACTACCCGCTGAACTTAA					Unassigned			0.0340241	0.0176951	0.0209371	0.00453847	0.0215406
5647_420	SH0013282.10FU	242	AACGCACATTGCGCCCTCTGGTATTCCGGGGGGCATGCCTGTTCGAGCGTCATTACAACCCTCACGCTTTGCGTGGTGTTGGGCCTGCCCCCTAAAGGGCTTGCCTCAAAATCAGTGGCGGCCGCTGTTCGACCCCTAAGCGTAGTAACTATTCGTCGCTTCTGGGTGAGAGCAAGCCTGCTAGGAACCCCCACCTTCAAAGGTTGACCTCGGATCAGGTAGGGATACCCGCTGAACTTAA					Unassigned			0.0132563	0.0325134	0.0247206	0.0164067	0.0219357
5647_250	SH0120492.10FU	240	AACGCACCTTGCGCTCCTTGGTATTCCGAGGAGCATGCCTGTTTGAGTGTCATTAAATTCTCAATCTTCTTTGGATTTTTTCATTGGAGACTTGGATGTGAGGGTTTGCCGGTTGTTCAATCGGCTCCCTTTAAATGTGTTAGCGTTGCCTCAGCCGATCGAACGCCCCTCGGTATGATAATTATCTATGCCGTGTCGGGGATCGCACGAGAGTATGCTTCTAACAGTCCCTCTTGGGGGACATATTCATCATATCTTGACCTCAAATCAGGTAGGACTACCCGCTGAACTTAA					Unassigned			0.0391161	0.0152343	0.0175871	0.00493995	0.0215303
5647_290	SH0184011.10FU	240	AACGCACCTTGCGCTCCTTGGTATTCCGAGGAGCATGCCTGTTTGAGTGTCATGAATACCATCACCCCTCCGGCGCTCTCGAGCGCTCGGTGGGCGTGGATTTGGGGATCTGCTGGCCCTTCGCGGGTCGGCTTCCCTCGAATGCATTAGCGGTCGCTTGGTTCTGACCACGGTGTGATAACTATTTCACCTTGGGAGGGCCGCTCGGGCGTCGCTCACAGCCGTCTTCGGACAACCCATTTGTTAATCTGGCCTCAAATCAGGTAGGACTACCCGCTGAACTTAA					Unassigned			0.025593	0.0147653	0.0237193	0.0136296	0.0204949
5647_339	SH0043469.10FU	239	AACGCATATTGCGCTCGAGACCTCGGTCAAGAGCATGTCTGGCTCAGCGTCGTTTCACCCACTCGCCACCTTTTCCCTCTTCTCGAAGAGCGGACTAGGAAGGCGGACCTGGCTTTCCCCGTGACTCTCGCGACGAACGGGGTCGGCTGAAGAACAGAGGCTTGAGCATGGCGCCGCACAATGGCAGCCGGCTTGGTAGGTGGCTCACGCTACATGCCGCCGGAGGTCGCAGCGCCATGTTGTAAGGCCCGCAGGAACCGACCTCTCGAGGTCGGACACTTAACCATCGACCTGAGCTCAGGCAAGACTACCCGCTGAACTTAA					Unassigned			0.000294265	0.00496157	0.0616032	0.00123994	0.019726
5647_352	SH0051494.10FU	239	AACGCACATTGCGCCCCTTGGTATTCCATGGGGCATGCCTGTTCGAGCGTCATTTGTACCTTCAAGCCCTGCTTGGTGTTGGGTGTTTGTCCCCGTTTTGCATGTGGGACTCGCCTTAAAGTGATTGGCAGCCGGCGTATAAGCCTTGGAGCGCAGCACATTTTGCGTCCCTCGGCCTGAACGTTGGCGTCCAGTAAGCCTATACTTTTGCTCTTGACCTCGGATCAGGTAGGGATACCCGCTGAACTTAA					Unassigned			0.00434417	0.000248936	0.00237612	0.146386	0.0246123
5647_459	SH0183705.10FU	235	AACGCACATTGCGCCCCCTGGTATTCCGGGGGGCATGCCTGTTCGAGCGTCATTACACCACTCAAGCACAGCTTGGTTTTGGGCTCCGCGGACACGCGAGCCTCAATGACACCGGCCGAGCACCCGACCTCCGAGCGTAGAAGCATCGTTTCGCTCTCGAGTTAGGGGACCCGCGCCGCAAAAACCTCTTTAACAAAGGTTGACCTCGGATCAGGTAGGGATACCCGCTGAACTTAA					Unassigned			0.0242299	0.0279729	0.0248303	0.015434	0.023987
5647_251	SH0061002.10FU	233	AACGCACCTTGCGCCCCTTGGTATTCCGAGGGGCATGCCTGTTTGAGTGTCATTAAATCCTCAACCGCGCCGATCGATTTCGGTGGGGCTTGGACTTTGGAGCGTGCTGGCGAAGGTCGGCTCCTCTTTAAATGCATCAGCGGAAGAAACCTTTGTCTTTCCTGCCCTTCGGTGTGATAATCGTGTTGCGCCGCGGTGGAACTTCAACGATCCGCTTACAATGGTCTTCGGACGAATACCTCATGTCATCTTGACCTCAAATCAGGTAGGACTACCCGCTGAACTTAA					Unassigned			0.0115347	0.0323219	0.022283	0.0382756	0.0240169
5647_282	SH0194362.10FU	233	AACGCACATTGCGCCCCTTGGTATTCCATGGGGCATGCCTGTTCGAGCGTCATTTGTACCCTCAAGCTATGCTTGGTGTTGGGTGTTTGTCCTCTCCCTTGCGTTTGGACTCGCCTTAAAGAAATTGGCAGCCAGTGTATTGGTATAGAAGCGCAGCACAATTTGCGATTCTAGCTAATAATTACTTGCAACCATCAAGTCTATTTAACACTTTTGACCTCGGATCAGGTAGGGATACCCGCTGAACTTAA					Unassigned			0.0353207	0.03678	0.0174411	0.0370744	0.0306701
5647_322	SH0149877.10FU	233	AACGCACATTGCGCCCCTCGGTATCCCGGGGGGCATGCCTGTTCGAGCGTCATTTCTAACACTCAAGTTTTACTTGGTATTGGGCTCTGTTATTCGTTTTAAAACGATGAACATGCCTTAAATTTAGCCGGCAACAAGCACCAGTTCCGAGCGTAGCAGTAAAATCTTTCGCTTTTGGGGACTTTGGAGCAGTGTTTACCGCATAGTTCTACTATAGTTTGACCTCGGATCAGGTAGGGATACCCGCTGAACTTAA					Unassigned			0.0106718	0.0194569	0.0172192	0.0482876	0.0205916
5647_253	SH0156569.10FU	231	AACGCACCTTGCACTCCTTGGTATTCCGAGGAGTATGCCTGTTTGAGTGTCATGAAATTATCAACTTCATAGTTTTATTACTTTGAAGCTTGGATTTGGAAGCTTGCTGGCTCTCTAGTCGGCTCTTCTTAAATGTATTAGCTGCTTGTCCGCGGGTTGGCTCAGAGTGTGATAAGTATCTACACTTGGTGGCTGCTTGCTTGGATGTGGCTTCTAATCGTCTTCGGACAACCTTTTAAGATCTGACCTCAAATCAGGTAGGACTACCCGCTGAACTTAA					Unassigned			0.0151132	0.0157826	0.0226033	0.054101	0.0234976
5647_345	SH0068106.10FU	231	AACGCACCTTGCGCTCCCTGGTATTCCGGGGAGCACGCCTGTTCGAGCGTCATGAAGCTCTCAAACACTATCTTTTCTTAACTGAGAAGGTGGCCGTTTGGATTTGGACTCTGCCGTGTAACAAACGGCTGGTCCGAAAGATATTAGCTGATCCTAGCGAAGCTTGGTTCTACTCGGCGTGATAATTATCTGACGTCGAGGACATCGCAAGATGGCCAAAATTTGTTTTATGGATTGCTTCTAATCGTCTTCATCGACAACACATCATCAATCTGACCTCGAATCAGGTGGGACTACCCGCTGAACTTAA					Unassigned			0.0187396	0.014548	0.0150416	0.0287109	0.0181359
5647_393	SH0106843.10FU	231	AACGCACATTGCGCCCCTCGGTATTCCGGGGGGCATGCCTGTTCGAGCGTCATTGCAACCCTCAAGCCCCGCTTGGTGTTGAGCCCGTGCCAGCGATGGCAGGCTCCAAAGTCAATGGCGGCGCCGCCGGGCCCTGAACGTAGTAGTCTCTCCTCGTTACAGGCGTCCGGTGCGCGCTGGCCGCAGCCTCACCTCTTATGGTTGACCTCGGATCAGGTAGGGATACCCGCTGAACTTAA					Unassigned			0.102781	0.00656654	0.00210854	0	0.0331873
5647_855	SH0184761.10FU	230	AACGCACATTGCGCCCCTCGGTATTCCGTGGGGCATGCCTGTTCGAGCGTCATTTACACCCTCAAGCTCTGCTTGGTGTTGGGCGTCTGTCCCGCGTTTCCGCGTGGACTCGCCTCAAAGTCATTGGCAGCGGTCTTTGCCAGCTTCTTGCGCAGCACAATTGCGCTCACAGGGGTTCTGGCGGATCGGCGTCCATCAAGCTATTCTATGACTTGACCTCGGATCAGGTAGGGATACCCGCTGAACTTAA					Unassigned			0.00173138	0.0578387	0.0123691	0.00406847	0.0192375
5647_246	SH0068094.10FU	228	AACGCACCTTGCGCTCCCTGGTATTCCGGGGAGCACGCCTGTTCGAGCGTCATGAAGCTCTCAAACATGTTCTTTTCTTAACTGAGAGGTTGTGTGTTTGGATTTGGACTCTGCCGTGTAACAAACGGCTGGTCCGAAAGATATTAGCTGATCCTAGCGAGGCTTGGTTCTACTCGGCGTGATAATTATCTAACGTCGAGGACATCGCAAGATGGCCAAACTGAAACTTTATGGGTTGCTTCTAATCGTCTTCATCGACAAACTTTTAATCAATCTGACCTCGAATCAGGCGGGACTACCCGCTGAACTTAA					Unassigned			0.0252621	0.00812755	0.0115692	0.0668881	0.0233484
5647_347	SH0194309.10FU	228	AACGCACATTGCGCCCCTTGGTATTCCATGGGGCATGCCTGTTCGAGCGTCATTTGTACCTTCAAGCTCTGCTTGGTGTTGGGTGTTTGTCCTTTCCCTGCGATTGGACTCGCCTTAAAGTCATTGGCAGCCAGTGTTTTGGTTTTGAAGCGCAGCACAAGTCGCGATTCAAGCCGGTAGCACCAGCTTCCATCAAGCCTTTTTTATCACTTTTGACCTCGGATCAGGTAGGGATACCCGCTGAACTTAA					Unassigned			0.000801775	0.028687	0.0390942	0.0440099	0.0257323
5647_346	SH0069020.10FU	227	AACGCACCTTGCGCTCCCTGGTATTCCGGGGAGCACGCCTGTTCGAGTGTCATGAAACTATCAAGTCAGATCCTTTATTGAATCTGACTTGGATTTGGGCTCTGCCGTGTCTTTCAATAGGTACGGCTGGTCTTAAAAGTATTAGCTGGCCTTTGCGAAGGCTTGGTTCTACTCGGCGTGATAATTATCTAACGTCGAGGACACTCTTCGGAGTGGCCAGGTCATCCAATAGACTGCTTCTAATCGTCTTAGGACAATTTTCTAAATCTGACCTCGAATCAGGTGGGACTACCCGCTGAACTTAA					Unassigned			0.00710875	0.0382006	0.0170223	0.0180586	0.0194842
5647_168	SH0058149.10FU	226	AACGCACATTGCGCCCTCTGGTATTCCGGAGGGCATGCCTGTTTGAGTGTCATTAACTTCTCACAAAACCTTCTGGTTTCTGTTGATGTTGGGAGTTGCGTTTCCTTGTGAGACGCTCTCCTCAAATGCATTGGTGCGGCCTGCCGCCCGGTTACACAACGTTCTAGGTTCGTCCAACTCGTTGCTAAATCGGTGCACCATTTGGTGCTGCACCTAAAGCCCGCCTTGTGCCTTGTGCTCTTGGCTTATCTTATTTATTGACCTCAGATCAGGTAGGAATACGCGCTGAACTTAA					Unassigned			0.00455076	0.0437625	0.00752336	0.0337926	0.0197177
5647_211	SH0154987.10FU	226	AACGCACCTTGCGCCCCCTGGTATTCCGAGGGGCACACCCGTTTGAGTGTCGTGAAAACCTCAACCTCCTTGGTTTCTTCTGGAGACCAAAGCAGGCTTGGACTTTGGAGGCCTTTGCTGGCACCTCTCGCCAGCTCCTCTTAAATGAATTAGCAGGGTCCTCTTTGCTGATCCTCGACGTGTGATAAGATGTTTCCATGTCTTGGTTTCTGGCTCTGTCACCTTTGGGACCCGCTTCTAACCGTCTTCAACCTTGCGTTGAGACAACGTTCGAGCATGTCTCCCTTCTCGGGAAGCTCCCTCGACCCCACGAACCCTTGACCTCAAATCGGGTGAGACTACCCGCTGAACTTAA					Unassigned			0.00604801	0.00979581	0.00335368	0.141888	0.0271039
5647_288	SH0182588.10FU	226	AACGCACCTTGCGCTCCTTGGTATTCCGAGGAGCATGCCTGTTTGAGTGTCATTAAATTCTCAACCTCACCAGTTTTCTAAACTGTTCTTCGAGGCTTGGATGTGGGGGTTTGTGCAGGCTGCCTTTCTGGCGGTCTGCTCCCCTGAAATGCATTAGCGAGTTCATACTGAGCTCCGTCTATTGGTGTGATAATTATCTACGCCGTGGACGAGGTTCAGACTTGCTTCTAACCGTCCGCAAGGACAATACCTTGACAATTTGACCTCAAATCAGGTAGGACTACCCGCTGAACTTAA					Unassigned			0.0155348	0.00577702	0.0304212	0.032746	0.0201499
5647_421	SH0149875.10FU	224	AACGCACATTGCGCCCCTCGGTATCCCGGGGGGCATGCCTGTTCGAGCGTCATTTCTAACACTCAAGTTCTACTTGGTATTGGGCACTGTTATTTCCGTCTTTTAGATGGTAAACACGCCTTAAATTTAGCCGGCAACAAGCACCAGTTCCGAGCGTAGCAGTAAAAACTTTCGCTTTTGGGAGCTTTGGGGCATTGTTCACCGTATAGTTTTTCTATAGTTTGACCTCGGATCAGGTAGGGATACCCGCTGAACTTAA					Unassigned			0.0174972	0.0379428	0.0145502	0.0247597	0.0228468
5647_369	SH0182211.10FU	223	AACGCACCTTGCGCTCCTTGGTATTCCGAGGAGCATGCCTGTTTGAGTGTCGTGTAATTATCAACTCTCTTTCTTTATTGAAAGGTGAGCTTGGACTTGGGGATTGCTGGCTCATATCGGCTTCCCTTGAATGTATTAGCTGGAATTTGATTCGCAGCATATATGCGGTGTGATAATGTCGTCACTGTGTAGCTCGGATTGTCTAGCTTCTAATCGTCCTTCACGGGGACAATTTGATCATTTTGGCCTCAAATCAGGTAGGACTACCCGCTGAACTTAA					Unassigned			0.000796243	0.000302956	0	0.117811	0.018456
5647_340	SH0080409.10FU	221	AACGCACCTTGCGCCTTTTGGTATTCCGAAAGGCATGCCTGTTTGAGTGTCATGAAATATCAACCCCTCCTGGTTTCTGATCAGTGTTGGGCTTGGACTTGGGTGTCTGCCAGCTCGCTGGCTCGCCTTAAAAGAGTTAGTGGTAATAACATCCACGGCTAAGACGTAATAAGTTTCGTCTGGTCAAGGTGTGACGACTGCTCATAACCCGACCGCAAGGTCATTATTTTATGCTCTGACCTCAAATCAGGTAGGACTACCCGCTGAACTTAA					Unassigned			0.0580234	0.035668	0.00866051	0.00858362	0.0302412
5647_521	SH0179852.10FU	221	AACGCACATTGCGCCCCTTGGTATCCCGAGGGGCATGCCTGTTCGAGCGTCATTTCACCACTCAAGCCTGGCTTGGTGTTGGGCGACGTCCCCCTTTAGGGACGCGCCTCGAAACGCTCGGCGGCGTGGCACCGGCTTTAAGCGTAGCAGAATCTTTCGCTTTGAAAGTCGGGGCCCCGTCTGCCGGAAGACCTACTCACAAGGTTGACCTCGGATCAGGTAGGGATACCCGCTGAACTTAA					Unassigned			0.0192814	0.0335685	0.0233036	0.00672179	0.0221018
5647_329	-	220	AACGCACCTTGCACTCTTTGGTATTCCGAAGAGTATGTCTGTTTGAGTGTCATGAAACTCTCAACCCCCTCATTTTGTAATGAAACGAGTGTGGGCTTGGTTTATGGCTGTTTGTCGGCTTTTGTTAGCCGGCTCAGCTGAAATTGACGAGCAACCCAGTTTGAATACTTGACGGTTTGACTCGGCGTAATAATTATTATCGCTGAGGACGTCTAACTTTCAAATCGTTAGTGGTGCTTCTAGTGCATTAATTTACTTTAAGCTTTAGACCTCAAATCAGTCAGGACTACCCGCTGAACTTAA					Unassigned			0.00338506	0.0018373	0.0832419	0.00270878	0.0264984
5647_226	SH0149885.10FU	218	AACGCACATTGCGCCCTTTGGTATTCCGAAGGGCATGCCTGTTCGAGCGTCATTATCACCCCTCAAGCCCGGCTTGCTGTTGGTGGTGGCGCGGCCCCCTCCCGGGCCGCCGCCCCGCCCAAAGATAATGACGGCGTCTGTGAGGACTCCTGTACACTGAGCTTTCGGGCACGTACACGGTTAGGAATTCAGACGCCGGTCGCCGCCTTCCCCCCGGGGGAGGCACACCTTTCATACCAAGGTTGACCTCGGATCAGGTAGGGATACCCGCTGAACTTAA					Unassigned			0.0331407	0.00295134	0.0178969	0.0446825	0.0228783
5647_331	SH0146293.10FU	217	AACGCACCTTGCGCCCTTTGGTATTCCGAAGGGCATGCCTGTTTGAGTGTCATTAAATCATCAACCCAAAAGCTTTGTCACCGAAGCGTTTGCGGCTTGGACGTGGGGGTTTGCTGGCTTCCTTCAGTGGATGGTCTGCTCCCCTTAAATGCATTAGCGGGATCTCTTGTGGACCGTCACTTGGTGTGATAATTATCTATACCACGTTGGCCTTGAAGCAAAACTTATGGGAACCCGCTCATAACCGTCTTCGGACAACTCTTGACATTTTGACCTCAAATCAGGTAGGACTACCCGCTGAACTTAA					Unassigned			0.0238525	0.0147379	0.0300284	0.0243619	0.0234818
5647_315	SH0003673.10FU	216	AACGCACCTTGCGCCCCTTGGCATTCCGAGGGGCACGCCTGTTTGAGTGTCGTGAACTCCTCCACCCCCTACCTTTTTCGAAGGGTATCGGGCTGGGATTTGGGAGCTTGCGGGTCCCTGGCCGATCCGCTCTCCTTGAATACATTAGCGAAGCCCTTGCGGCCTTGGTGTGATAGTCATCTACGCCTCGGCTTAGCGAACCTGTGGGCATCGCTTCGAACCGTCTCGCAAGGGACAACGACTTTATTACTTGACCTCAAATCAGGCGGGACTACCCGCTGAACTTAA					Unassigned			0.00401216	0.0177553	0.041791	0.00700035	0.0190685
5647_243	SH0176626.10FU	214	AACGCACCTTGCGCTCCTTGGTATTCCGAGGAGCATGCCTGTTTGAGTGTCATTAAATTCTCAACCTTATTAGCTTTTGTTGATAATGGCTTGGATTTGGGGGTTTGCCGGTTTCTTACTGAGATCAGCTCCCCTTAAATGTATTAGCTGGTTGCCTTGTGCAGACTTGTCTATTGGTGTGATAATTATCTACGCCGTGGACTTTCTGCCAGTTTTTAGCACCGCTTCTAACTGTCTGTTTATTCAGACAATATATGACAATTTGACCTCAAATCAGGTAGGACTACCCGCTGAACTTAA					Unassigned			0.0115106	0.0132918	0.0131987	0.0828934	0.0234458
5647_325	SH0160077.10FU	213	AACGCACCTTGCGCTCCTTGGTATTCCGAGGAGCATGCCTGTTTGAGTGTCATGAAATTCTCAACCTTTTCGACTTTTTCTAAGTCGACTAGGCTTGGATGTGGGAGTTTGCGGGCTTCTCCGAAGTCGGCTCTCCTTAAATTTATTAGTAGGGACCTCTGTTGCCTTAGCTTTTGGTGTGATAATTATCTACGCCATCATGTGAAGCAGCTTTAAATTGGGGTTGCTGCTCTCTAACAGTCTCTTTGGTGGGACAATTTATGACAATTTGACCTCAAATCAGGTAGGACTACCCGCTGAACTTAA					Unassigned			0.0357998	0.00212655	0.0157598	0.0388757	0.0219467
5647_391	SH0118555.10FU	211	AACGCACATTGCGCCCCTTGGCATTCCGAGGGGCATGCCTGTTCGAGCGTCATTACAACCCTCAAGCCTGGCTTGGTATTGGGCTTCGCTACTCATCTGGCGGGCCTTAAAATCAGTGGCGGCGCCGTCGAGGCCCTGAGCGCAGTAAATCTCCTCGCTATAGGGACCCGGCGGACGCTGGCCAGAACTCAACTTCTAAGTTTGACCTCGGATCAGGTAGGGATACCCGCTGAACTTAA					Unassigned			0.00142665	0.0427175	0.00746802	0.0560593	0.0219292
5647_235	SH0082211.10FU	210	AACGCACATTGCGCCTCCTGGTATTCCGGGAGGCATGCCTGTTCGAGCGTCATCAAACACATCCTCAAGCATCTTTGCTTGGTTGTGGAGGAAGATGGTCTGTTGACCATCCCCTCTAGAATTCCTCAGCGGAGACCACAGCAGACTCAGGTGTGATAATACTACCTCGCTTGAGTGCTATTGTGGGCTTCCGCTGGAAACCAGCCCCCAGCTATTACCATGTTTGACCTCGGATCAGGTAGGGATACCCGCTGAACTTAA					Unassigned			0.0135492	0.0120864	0.0102795	0.0820627	0.0227676
5647_328	SH0146225.10FU	209	AACGCACCTTGCGCCCTTTGGTATTCCGAAGGGCATGCCTGTTTGAGTGTCATTAAATTCTCAACCCAAAAAGCTTTTACGAGCTCTTTTGTGGCTTGGATGTGGGGGTTTTTGCTGGCTTCCTTCAGTGGATGGTCTGCTCCCCTTAAATGCATTAGTGGGATCTCTTGTGGACCGTCACTTGGTGTGATAATTATCTATGCCAGTTGACTTTGAAGCAAAACTTATGGGAACCCGCTCATAACCGTCTTCGGACAACTTATTGACATTTTGACCTCAAATCAGGTAGGACTACCCGCTGAACTTAA					Unassigned			0.0140852	0.0283025	0.014085	0.0176055	0.0181752
5647_717	SH0097314.10FU	209	AACGCACCTTGCGCCTCTTGGTATTCCGAGAGGCATGCCTGTTTGAGTGTCATTTAATTCTCAACCTCAAAAGCTTTTTTGTTTCTGAGGCTTGGATGTGGAGGCTTTTTTTGCTGGCTTGCTTTTTAGAGTCAGCTCCTCTCAAATGCATTAGTGGAAACCTGTTTGTAGTCCGCGTTGGTGTGATAATTATCTGCGCCATTGTATTCGTGGCTACAGCTCTTGTGGTGTTCGTTTGGAAAGCTGCATGAACTTGCTCTTTCTGTTCTGATTGACCTGCGAGAGAGTATATGGTATTCGCTTCAAACCGTCCTAAGTCGCTGGACAACCTTTGACTATTTTGACCTCAAATCAGGTAGGACTACCCGCTGAACTTAA					Unassigned			0.0557229	0.000362402	0.00251045	0.00868037	0.0189353
5647_1396	SH0183712.10FU	208	AACGCACATTGCGCCCTCTGGTATTCCGGAGGGCATGCCTGTTCGAGCGTCATTACACCACTCAAGCCTCGCTTGGTATTGGGCGCCGCGGTCGACGCGCGCCTCAATTTCACCGGCCGAGCACCCGATCTCCGAGCGTAGAAGAATCATTTTCGCTCTCGAGTTGAGGGGACTCGCGCCGTTAAGCCTTTTTTAACAAGGTTGACCTCGGATCAGGTAGGGATACCCGCTGAACTTAA					Unassigned			0.0054129	0.0181181	0.00829285	0.0745037	0.0200736
5647_286	SH0061360.10FU	208	AACGCACCTTGCGCTCCTTGGTATTCCGAGGAGCATGCCTGTTTGAGTGTCTTGAAGTCATCAACCCCTCCCGTTTGCGCGGGATAGGGGATTGGAGTTGGGGGCCTGCTGCCGTGAGGCGGCTCCCCTCAAATGCATCGGTTGGACCTGCGGGTCGAACTCGACTGGGCGTTGTACCATCCTCGCTCGACCGAGAAGTTCCCCTTTTGGTGTCCTCCCACGACTCGCCTGTGGAGCGGCAGTCAATGTACTTTGAAATTCTGACCTCAAATCAGGTAGGACTACCCGCTGAACTTAA					Unassigned			0.0113188	0.0130016	0.035509	0.0281067	0.0214738
5647_287	SH0102824.10FU	208	AACGCATCTTGCGCCTTTTGGTATTCCAAAAGGCACACCTGTTTGAGTGTCATGAAACCCTCTCATTAAACAATTTTTTCTTCTAAATATTGTTTAGTGGATGTTGAGTGTTGCTGTAATTAGCTCACTTTAAATATATAAGTCACTTTTCAAATGAGTTGGATTGACTTGGTGTAATAATTTTATCATCACATCAAGGAAAGTAGCAATACTTGCCATCTTGTTTAATCATAGGGACTACTAAACTTTTCATATATACATTTTAAGACCTCAAATCAGGTGGGACTACCCGCTGAACTTAA					Unassigned			0.00441465	0.0575428	0.00177702	0.0303831	0.0208922
5647_392	SH0022402.10FU	208	AACGCACCTTGCGCTCCTTGGTATTCCGAGGAGCATGCCTGTTTGAGTGTCATGAAATTCTCAACCCATAAATCCTTGTGATCTATGGGCTTGGATTTGGAGGCTTGCTGGCCCTAGCGGTCGGCTCCTCTTGAATGCATTAGCTTGATTCCGTGCGGATCGGCTCTCAGTGTGATAATTGTCTACGCTGTGACCGTGAAGCGTTTTGGCAAGCTTCTAACCGTCCATTAGGACAATTTTATAACATCTGACCTCAAATCAGGTAGGACTACCCGCTGAACTTAA					Unassigned			0.00100717	0.0739118	0.00052206	0.00464084	0.0196172
5647_387	SH0124748.10FU	207	AACGCACATTGCGCCCCTTGGTATTCCGAGGGGCATGCCTGTTCGAGCGTCATTATCACCCCTCAAACCCCGGGTTTGGTGTTGGATCAAAGTCGTCTGGCGACGGGCGACTGGTCCCAAAGATAATGGCGGCGTCCGTGGGACCCTCGATGCAACGAGCTTTTTCTGAAGCACGCGTCGATCTGGGACACCACGCACGCCCGTCTCTTCCTTTTATATTTTTCTAAGGTTGACCTCGGATCAGGTAGGAATACCCGCTGAACTTAA					Unassigned			0.053539	0.00424751	0.00983704	0.0217285	0.0234225
5647_337	SH0159802.10FU	206	AACGCACCTTGCGCTCCTTGGTATTCCGAGGAGCACGCCTGTTCGAGTGTCATGAAGCTCTCAAGCGATAATAACTTTATTGTTGTTATTTAGCTTGGATTTGGGACTTGCTGTGTTACAACGGCTGTCCCTAAATGCATTAGCCGGCTCTAATGGAAGACTTGGTTCTTACTCGGTGTGATAATTATCTTACGCTGAGGACATTTCCTGTAAAAAGGGAGATGGCCAGGACTATCATTAGGCTGCTTCTAATCGTCTCTTCTGACAAATTAACATTTCAAATCTGACCTCGAATCAGGTGGGACTACCCGCTGAACTTAA					Unassigned			0.024649	0.0268921	0.0027787	0.0136265	0.0170472
5647_549	SH0085547.10FU	206	AACGCACATTGCGCCCCTTGGTATTCCATGGGGCATGCCTGTTCGAGCGTCATTTGTACCTTCAAGCTCTGCTTGGTGTTGGGTGTTTGTCCCGCCTTTGTGCGTGGACTCGCCTTAAAGCAATTGGCAGCCGACGTATTGTTTCGGAGCGCAGCACAAATTGCGCTTTGTAGCTATTACGACAGCATCCATCAAGCCTTTTTTCACGCTTGACCTCGGATCAGGTAGGGATACCCGCTGAACTTAA					Unassigned			0.00383726	0.0440071	0.0212999	0.0028489	0.0188713
5647_294	SH0081151.10FU	205	AACGCACCTTGCGCTCCTTGGTATTCCGAGGAGCATGCCTGTTTGAGTGTCATTAAATTCTCAACCCTTCCACGTTTTCGGACGTCGGTCGTGGCTTGGATCTTGGAGTGTGCCGGATAACGCTTCAGTGCGCATGTCGGCTCCTCTTTAAATGCATTAGCTGGAACCTCTCTGTTCGATCAAGCTACGGTGTGATAATTATCTACGCTGTCGGTTTGCGTTCAATCAAATGGGGTTCTGCTTCTAATCGTCTGCTAGTCGGACAGTATAGGGAATATCGCTTGCGACTTTCTCTCTTTGACATTTTGACCTCAAATCAGGTAGGACTACCCGCTGAACTTAA					Unassigned			0.00254599	0.0160281	0.0210835	0.127844	0.0306834
5647_354	SH0079473.10FU	203	AACGCACCTTGCGCTCCTTGGTATTCCGAGGAGCATGCCTGTTTGAGTGTCATTAAATTCTCAACCTCTTCAGCTTTTGTTGATGAGGCTTGGATGTGGGGGTTTTGCAGGTCTGCCTTAGTTGTGCGGTCTGCTCCCCTGAAATGTATTAGCGGGTTGGCTTCCGTCTATTGGTGTGATAATTATCTACGCCGTGGATGGGTTTGGCTTTCAGACCAGCTTCTAATCGTCCTTTGGACAACTATTGACATTTTTGACCTCAAATCAGGTAGGACTACCCGCTGAACTTAA					Unassigned			0.0636798	0.00644169	0.00359213	0.0117012	0.0236314
5647_415	SH0183165.10FU	203	AACGCACATTGCGCCCCGTGGTATTCCGCGGGGCATGCCTGTTCGAGCGTCATTACACCACTCAAGCCTCGCTTGGTATTGGGCGACGCGGTTGAAAAGCCGCGCGCCTCTAAACGACCGGCTGGGTCGACCGTCCCTCAGCGTTGTGGAAACAGTTCGCTACGGGTCGCGGTCGTGCACGCCGTTAAACAAACCAACTCAAAGGTTGACCTCGGATCAGGTAGGGATACCCGCTGAACTTAA					Unassigned			0.00267423	0	0.00723775	0.0931244	0.0172834
5647_438	SH0061998.10FU	202	AACGCACATTGCGCCCTTTGGTATTCCGAAGGGCATGCCTGTTCGAGCGTCATTATCAACTATCAAGCCAGGCTTGTCGTTGGATTTTTGCCGGTGAAACACCCGACAGGTCCGAAAGATAATGACGGGTGTCGTGTTGGACCCTAGACGCAACGAGCTTTTACAGCACGCGTCGGAGCGGTCGGCCGGCCCCGGTCTTAACCATGAATTTTCTAAGGTTGACCTCGGATCAGGTAGGAATACCCGCTGAACTTAA					Unassigned			0.0074136	0.0038825	0.0312756	0.0582375	0.0214114
5647_310	SH0177770.10FU	200	AACGCACCTTGCGCTCCTTGGTATTCCGAGGAGCATGCCTGTTTGAGTGTCATCGAATTCTCAACCATGTCTTGAATGAGGCATGGCTTGGACTTGGGGGTTGCTGGCACACGTCTGTCAGCTCTCCTGAAATGCATTAGCGATGGTCAGCAAGCCTGACGTGCACGGCCTTTTCGACGTGATAACGATCGTCGTGGGCTGGAGCGGTAGGGTGAGCGGTGAATCGCTTCTAATCTAAAGTCGGTCGTGAGACTGACTGAGGCTAGCCTTAGTTACTAGTCGGTCGTGAGGCTGACGAACACGCAGGGTCTAGGTTTTGAACTCTTGACCTCAAATCAGGTAGGACTACCCGCTGAACTTAA					Unassigned			0.00714436	0.000345119	0.0034716	0.130545	0.0233635
5647_430	SH0159890.10FU	200	AACGCACCTTGCGCCCCTTGGTATTCCGAGGGGCACGCCTGTTTGAGTGTCGTGAAATTCTCAACCCTTTCCTTTCTTCACCGGAAGGACTGGGCTTGGACTTGGAGGTCTTGCCGGCATCCCATCTCGCCTCACGGCGAGGAGGGGTTCGGCTCCTCTCGAAAGCATTAGTGAGACCCCTTGCGGCCTCGGTGTGATAATTGTCTACGCCGTGGGCTTAGCTGTACGCGGGACCCGCTTCGAACCGTCCCTTCACGGGACAATTTCTTTATGAAACTTGACCTCAAATCAGGCGGGACTACCCGCTGAACTTAA					Unassigned			0.0061939	0.0454098	0.00963978	0.00506518	0.0168252
5647_308	SH0164669.10FU	198	AACGCACCTTGCGCTCCTTGGTATTCCGAGGAGCATGCCTGTTTGAGTGTCATTAAATTCTCAACCTTTTCAGCTTTTACAAGTTGAATTGGCTTGGATGTGGAGGTTTTTGCAGGCTTCTCAGAAGTCAGCTCCTCTTAAATGCATTAGCGGAACCTTTGTGGACCAGCTTTGGTGTGATAATTATCTACGCCATGGTTGTGAAGCAGCTATTACATGGGGTTCAGCTTCTAACAGTCCATTGACTTGGACAATTTCTGACATTTTGACCTCAAATCAGGTAGGACTACCCGCTGAACTTAA					Unassigned			0.0195897	0.0120155	0.0229997	0.015783	0.0181213
5647_395	SH0132713.10FU	197	AACGCATCTTGCGCCCTTTGGTATTCCGAAGGGCATGCCCGTTTGAGTGTCATTGTATTCTCAAATCTCTTCGCTTTTGTGAAGTTGATTTGGATTTGGAGGTCCTGCGGGTGACTTTGGTCGTCCGCTCCTCTTGAATGCATTAGCTGGAACCTTTTGCTAGACCAGCCTCGGTGTGATAATTATCTGCGCCGTGGTTGTAAGGCGACTTTGTTGAGGATCCGCTTCCAATCGTCTTCGGACTTATTCTGACATCTGACCTCAAATCGGGTAGGACTACCCGCTGAACTTAA					Unassigned			0.00554618	0.05793	0.00113579	0.00287296	0.0169037
5647_381	SH0194329.10FU	196	AACGCACATTGCGCCCCTTGGTATTCCATGGGGCATGCCTGTTCGAGCGTCATTTATATTCTCAAGCTCTGCTTGGTGTTGGGTGTTTGTCCTTCTCTTGTGTCTGGACTCGCCTTAAAATAATTGGCGGCATAGTATCTTGGTGTCGAAGCGCAGCACAAGTCGCGATTCTTACCTTATACTTGCGACCATAAGCTACGTGTTTGACCTCGGATCAGGTAGGGATACCCGCTGAACTTAA					Unassigned			0.0414492	0.00201928	0.00734692	0.00635829	0.016126
5647_416	SH0072189.10FU	196	AACGCACATTGCGCCCCCTGGCATTCCGGGGGGCATGCCTGTTCGAGCGTCATTACACCACTCAAGCCTGGCTTGGTATTGGAGGTCGCGGTCCGCCGCGCCTCCTAATGTCGCCGGCCGAGTCGTCTGTCTCCGAGCGTTGTGAATCTTCAATTCGCTTTCGAGTACAGGCGGCGCGCGCCGTTAAACCTCTTTTTCAGGTTGACCTCGGATCAGGTAGGGATACCCGCTGAACTTAA					Unassigned			0	0.062056	0.00358461	0.00176897	0.0168184
5647_517	SH0013303.10FU	196	AACGCACATTGCGCCCTCTGGTATTCCGGGGGGCATGCCTGTTCGAGCGTCATTACAACCCTCAAGCTCTGCTTGGTGTTGGGCTCGCCCTGTAGGGCCTGCCTCAAAGTCAGTGGCGGCACCGTCTGACCCTAAGCGTAGTAATACTAGCCGCTTATTGGAGTCGGGCGCCTGCTTGTCAACAACCCCCACTTTAAAGGTTGACCTCGGATCAGGTAGGGATACCCGCTGAACTTAA					Unassigned			0.0415271	0.00632632	0.00995206	0.0156794	0.0194296
5647_385	SH0194475.10FU	195	AACGCACATTGCGCCCTATAGTATTCTGTAGGGCATGCATGTTCGAGCGTCATTTGTACCTTCAAGCTTTGCTTGGTGTTGGGTGTTTGTCCTCTCCCTAGTGTTTGGACTCGCCTTAAAACAATTGGCAGCCAGTGTTTTGGTATTGAAGCGCAGCACAATTTGCGATTCTGGCCTTAAAATACTAGCGTCCATAAGCATCTTCTCACTTTTGACCTCGGATCATGTAGGGATACCCGCTGAACTTAA					Unassigned			0.0178937	0.0172246	0.0129345	0.0277174	0.0177736
5647_426	SH0013286.10FU	195	AACGCACATTGCGCCCCCTGGCATTCCGGGGGGCATGCCTGTTCGAGCGTCATTACAACCCTCACGCCCAGCGTGGTATTGGGCTCCGCCTTCGAGGCGGGCCTCAAAGTCAGTGGCGGCACTGCCGGACCCTAAGCGTAGTACTACTCGTCGCTTGTTGGGCTTCCGGCAGCAGCCTGCCAGCAACCCCCATTTTTTCAAGGTTGACCTCGGATCAGGTAGGGATACCCGCTGAACTTAA					Unassigned			0.0120153	0.00753378	0.0434604	0.00426661	0.0189981
5647_283	SH0091074.10FU	194	AACGCACCTTGCGCTCCTTGGTATTCCGAGGAGCACGCCTGTTCGAGTGTCGTGAAACTCTCAAGCTAGATGCTTTAGTGTCATCTGCTTGGTTATTGGACTCTGCTGTCTCCTTGTCTGGAACGGCTGGTCTCAAATGTATTAGCTGGCTCTTGTTGTGGGAATTGGTTCTACTCAGCGTGATAATCTATGACCGCTGAGGACATCTCTCGGGATGGCCAAGCCTGCCTTGAACTGCTTCTAACTCATCATTTCATGATATTTTTCAACTTTGACCTCGAATCAGGCGGGACTACCCGCTGAACTTAA					Unassigned			0.00870516	0.016258	0.0551165	0.0128338	0.0249438
5647_304	SH0053009.10FU	194	AACGCACCTTGCGCCCTTTGGTATTCCGAAGGGCATGCCTGTTTGAGTGTCATTAAATTCTCAACCTCGTTCGCTTTTACTAGCTTGAGCGAGGCTTGGACGTGAGGGCTTTGCTGGCTTCCTTCAGTGGATGGTCTGCTCCCTTTAAAAGCATTAGTGGGATCTCTTGTGGACCGTCACTTGGTGTGATAATTATCTATGCCAGTTGACTTTGAAGCAAACTTATGGGAACCTGCTTATAACCGTCTCGCAAGGGACAACAATCTTAATTGACATTTTGACCTCAAATCAGGTAGGACTACCCGCTGAACTTAA					Unassigned			0.00340299	0.00966507	0.0446551	0.0341877	0.0218992
5647_327	SH0004641.10FU	194	AACGCACATTGCGCCCGCTAGTATTCTGGCGGGCATGCCTGTTCGAGCGTCATTTCAACCCTCAAGCCCCCGGGCTTGGTGTTGGGGATCGGCCGCCTTCCCGGCGGCCGTCCCCGAAATCTAGTGGCGGTCTCGCTGTAGCCTCCTCTGCGTAGTAGCACACCTCGCACCGGAACGCAGCCTGGCCACGCCGTTAAACCCCCCACTTCTGAAGGTTGACCTCGGATCAGGTAGGAATACCCGCTGAACTTAA					Unassigned			0.0257812	0.00846654	0.0237388	0.0032015	0.0173796
5647_388	SH0173059.10FU	193	AACGCACATTGCGCCCTTTGGTATTCCGAAGGGCATGCCTGTTCGAGCGTCATTATCACCTCTCAAGCCTGGCTTGTTGTTGGACCTCTCGGTCTGGGTTCACCCCCGACCGGTCCCAAAAGTAATGACGGCGTCGCGTAGACTCTCGGTGCAACGAGCTTTTTCCAAGGCACGCACGGAGTTGAAAGGTCTTCCGGCACGGTCTCACACCTATTTTCTCAAGGTTGACCTCGGATCAGGTAGGAATACCCGCTGAACTTAA					Unassigned			0.00915839	0.054614	0.0109652	0.00325822	0.0201277
5647_527	SH0001157.10FU	192	AACGCACATTGCGCCCGCCAGTATTCTGGCGGGCATGCCTGTTCGAGCGTCATTTCAACCCTCAAGCCCAGCTTGGTGTTGGGATCTGTCCTTACCGACAGTCCCCAAATTGATTGGCGGTCACGTCGAGCTTCCATAGCGTAGTAATTTACACATCGTTACTGGTAATCGTCGCGGCCACGCCGTTAAACCCCAACTTCTGAATGTTGACCTCGGATCAGGTAGGAATACCCGCTGAACTTAA					Unassigned			0.0144527	0	0.0851227	0.00573995	0.0303926
5647_379	SH0064627.10FU	190	AACGCACCTTGCGCCCCTTGGTATTCCGAGGGGCATGCCTGTTTGAGTGTCATGGTATTCTCAATACCCTAAATCTTTGCGGATGAGGGTGTATTGGATTTGGAGGTTTTTGCAGGCAATATTCATTGTCAGCTCCTCTTAAATACATTAGCAGAGATATTACTGCTACTCTCCAGTGTGATAATTGTCTACACTGTTAGTAGTGCGGTATAATCAAAGTCTTTGCTTCTAATCGTCTTCGGACAATTCTTTGACATCTGACCTCAAATCAGGTAGGACTACCCGCTGAACTTAA					Unassigned			0.0342451	0.0126255	0.0125446	0.0385166	0.0230934
5647_275	SH0164217.10FU	189	AACGCACCTTGCGCTCCTTGGTATTCCGAGGAGCATGCCTGTTTGAGTGTCATGAGCATCATCAACCTCCTGGTTTTGTTACTTGGGAGGCTTGGACTTGGGGGTTGCTGGCTTCGCGGTCGGCTCCTCTGGAATGCATTAGCTGGTCGCTGGGGCGTCCTCGGTGTGATAAATATTTCACCTTGGGCGTCCTGTCGAGGCGGCCGCTTCTAACCGTCTTCGGACAACTTTTTGACAATCTGACCTCAAATCAGGTAGGACTACCCGCTGAACTTAA					Unassigned			0.00108455	0.0021057	0.0404306	0.0323661	0.0177859
5647_336	SH0186347.10FU	189	AACGCACCTTGCACTCTTTGGTATTCCGAAGAGTATGCCTGTTTGAGTGTCGTGAAACCCTCAACCCCCCTGTTTTGTAATGACACAGGTGTTGGGCTTGGATTCTGGCTGTTCTGCCGGCCCTTCTTAGGGTCAGCTCAGCTGAAATGTACGAGCAGCTTGTATTTCGATACTATAGAAGGCTTCACTCGGCGTAATAACACATATTCTCGTCAAGTTGAATGCAGTCTTATCGTTAGACGGCGCTTATAACTCGTTTCATTATGTGAAACACTTGAACTTTAGACCTCAAATCAGGCAGGATTACCCGCTGAACTTAA					Unassigned			0.00986582	0.00933175	0.0382959	0.0156098	0.0190202
5647_402	SH0108383.10FU	189	AACGCACATTGCGCCCCTTGGTATTCCGAGGGGCATGCCTGTTCGAGCGTCATTACACCAATCAAGCCCAGCTTGGTATTAGGCCTTCGTCCCCCCGGAAGGGGCGGGCGTGCCTCAAAACCTTCGGCGAAGTCACACGGGCTTTGGGCGTAGTAGAAATAAAACGTCCTGCGGGCCCGGCGAGTCTTCCGCCGTCAAACCTCAAAACCATTTCACCAGGTTGACCTCGGATCAGGTAGGGATACCCGCTGAACTTAA					Unassigned			0.000379262	0.00411902	0.0691939	0	0.021594
5647_314	SH0023592.10FU	188	AACGCATCTTGCGCTCGCTGGTATTCCGGCGAGCATGTCTGTTTGAGTGTCGTGAACTCTTCAACCCCCCCTTTTTCTTATGGAGATTGGGGCGCGGCTTGGTTTCTGAACGTTTGCTGGACTGGGATTCCTTTTGGGGGATTCTAGAGTCGAAGCTCGTTCGTAATGCATTAGCATCCTAATCTTCGAGATCAGATTGACTCGGTGTAATAGACTATTCGCTGAGGACATGGCATCCCTTTACCGGGGTGTAATGGCTGGCCTGGGAAAAGTGGAAGCTTATAGACCCCCCGACTATTAGTCCCATCATTTTAAGATTAGACCTCAGATCAGGCAGGATTACCCGCTGAACTTAA					Unassigned			0.00103335	0.0240914	0.000619557	0.0887828	0.0201772
5647_318	SH0077167.10FU	188	AACGCATCTTGCGCTCCTTGGTATTCCGAGGAGCATGCCTGTTTGAGTGTCATTAAATTCTCAACCTTACCAGCATTGCTGCTTGGTATGGATTGGATGTGGGGGTTTTTGCAGGCTCTTAACGGAGTCAGCTCCCCTGAAAAGCATTAGCGGTACCCTTGTGGTAAACGACTATTGGTGTGATAATTATCTACGCCATTAGACGCCCACGATATATATATATATGGGGGTTATACTGCTTCAAATGTTCCGTTGTCTCGGAAAAAAATTTTACAATGTTTTTGACCTCAAATCAGGTAGGACTACCCGCTGAACTTAA					Unassigned			0.0595425	0.00263347	0.00159574	0	0.0190443
5647_409	SH0116679.10FU	188	AACGCACATTGCGCCCATTGGTATTCCGATGGGCATGCCTGTTCGAGCGTCATTATCCTCCCTCAAACCTCGGGTTTGGTGTTGGACCCAAGTTGTCCCCCCGCGGACAACTGGTCTCAAAGACAATGACGGCGTCCGTGGGACCCTCGGTGCAACGAGCTTTTATTAGCACGCGTCGAGTTTCAAGGTCCCTCCGGGCCGGTCTAACCCTTTTTATTTTACAAGGTTGACCTCGGATCAGGTAGGAATACCCGCTGAACTTAA					Unassigned			0.013399	0.0159981	0.0061702	0.0535512	0.0180937
5647_481	SH0132511.10FU	188	AACGCACATTGCGCCCGCCAGTACTCTGGCGGGCATGCCTGTCTGAGCGTCATTTCAACCCTCGCCCCCGGCTTCTGTCGGGGACGGTGTTGGGGATCGGCCTCCCGTCTTCCGGGTGGCCGGCCCCTAAATTGAGTGGCGACCACGCCGTAACCTCCTCTGCGTAGTAGTTAAACACTCGCGGGCGGAGAGCGGTGCGGCCTGCCGTAAAACCCCCAACTCTTCTAAGGTTGACCTCAGATCAGGTAGGAATACCCGCTGAACTTAA					Unassigned			0.00352278	0.000799161	0.039209	0	0.0128486
5647_467	SH0183872.10FU	187	AACGCACATTGCGCCCCTTGGTATTCCGAGGGGCATGCCTGTTCGAGCGTCATTATCAACCATCAAGCTCTGCTTGGCATTGGGTGCCGCCCCTCACGGGACGCTCCTTAAACTTGTAGGCGGTGACCCCGAGTCTCAAGCGTAGTAAATCTTTAGCTTAGAGGCCTCGGTGGCTGCTCGCCCCTAGAACCCATCACCTAAAGGTTGACCTCGGATCAGGTAGGGATACCCGCTGAACTTAA					Unassigned			0.00677615	0.0268865	0.0188056	0.0157607	0.0167339
5647_295	SH0142756.10FU	186	AACGCACCTTGCGCTCCTTGGTATTCCGAGGAGCATGCCTGTTTGAGTGTCATTAAATTCTCAACCCCAGCGGTTTGTTGGGGCTTGGACTTGGAGCGTGCTGGCGAAGGTCGGCTCCTCTTTAAATGCATCAGCGGAAAAACGAACTTTTCCCTTCAGCGTGATAATCCTGTTGCGCTGTGGTGGGTCAAGGTCCCGCTCACAATCGTCCTCGGACAAAAGACACATCTGTTTTGACCTCAGATCAGGTAGGACTACCCGCTGAACTTAA					Unassigned			0.0217627	0.0145895	0.00894234	0.0190824	0.0157705
5647_376	SH0153834.10FU	186	AACGCACATTGCGCTCCCTGGTATTCCGGGGAGCATGCCTGTTCGAGCGTCATTATCAACCATCAAGCCCTGCTTGGTATTGGGTGTCGTCCCCTGGCGGACGTGCCTTAAACGCTTCGGCGGCGGTTTCAAACCTCAAGCGTAGTAGAATCTTTTATTTAGCTTTCTAGGCTTGGGACCGCTTCGCCTCGAGAAACCATTTACCTCAAGGTTGACCTCGGATCAGGTAGGGATACCCGCTGAACTTAA					Unassigned			0.0084287	0.0105723	0.0358187	0.0153594	0.0181267
5647_380	SH0057683.10FU	186	AACGCACATTGCGCCCCTTGGTATTCCATGGGGCATGCCTGTTCGAGCGTCATTTGTACCCTCAAGCTTTGCTTGGTGTTGGGTGTTTGTCTTTTCCACGCGATCAGACTCGCCTTAAAATAATTGGCAGCCAGTGTTTTGGTTTTGAAGCGCAGCACAAGTCGCGATTCAGCTTATATCACTAGTTTCCATTAAGCATTTTATCACTTTTGACCTCGGATCAGGTAGGGATACCCGCTGAACTTAA					Unassigned			0.00357131	0.00633452	0.0449941	0.0316953	0.020835
5647_266	SH0010126.10FU	185	AACGCACCTTGCGCTCCCTGGTATTCCGGGGAGCACGCCTGTTCGAGTGTCATGAAGCTCTCAAATGGAGTCCTTTATTGTGACTCTTCATTTGGATTTGGACTCTGCTGTGGTCAAATACAGCTGGTCTTAAAAATATTAGCTTGGTCCTTGATAATCTTGGTTCTACTCGGCGTGATAATTATCTAACGTTGAGGACATTTCTTTATTGAGATGGCCAGAATTGTTTAAGAGCTGCTTCTAATCGTCTTCGGACATAACATTTTCAAATCTGACCTCGAATCAGGTGGGACTACCCGCTGAACTTAA					Unassigned			0.0215176	0.0202715	0.018984	0.00675329	0.0181843
5647_364	SH0079441.10FU	185	AACGCACATTGCGCCCCTGGGAATTCCCAGGGGCATGCCTGTTCGAGCGTCCGTAACAACCTCTCAAGCCTAGCTTGGTCTTGGGACACGCTGCCCTGGCGGCGGTCCTTAAAAGCAGTGGCGGGCCTATGTAACTCTCCGCGTAGTAATATATATCTCGCGATAGAGAAGCAGAAGGACTTGCCAAAAATCCTTAATTGCTCAGGTTGACCTCGAATCAGGTAGGGATACCCGCTGAACTTAA					Unassigned			0.0143038	0.00481039	0.0205832	0.0301318	0.0162279
5647_372	SH0017697.10FU	184	AACGCACCTTGCGCCCCTTGGTATTCCGAGGGGCATGCCTGTTTGAGTGTCATGTTAATCTCGACTCCCCTTGTTTTTCTAACTCGGGTGTGTTGGACGTGGAAGCTGCTGGCCCCCCTCTGTGGTCGGCTCTTCTTAAATGCATTAGCTGGGCTTTGGCTCGCGTTGAACGGTGTAATAGTAATCTTACATTCACCGGAGCGCTTGCCTGACGAGTCTGCTTCTAATCGTCCGTGTTTTCGGACAAGGTCGCTTTGTCGCCTTCACTTGACACCTTGACCTCAAATCAGGTAGGATTACCCGCTGAACTTAA					Unassigned			0.00476451	0.00297995	0.0462149	0.00301566	0.0163016
5647_360	SH0045773.10FU	183	AACGCAAGTTGCGCCCGGAGCCTTCTGGCCGAGGGCACGTCTGCCTGGGCGTCACGCATCGCTGCCCCCACATACAACACCCACTTAGGTCTGTTGCATTGGCGGGGGCACATGTTGGCCTCCCGTGCGCACTGTCGCACGGATGGCTTAAAATTGAGTCCTCGGCATCTGTTGTCGTGACACTACGGTGGTTGATTCAACCTCGGTACCGTGTCTCGATCTCAGCTTGCGTGCCTCCTCTTTGTGAGTGAGGGAGGAATCTTATGTTGACCCTTTGAACATTGTCCCCAAAGATGATGCTCTCGACGCGACCCCAGGTCAGGCGGGACTACCCGCTGAGTTTAA					Unassigned			0.00763123	0.0019612	0.012892	0.0819511	0.0192151
5647_367	SH0171035.10FU	183	AACGCACCTTGCGCTCCTTGGTATTCCGAGGAGCATGCCTGTTTGAGTGTCATTAATATATATATCAACCTTCTCTTGTTTGAGTGGTTTGGATGTGGGGGTTTGCTGGCTTCTTAAAAGGGTTCAGCTCCTCTGAAATGCATTAGCAGAACAACCTGTTCATTGGCGTGATAACTATCTATGCTATTGAATATCAGGGGGCAGTTCAGCTTTCTAACAGTCCTTGGACAATTTATCATTTATGTGACCTCAAATCAGGTAGGACTACCCGCTGAACTTAA					Unassigned			0.0892812	0	0.00144073	0	0.0272892
5647_321	SH0133220.10FU	181	AACGCACCTTGCGCTCCTTGGTATTCCGAGGAGCATGCCTGTTTGAGTGTCTTGATAATCTCAAGTCAACAATTTAGTTTATCTGAAATGTTGATTTGGACTTGGAGGTTGTGCTGATCTTTGTATTGGCTCCTCTTAAATGCATTAGCTGGATTACTATCAGTAATAGTCCATGGTGTTGTAATCTCGGCGCTGTGACTTAACTGAATGACGATCTGCTTCTAGTGTAATTGCTTCTGGCAATATTTGTACACTTGACCTCAAATCAGGTAGGACTACCCGCTGAACTTAA					Unassigned			0.0233874	0.035878	0.00405003	0.0148042	0.0194672
5647_273	SH0189859.10FU	180	AACGCACCTTGCGCTCCTTGGTATTCCGAGGAGCATGCCTGTTTGAGTGTCATGGAATTCTCAACTTCATTTGCTTTTGTGAATGAAGCTTGGACTTGGAGGTATTGCTGGCCGTACGGTCGGCTCCTCTTGAATTTATTAGCTCGAGCCTTTGTGGATCAGCTTCGGTGTGATAATTGTCTACGCCGTTCTGTGAAGCATAACTATGGGATTCGGCTTCCAATAGTCCTTCACTGGACAATATCTTTGACCTTTGACCTCAAATCAGGTAGGATTACCCGCTGAACTTAA					Unassigned			0.0367007	0.0165429	0.00372218	0	0.0162713
5647_365	SH0172507.10FU	180	AACGCACCTTGCGCCCCTTGGTATTCCGAGGGGCATGCCTGTTTGAGTGTCATTTAAATCTCAAACCCTTTGCTTTTCGAAGCCCTGGGTTTGGACTTGGAGGTTTTTGCTGGCCCCCGGCGGTCGTCGGCTCCTCTGAAATGCATTAGCTGGACTTTGGTTCGCGTGATCGGTGTGATAGTTAATTCGATTCGCCGTGCGCTTGCCTAACGGGTCTGCTTCTAATGGCCTTCGGGCAAGGCGGAAGCCTTCTATTGACCCTTTGACCTCAAATCAGGTAGGACTACCCGCTGAACTTAA					Unassigned			0.0221402	0.0151734	0.00782464	0.0274711	0.0169911
5647_450	-	180	AACGCACATTGCGCCCATTAGTATTCTAGTGGGCATGCCTGTTCGAGCGTCATTTCAAACCCTTAAGCCCTGTTGCTTAGCGTTGGGAGCCTGCCGTAAAAGGCAGCTCCTCAAAGTCATCGGCGGAGTTTCAGTAATCTCTAAGCGTAGTAATTCGTTCTCGCTTCTGAAGTGCTGTAGCCCCTGCCGCTAAACCCCCCAATTTTTCAGGTTTGACCTCGGATCAGGTAGGAATACCCGCTGAACTTAA					Unassigned			0.0104381	0.0066446	0.0291306	0.0189	0.0163194
5647_901	SH0025585.10FU	180	AACGCAAGTTGCGCCTGATGCCATTAGGTTGAGGGCACGTCTGCCTGGGCGTCACATATCGAAGCCTCTTGCCAATTTCCTATTGATTGGTATTGTGCAAGATGATGTTGGCCTCCCGTGAGCACCATCGCCTCATGGTTGGTTGAAAATCGAGACCTTGGTAGAGTGTGCCATGATAAATGGTGCATGTGTTAAGCACGAGACCAAACAATCATGTGCTGCTCTATTGAATTTAGCCTCTTTTACCCACATGCGTGTCTAAACGCTCGTGATGAGACCTCAGGTCAGGCGGGGCTACCCGCTGAATTTAA					Unassigned			0.0399472	0.00325153	0.00367165	0.00380351	0.0145019
5647_324	SH0069018.10FU	179	AACGCACCTTGCGCTCCCTGGTATTCCGGGGAGCACGCCTGTTCGAGTGTCATGAAACTATCAAGTCAGGTCTTTTATTGGATCTGACTTGGATTTGGACTCTGCCGTGTCTTTCAATAGGTGCGGCTGGTCTTAAAAGTATTAGCTGGCCTTTGTGAAGGCTTGGTTCTACTCGGCGTGATAATTATCTAACGTCGAGGACATTCTTCGGAGTGGCCAGGTCATCCAATAGACTGCTTCTAATCGTCTCAGGACAATTTTCTAAATCTGACCTCGAATCAGGTGGGACTACCCGCTGAACTTAA					Unassigned			0.00952342	0.019976	0.0134629	0.0362101	0.0174056
5647_419	SH0130480.10FU	179	AACGCACATTGCGCCCCTCGGTATTCCGGGGGGCATGCCTGTTCGAGCGTCATTACACCCCTCAAGCTCTGCTTGGTATTGGGCCCTCGCCCCCTGGGCGTGCCCGAAAAACAGTGGCGGTCCGGCGTGACTTCAAGCGTAGTAAATTTTCTCCCGCTCTGGAGGCTCGCGCCGCGGTCGGCCATCATCCCCCATCTTTCAAAGAATTGACCTCGGATCAGGTAGGGATACCCGCTGAACTTAA					Unassigned			0.00232194	0.0450838	0.0188544	0.009399	0.0189698
5647_520	-	179	AACGCACATTGCGCCCCTTGGTATTCCGAGGGGCATGCCTGTTCGAGCGTCATTACACCACTCAAGCAAAGCTTGGTATTGGGCATCGTCTGCCGTAAAGGCGGGCGTGCCTCGAAGACCTCGGCGGGGTTTCTCCAACTTCGGGCGTAGTAGAGTTAAATCAAAACGTCCTACGAGCTTGGTGAGACCCCATTGCCGCTAAACCTTTTTATATTTACAGGTTGACCTCGGATCAGGTAGGGATACCCGCTGAACTTAA					Unassigned			0.0225253	0.00265658	0.0356103	0.00674657	0.0190049
5647_356	SH0132262.10FU	178	AACGCACCTTGCGCTCCTTGGTATTCCGAGGAGCATGCCTGTTTGAGTGTCGTGAAGTCTTCAACTTTGTCTCGCTTTGAAAATTGCGAGGCGAGGCTTGGATTTGGGGGTTGTTGGCCTCTTGCCTCCCTTGCCGGGGGCTTGAGGGGGGTCGACTCCTCTGGAATGCATTAGCTCGAGGTTGGCTTCGGGCGGTCCGTGGCGTGATAGGTTTTTGTTACGTCTCGATAATTCCGTCTCGGAGCCGTGTGGCTTCGGCTTCGAATCGTCCCTCTTGGGGGACTGACTCCATCTTGAATCTGACCTCAAATCAGGCAGGACTACCCGCTGAACTTAA					Unassigned			0.00512917	0.0184498	0.00637279	0.0555734	0.0165885
5647_404	SH0164657.10FU	177	AACGCACCTTGCGCTCCTTGGTATTCCGAGGAGCATGCCTGTTTGAGTGTCATTAAATTCTCAACCTCTTCCATTTTTATTAATGGGTTAGGCTTGGATGTGGGGGTTGCGGGCTTCTAAGAAGTCGGCTCTCCTTAAATGCATTAGCGGAACCTTTGTGGACCGTCTTTGGTGTGATAATTATCTACGCCATGGTCGAGAAGCAGTTTTACATGGGGTTCAGCTTCTAACTGTCTATTTATTTGGACAACTTTTGACATTTTGACCTCAAATCAGGTAGGACTACCCGCTGAACTTAA					Unassigned			0.023458	0.0133931	0.0141322	0.0057777	0.0154673
5647_439	SH0188244.10FU	177	AACGCACATTGCGCCCTTTGGTATTCCGAAGGGCATGCCTGTTCGAGCGTCATTACAACCACTCAAGCTCACGCTTGGTATTGGGGTTCGCGATTAGCGGCCCCTAAAATCAGTGGCGGTGCTCTCAAGCTCTACGCGTAGTAATACTTCTCGCTATAGGGTCTTGAGAGTGTCTTGCCAACAACCCCCAATTTTTTCAGGTTGACCTCGGATCAGGTAGGGATACCCGCTGAACTTAA					Unassigned			0.0128366	0.0109974	0.0229661	0.021466	0.0167004
5647_1560	-	176	AACGCACATTGCGCCCCTTGGTATTCCGGGGGGCATGCCTGTTCGAGCGTCATTTATACCAATCTAGCCTGGCTAGGTCTTGGGCTTCGCCACCGGGCGGGCCTTAAAATCAGTGGCGGTGCGCTCCGGCTCTACGCGTAGTAACTTTCTCGCGATGGGGCCCGGGGCGGCGTTAGCCAACAACCCCCCATTTTTTCAGGTTGACCTCGGATCAGGTAGGGATACCCGCTGAACTTAA					Unassigned			0.00100347	0.0415381	0.00470968	0.000440731	0.012128
5647_474	-	175	AACGCACATTGCGCCCTCTGGTATTCCGGGGGGCATGCCTGTTCGAGCGTCATTACAAACCCTCAAGCTCCGCTTGGAATTAGGCGTCGCCCCCCTCAGAAGGGGCGCGCCCCAAAGACGTCGGCGGTGGCATTGAGCCTCAAGCGTAGTAGAAACATTTCGCCTAGAGGACTCGACTGTCGCTCGCCTCGAGAACCCAACACCTTCAAGGTTGACCTCGGATCAGGTAGGGATACCCGCTGAACTTAA					Unassigned			0.0108165	0.0238004	0.0255168	0.0031239	0.0172173
5647_390	SH0082983.10FU	174	AACGCACCTTGCGCTCCTTGGTATTCCGAGGAGCATGCCTGTTTGAGTGTCATTAAATTCTCAACTCTACCGATTTGTTTCGGGCAGAGCTTGGATTTGGAGCGTGCTGGCCCTTCCCTGGGTCGGCTCCTCTTTAAATGCATCAGCGGAGTCTTCTTTGACTTCCGGTATCAGTGTGATAATCATGTTGCGCTGTTGGCCGAGGTCTTAGTCCGCTTACAATGGTCTTCGGACAACATATCAAATTTTGACCTCAAATCAGGTAGGATTACCCGCTGAACTTAA					Unassigned			0.00242072	0.0198799	0.0179498	0.0240455	0.0146976
5647_433	SH0019119.10FU	174	AACGCACCTTGCGCTCCTTGGTATTCCGAGGAGCATGCCTGTTTGAGTGTCATTAAATTCTCAACCTCTCTAGCTTTGCTAGTAAGATGGCTTGGATGTGGGGGTTATTTTTGCAGGCTTTCACAAGTCAGCTCCCCTGAAATGCATTAGCCGGTACTCTCTGACCGTCTATTGGTGTGATAATTATCTACGCCGTGGACTGAAGAAATTGTACTGCTTATAATCGTTCTGTATAGAACAATTCATGACATTTTGACCTCAAATCAGGTAGGACTACCCGCTGAACTTAA					Unassigned			0.0230273	0.0021092	0.0132775	0.00552192	0.0122297
5647_599	SH0003762.10FU	174	AACGCACATTGCGCCCATTAGTACTCTAGTGGGCATGCCTGTTCGAGCGTCATTTCAACCCTTAAGCCTAGCTTAGTGTTGGCTGTCTACCGCAAGGTAGTGGCCCAAATACAACGGCGGATCCGTGGTATCCTCTGAGCGTAGTAATTTTTATCTCGCTTTTGACAGGTGCTGCAGCTCTCGGCCGCTAAACCCCCAATTTTTTAATGGTTGACCTCGGATCAGGTAGGAATACCCGCTGAACTTAA					Unassigned			0.0201673	0.0305217	0.0083208	0.00172646	0.0164102
5647_462	SH0072063.10FU	173	AACGCACATTGCGCCCCTTGGTATTCCGAGGGGCATGCCTGTTCGAGCGTCATTACACCACTCAAGCCTCGCTTGGTATTGGGCGCCGCGGTCCGCCGCGCGCCTCAATGTTTCCGGCTGAGCTCTCTGTCTCTAAGCGTTGTGGTTAAAACTATCCGCTTGCGAGATCGGGGGGCGTCTGGCCGTTAAACCATTACTCAAAGGTTGACCTCGGATCAGGTAGGGATACCCGCTGAACTTAA					Unassigned			0.0104505	0.00837493	0.0273355	0.0115506	0.0150927
5647_464	SH0022003.10FU	173	AACGCACATTGCGCCCCTCGGTATTCCGTGGGGCATGCCTGTTCGAGCGTCATTTACACCCTCAAGCTTTGCTTGGTGTTGGGCGTCTGTCCCGCTCTCGAAGCGCGGACTCGCCTCAAAGTTATTGGCGGCGGTCGTGCCGGCTCCTCGCGCAGCACATTTGCGCTTCTCGGAGACCTGGCGGATCAGCATCCAGCAAGCTACCTTTATGACTTGACCTCGGATCAGGTAGGGATACCCGCTGAACTTAA					Unassigned			0.0150677	0.00945969	0.0109788	0.043869	0.0168945
5647_428	SH0154569.10FU	172	AACGCACATTGCGCCCCTTGGTATTCCATGGGGCATGCCTGTTCGAGCGTCATTTGTACCCTCAAGCTTTGCTTGGTGTTGGGCGTCTTGTCCCGCGTTTGCGTGTGGACTCGCCTTAAAGCGATTGGCAGCCGGCATATTGGCCTTGGAGCGCAGCACAATTTGCGTTTCTAGTCATGAATGTTGGCGTCCATTAAGCCTATAACATTTGCTCTTGACCTCGGATCAGGTAGGGATACCCGCTGAACTTAA					Unassigned			0.0131497	0.01639	0.0145908	0.00225025	0.012706
5647_442	SH0060395.10FU	172	AACGCACATTGCGCCCATTAGTATTCTAGTGGGCATGCCTGTTCGAGCGTCATTTCGACCTTCAAGCCTCAGTTGCTTGGTTTTGGGAGCCTATCCTTCGGATAGCTCCTCAAATAGAGTTGGCGGAGTCGTGCTGACCCCAAGCGTAGTAATTTCTTCTCGCTTCAGGTGCCGGTGCTGACGTCTTGCCGTTAAACCCCCTATTTCAAATGGTTGACCTCGGATCAGGTAGGAATACCCGCTGAACTTAA					Unassigned			0.00451434	0.00995855	0.0231212	0.0374881	0.0164501
5647_456	SH0183858.10FU	172	AACGCACATTGCGCCCCCTGGTATTCCGGGGGGCATGCCTGTTCGAGCGTCATTATCAACCATCAAGCTCTGCTTGGCTTTGGGCGTCGTCCCCTGGGACTCGCCCTAAAACTGTTGGCGGTGGCCCCGAGCCTCAAGCGTAGTAAATCTTTAGCTTGGAGGCCTCGTGGTTGCTTGCCCCTAGAACCCATCACCTAAAGGTTGACCTCGGATCAGGTAGGGATACCCGCTGAACTTAA					Unassigned			0.00366074	0.00874182	0.0105229	0.0571669	0.015196
5647_819	SH0083043.10FU	172	AACGCACATTGCGCCCTGTGGTATTCCGCAGGGCATGCCTGTTCGAGCGTCATTTGACCACTCAAGCCCCCAGCTTGGTGTTGGGGCACGCGGTTTCGCGGCCCTTAAAAACAGTGGCGGCGCCGGTGGGCTCTAAGCGTAGTACATACTCCCGCTATAGAGTTCCCCCGGTGGCTCGCCAGAACCCCCAAATCTTTTTACAGGTTGACCTCGGATCAGGTAGGGATACCCGCTGAACTTAA					Unassigned			0.0390433	0.00711575	0.00361097	0.00199553	0.0148979
5647_475	SH0117173.10FU	171	AACGCACATTGCGCCCGCCAGCATTCTGGCGGGCATGCCTGTTCGAGCGTCATTTCAACCCTCGCGCCCATCTGGGCTGCGGCGTTGGGGACCGGCACAACCGCCTCGGCGGCGCCGCCCCCCAAATAAAGTGGCGGTCTCGCTGCAGCCTCCCTTGCGTAGTAGCACACCTCGCACTGGAGAGCGGCGCGGCCACGCCGTAAAACCCCCGACCCCCTTGAGTTTGACCTCGGATCAGGTAGGAATACCCGCTGAACTTAA					Unassigned			0.0255472	0.0139175	0.00891031	0.00808335	0.0150383
5647_378	SH0183512.10FU	170	AACGCACATTGCGCCCTTTGGTATTCCGAGGGGCATGCCCGTTCGAGCGTCATTTCACCAATCAAGCCAGGCTTGGTATTGGGTCAGGGAGGCGATCCCGACCTCAATGTCTCGCGGCTGGAAAACTCCGAACTCAGCGTTGTGAATCAAATTCGCTTTGGGAAAGGGTGGTCCATCGCCGTTAAACATATCATATCTAAAGGTTGACCTCGGATCGGGTAGGGATACCCGCTGAACTTAA					Unassigned			0.021017	0.00697437	0.0388082	0.000446032	0.0196036
5647_399	SH0150377.10FU	169	AACGCACCTTGCGCTCTTTGGTATTCCGAAGAGCATGCCTGTTTGAGTGTCATGAAAATATCAACCTTGACTTGGGTTTTGTGCTCTTGTCTTGGCTTGGATTTGGCTGTTTGCCGCTCGAAAGAGTCGGCTCAGCTTAAAAGTATTAGCTGGATCTGTCTTTGAGACTTGGTTTGACTTGGCGTAATAAGTTATTTCGCTGAGGACAATCTTCGGATTGGCCGAGTTTCTAGGACGCTTGTCCGCTTTCCAATACAAGTTCTAGCTTGCTAGACATGACTTTTTTATTATCTGGCCTCAAATCAGGTAGGACTACCCGCTGAACTTAA					Unassigned			0.00407972	0.0477707	0.000381646	0	0.0132619
5647_417	SH0019387.10FU	169	AACGCACCTTGCGCCTCTTGGTATTCCGAGAGGCATGCCTGTTTGAGTGTCTTATAAAATCAATCCCCACGGGTTTCTGACCTGGCGGTGGACTTGGAGTTGGGCGCCTGCCGATCACACGGCTCGCCTTAAAGACCTTAGTGGGATCATCGGCCCATGGCTTGACGTAATAAGTTTCGTCTCGTCCGGCCCCTGACGTCCGCTCACAACCCGCCCTCGGGCAATCACTTTATGCTAGACCTCAAATCAGGTAGGACTACCCGCTGAACTTAA					Unassigned			0.0154752	0.0106503	0.00829474	0.0567782	0.0185087
5647_366	SH0152895.10FU	168	AACGCACCTTGCGCTCCTTGGTATTCCGAGGAGCATGCCTGTTTGAGTGTCATTAAATTCTCAACCTTTTCAGCTTTTTTACAAAGTTGAATAGGCTTGGATATGGGGGTTGCGGGCTTCTCAGAAGTCGGCTCCTCTTAAATGCATTAGCAAAATCTTTGTGGACCAGCTCTGGTGTGATAATTATCTACGCCTTTGCCTGTTAACACATCTTTATAGGATTTAGCTTCTAACCGTCCATTGACTTGGACAATTTCTGACATTTTGACCTCAAATCAGGTAGGACTACCCGCTGAACTTAA					Unassigned			0.00681903	0.0103959	0.014517	0.0430495	0.0155658
5647_436	SH0058175.10FU	167	AACGCACATTGCGCCCTCTGGTATTCCGGAGGGCATGCCTGTTTGAGTGTCATTAATCTCTCACAAAACCATTTGGTTTCAAACCATTTGGTTTCTGTCGAAGTTGGGATGTGCGAATCCTTTGGGAATCGCTCTCCTTAAATGTATTGGTGCGGCCCGCCGCCCGGTTACACAACGTTCTAGGTTCGTCCAACTCGTTGCTCTCCGGTGCAATCATGGTGCAGCACCTTAAGCCCGCCTTGTGCCTCGAGCTCTTGGCTACTTCATTTATTGACCTCAGATCAGGTAGGAATACGCGCTGAACTTAA					Unassigned			0.000147686	0.027041	0.00472145	0.0546652	0.0166057
5647_427	SH0173693.10FU	166	AACGCACCTTGCGCTCCTTGGTATTCCGAGGAGCATGCCTGTTTGAGTGTCATTTAATTCTCAACCATCCCTCGATTCGTTTCGAGGTTTGGCTTGGATTTTGGGGGCTGCCGGGCGACCCTAGGGTCTTCGGCTCTCCTTAAAAGCATTAGCGATGGTGGAACGATCTAACCCCATGCATGAACGGCCTTCGACGTGATAATGATCGTCGTGGCTGGAGTGCTAGCGGGCGTCGTGAAATTGGCGCTTCTAAATCTCGTCGAAAGACGAAACTCGAAACTTGACCTCAAATCAGGTAGGACTACCCGCTGAACTTAA					Unassigned			0.0089872	0.0317555	0.00854202	0.00201234	0.0134636
5647_490	SH0003180.10FU	166	AACGCACCTTGCGCTCCTTGGTATTCCGAGGAGCATGCCTGTTTGAGTGTCATTAAATTCTCAACCCCTTTGGTTTCGCAAGAAGTCGAAGTGGGCTTGGACAGTGGGTCTGCTGGTGACTTTTGGGTCGTCGGCTCTCCTTAAATGCATTGGCGGAGGCGATGGCATGATAACGTCCTTCGGTGTGATAATGATCGCCGTGGATGGAAGTGTCCAGTTCACCTGCGCCTTTAACAGCCCTTTGGTGGCCACCCCTCGGGGTGATAGCTTTTGAACCTTTTGACCTCAAATCAGGTAGGACTACCCGCTGAACTTAA					Unassigned			0.0242031	0.00231922	0.0236599	0	0.0148544
5647_370	SH0048937.10FU	165	AACGCACATTGCGCTCCTCGGCATTCCGTGGAGCATGCCTGTTTGATGCGCATGAATAACATCGGCCACTTGCGTGGCTTGGTTCTGAGCTTTCTCACTCTGTGTGAGTAGTTCAAAGTCTCAAACTTTTGAGAGGTCGCGATTGCTGGCAACGGCCCTTTGGCTTAGTCCACCGGCGTCAAATGTTACACCTCCCAAGTGAACTGATAGTATAACACACCATCAGATAACTCGGGAGCATTTGATGATCAACCGAGGGACGGACATTTGGGTACGGACCTGCTCTCTGTAGATCTTTATTGTGTGGGATTTTTCCCCTCAGAAATTCTGCATCAAATCAGGTAGGGTTACCCGCTGAACTTAA					Unassigned			0.0207515	0	0.000550876	0.06215	0.0159766
5647_445	SH0110823.10FU	164	AACGCACATTGCGCCCTCTGGTATTCCGGGGGGCATGCCTGTTCGAGCGTCATTACAACCCTCAAGCTTTGCTTGGTATTGGACATTGCCAGTTTCTGGCAGGTCTTAAAATCAGTGGCGGTGCCATTTGGCTTCAAGCGTAGTAATTCTTCTCGCTTTGGAGATCCAGGTGGTTACTTGCCAATAACCCCCAATTTTTTCAGGTTGACCTCGGATCAGGTAGGGATACCCGCTGAACTTAA					Unassigned			0.0124013	0.00301842	0.0377526	0.000556353	0.0157291
5647_547	SH0120719.10FU	164	AACGCACATTGCGCCCGCTGGAATTCCGGCGGGCATGCCTGTTCGAGCGTCATTTCAACCCTCAAGCACCCGTGCTTGGTGTTGGGGCATAGCCTGTAAAACGGCTAGCCCTGAAATTCAGTGGCGTGCTCACTAAGACTCCGAGCGTAGTAATCTCTTCTCGCTTAGGTTGACTTAGTGGTGCTCAGCCGTAAAACATGCCATCGTGCACCTTCTGAAAGTTGACCTCGGATCAGGTAGGAATACCCGCTGAACTTAA					Unassigned			0.00184111	0.00151399	0.021061	0.0481293	0.014568
5647_389	SH0139430.10FU	163	AACGCACCTTGCGCTCCTTGGTATTCCGAGGAGCATGCCTGTTTGAGTGTCATGGTATTCTCAACCCTGCTACATTTTTTTGAAAGATGTTGCTTGGCTTGGACTTGGAGGTTTATTGCTGGCATTCAACTTGTTTGAACGCGGGCTCCTCTGAAATGCATTAGCTGGAATGTTACCGAGCATGATTCAATGTGATAATTGTCTACGTTGCTTCAACTTGGTATTAATTCTGTTTCAGCTTCTAACCGTCCCCTTTGCGGGACAATATCTTGAACATCTGACCTCAAATCAGGTAGGACTACCCGCTGAACTTAA					Unassigned			0	0.00198106	0	0.075196	0.0120732
5647_320	-	162	AACGCACATTGCGCCCTTTGGTATTCCGAAGGGCACACCTGTTCGAGCGTCATTTCACCACTCAAGCCTGGCTTGGTATTGGGCGACGGGGAGACCCGCGCCCGAATGTCTCCGGCGGGACGGCTCCGATCTCAGCGTTGTGGCACAAGTCCGCTGGCGAGAGGGGGCGGCCCGGCCGTTAAACACTCCATCAAAGGTTGACCTCGGATCAGGTGGGGATACCCGCTGAACTTAA					Unassigned			0.0368366	0.00493776	0.0124382	0.000556353	0.0160779
5647_411	SH0006414.10FU	161	AACGCACATTGCGCCCTCTGGTATTCCGGGGGGCATGCCTGTTCGAGCGTCATTACAACCCTCAAGCTCTGCTTGGTATTGGGCGTCACCACCTGGTGCGCCCCAAAATCAGTGGCGGTGCCGTCTGGCTTCAAGCGTAGTAATTCTTCTCGCTTTGGAGTCCGGGCGAGTGCTCGCCAGAACCCCCAATTTATCAAGGTTGACCTCGGATCAGGTAGGGATACCCGCTGAACTTAA					Unassigned			0.00829862	0.0274803	0.00571621	0.0255931	0.0149853
5647_473	SH0167041.10FU	161	AACGCACATTGCGCTCCCTGGTATTCCGGGGAGCATGCCTGTTCGAGCGTCATTACAACCCTCACGCCTAGCGTGGTATTGGGCTCGCCCTGCAGGGCTTGCCTCAAAATCAGTGGCGGCACCGTCTGACCCTAAGCGTAGTAATACTCGTCGCTTTTGGGCTTGGGCGGGCGCTCGCTAGTAACCCCCACCATTAAAGGTTGACCTCGGATCAGGTAGGGATACCCGCTGAACTTAA					Unassigned			0.0380829	0.00872458	0.00397464	0.00392814	0.0154155
5647_513	SH0152743.10FU	161	AACGCACATTGCGCCCCTTGGTATTCCATGGGGCATGCCTGTTCGAGCGTCATCTACACCCTCAAGCTCTGCTTGGTGTTGGGCGTCTGTCCCGCCTCCGCGCGTGGACTCGCCCCAAATCCATTGGCAGCGTCCCTTGCCCCCTCTCGCGCAGCACATTGCGCTTCTCGAGGGCGGCTCCGGGGCGCGACCCACCGAAGATGACCACCGTCTTTGACCTCGGATCAGGTAGGGATACCCGCTGAACTTAA					Unassigned			0.00748027	0.0137007	0.0282209	0	0.0140112
5647_562	SH0180423.10FU	161	AACGCACATTGCGCCCCCTGGCATTCCGGGGGGCATGCCCGTTCGAGCGTCATTAACACCCCTCAAGCCTGGCTTGGTATTGGGCGCCGGGACTCTCCCGCGCCCCGATGTCGCCGGCTGGACGACTCCGATCTCACAAGCGTTGTACAAATTCGCTGGCGGGACGGGCGGCCACGCCGTTAACCTCAATCAAATCGTTGACCTCGGATCGGGTAGGAATACCCGCTGAACTTAA					Unassigned			0.0378534	0.00837713	0.0102478	0.0013032	0.0167098
5647_371	SH0182158.10FU	160	AACGCACCTTGCGCTCCTTGGTATTCCGAGGAGCATGCCTGTTTGAGTGTCGTGAAATTATCAACTCCCTTTCTTTGTTGAAAGGTGAGCTTGGACTTGGGGACTTGCTGGTTTTCAATCAGCTTCCCTTGAATGCATTAGCTGGACTTTGATTTGCAGCATATATGCGGTGTGATAATGTCGTCACTGTGTAGCTCAAGTCGTTTGGCTTCTAATCGTCCTTTCACGAGGACATTCTGATCAATTAGACCTCAAATCAGGTAGGACTACCCGCTGAACTTAA					Unassigned			0.0079282	0.00956917	0.00928947	0.0482477	0.0149486
5647_374	SH0017705.10FU	160	AACGCACCTTGCGCCCCTTGGTATTCCGAGGGGCATGCCTGTTTGAGTGTCATGTTAATCTCAACTCCCCTTGTTTGTTTGTTAACTCGGGTGTGTTGGACTTGGAAGTTGCTGGCCCCCTCCCTTGTGGTCGGCTCTTCTTAAATGTATTAGCTGGGCTTTGGCTCGCGCTGAACGGTGTAATAGTAATCTTACATTCACCTGAGCGCTTGCCCTAACAAGTCTGCTTCTAATCGTCCGTGTTTTCGGACAAGGTCGCTTTGTCGCCTTCATTTGACACCTTGACCTCAAATCAGGTAGGATTACCCGCTGAACTTAA					Unassigned			0.00379889	0.00688543	0.00814749	0.0821797	0.0179238
5647_447	SH0069069.10FU	160	AACGCACATTGCGCTTCCTGGTATTCCGGGGAGCATGCTCGTTTCAGAATCATTAAAAACTCACGCTCTTTGGTTTGCTCACACACTGTGACAGGCTATTAGATGCGTGGATGTGAGCGTTTTTGGCTACAGTCAGCATCGCTTTAAAATGATTATGTACGCAACCCTTGCCTTTGGCGGGCTGCCAACAGTGCGACAATGTTTTTAACATGTTCATTTTTGGCTGCTGCGGAAGGCTGGCGCGTGTAACTCTACTCCAACACAAAACGTATGGCATACGCCTATGCTTTGAAACTTGGTCTGAAATCGAGCAAGAAAACCCGCTGAACTTAA					Unassigned			0.0301059	0.0230802	0.000770732	0.00947737	0.0165054
5647_424	SH0041408.10FU	159	AACGCACCTTGCACCTTTTGGTATTCCGAAAGGTACACCCGTTTGAGCGTCATTGTAATCTCACTCCAACGATTTATTGTTGGACGTGGACTTGGACCCTGTCGTGTAACAGCGACTGGTCTCAAATGTCTGAGTGTACCCTGCTTTGCAGCGTCTTCAGTGTGATAAGCATCTTCACTGGAACAGTCTTTGGACGCGCAGGCTTTGCGGGCTCTATGCTTACAACCGTCTTCGGACAACCTTGACAATTTGACCTCAAATCGGGTGGGACTACCCGCTGAACTTAA					Unassigned			0.000390108	0.00322887	0.000324027	0.111625	0.0182072
5647_502	SH0129420.10FU	159	AACGCACATTGCGCCCTTTGGTATTCCGAAGGGCATGCCTGTTCGAGCGTCATTATAACCACTCAAGCCTTTGCTTGGTATTGGGGTTCCCAGATTTGGGGCCCTTAAAACTAGTGGCGGTGCTGGTAAGCTCTACGCGTAGTAATACTTTTCGCGATTGAGTCTTGCTGGTGGCTAGCCAACAACCCCCCAATTTTTACAGGTTGACCTCGGATCAGGTAGGGATACCCGCTGAACTTAA					Unassigned			0.0235136	0.0152796	0.0103075	0.00498828	0.0147028
5647_319	SH0102864.10FU	158	AACGCACCTTGCGCCCCTTGGTTTTCCGAGGGGCATGCCTGTTTGAGTGTCATGTTTATCTCAATCTCCTTGTCTTCTTAATTGAAGTCTCGGGGCTTGGATTTGGAGGCCTTGCTGGCAGTTATGTCGGCTCCTCTTAAATACATTAGCTGGACTTTGGTTCGCGTTACTGGTGTAATAGATTTATGTTCGCCAGACGCTTGCCTAATGGGTCTGCTTCTAATCGTCTTCGGACAAGGTCTTTGACCTTCTTGACACCTTTGACCTCAAATCAGGTAGGACTACCCGCTGAACTTAA					Unassigned			0.00847403	0.0187211	0.0230833	0.0136286	0.0161431
5647_457	SH0172180.10FU	158	AACGCACATTGCGCCCTTTGGTATTCCGAAGGGCATGCCTGTTCGAGCGTCATTATCCCCCCTCAAACCTCGGGTTTGGTGTTGGACCGACGTTGGTCGTACCCCGACCAACTGGTCTCAAAGATAATGACGGCGTCCGTGGGACCCTCGATACACCGAGCTTTCTTTTCGAAGCACGTACCGAGTTGCAAGGACCCACGCCCGCCGGTCACCCTCCCCTTCTCGGAGAAAACGCGAGTTTTTTTCACAAGGTTGACCTCGGATCAGGTAGGAATACCCGCTGAACTTAA					Unassigned			0.0137693	0.0063487	0.0279269	0.0198108	0.0170323
5647_555	-	158	AACGCACATTGCGCCCTTTGGTATTCCGAAGGGCATGCCTGTTCGAGCGTCATTATCGACCATCAAGCTCTGCTTGGCATTGGGCGTCCGTCCCCTGTGACAGGGGGACGCGCTCTAAAGGAGTCGGCGGTGGCATGAAGCCTCAAGCGTAGTAAAATTTATCCCGCTTCAGAGGTCTTTATGTTGCCCGCTTCCAAAACCCATCACCTCAAGGTTGACCTCGGATCAGGTAGGGATACCCGCTGAACTTAA					Unassigned			0	0.0196251	0.0233678	0	0.0118045
5647_551	SH0183053.10FU	157	AACGCACATTGCGCCCGGTGGCATTCCGCCGGGCATGCCTGTTCGAGCGTCATTTAAACCAATCCAGCCTCGTGCTTGGGTCTTGGGCCTTTCGCCTTCGGGCGGGCCTCAAAATCAGTGGCGGTGCCGTCTGGCTCTAAGCGTAGTAATACTCCTCGCTATAGACGTCCGGTGGTGGCTTGCCAACAACCCCCAATTTTATCAGGTTGACCTCGGATCAGGTAGGGATACCCGCTGAACTTAA					Unassigned			0	0.0453606	0	0	0.0113201
5647_533	SH0001338.10FU	156	AACGCACATTGCGCCCGCCAGTATTCTGGCGGGCATGCCTGTTCGAGCGTCATTTCAACCCTCAAGCCCAGCTTGGTGTTGGGATCTGTGTGCAAACACAGTCCCCAAATTGATTGGCGGTCACGTCGAGCTTCCATAGCGTAGTAATTTACACATCGTTACTGGTAATCGTCGCGGCCACGCCGTTAAACCCCAACTTCTGAATGTTGACCTCGGATCAGGTAGGAATACCCGCTGAACTTAA					Unassigned			0.00458688	0.00238462	0.0714204	0	0.0230853
5647_577	SH0097228.10FU	156	AACGCACATTGCGCCCTTCGGTATTCCGTTGGGCATGCCTGTTCGAGCGTCATTTAAACCTTCAAGCTATGCTTGGTGTTGGGTCTTGTTCGCGTCTTTGTGCGTGGACTGGCCTTAAATTCATTGGCAGCCGGTATGTTGGTTTCGTGCGCAGCACATTGCGTTTTGATTCCAGCCTGCCCCCTTCCATTAAGCCTCTTTTTTACTTTGACCTCGGATCAGGTAGGGATACCCGCTGAACTTAA					Unassigned			0.238542	0.000865958	0.000639746	0	0.0721788
5647_407	SH0091898.10FU	155	AACGCACCTTGCACCTTTTGGTTATTCCGAGAGGTACACCTGTTTGAATGTCATGAAACCCCCCTCGGCTCTAATGCTTTCTAAAAGGATTGGAGACGGATTCTGAGTGTTGGCGTGAATACGCCTCGCTTTAAATAGATCAGCACTTTTGGATGGTTGAATATTAGTTCGAAAGACGTACTTGATGTTGTATTTATATGTCGTTGAGTCAGTCTTTGGTCGTTCCGACTATCCGCTAATACGAAAACTTGAAGAATAGCTTCCTAACCCTATTTATTTAACCTTTAGACTTCAAATCAGGTGGGACTACCCGCTGAACTTAA					Unassigned			0.00262173	0.0484965	0	0	0.0128915
5647_423	-	155	AACGCACCTTGCGCCCGTTGGTATTCCGACGGGCATGTCTGTCTGAGCGTCGTTTAACTCTCAAACCCTCCCTTCGGTCCTTGTGGCCTTGGGGTAGGTCTCTCTTAGGAGAGACTAGGTTTGGTTCATGAGCGTTTAGTCGGCCTGGCCGGCTCGCTTGAAATTGATTGGCGATCGAGTGACCTTTAACTAGTCATTCATCGGACCTTGGCTTGACAGTAAAATTGAACAGCTATGGGTATCGGTGGGAGATGAACTCTGGTTCGTTATCGCTTTGACAAAAGAAAAATTGGGGCAGCAATGTCCTTTTTTTGAACCTTTGACCTCAGATCAGGCAGGATTACCCGCTGAACTTAA					Unassigned			0.00458204	0.0213493	0.0343282	0	0.0168531
5647_601	SH0181660.10FU	155	AACGCACATGGCGCCTTCCAGTATCCTGGGAGGCATGCCTGTCCGAGCGTCGTTTCAACCCTCGAGCCCCCGTGGCCCGGCGTTGGGGATCTGCCCAGGCAGTCCCCGAAAACCAGTGGCGGACCCGTTGGGCCCTTCCTTTGCGTAGTAACATCTGCCTCGCATCGGGAGCCTGCGGGCTATCCGGCCTCTAAACCCCCCTCAAGCCCGCTCCGGCGGCACCAAGGTTGACCTCGGATCAGGTAGGAATACCCGCTGAACTTAA					Unassigned			0.000279049	0.000573107	0.0408164	0.00192105	0.0125871
5647_343	SH0180285.10FU	154	AACGCACCTTGCGCTCCTTGGCATTCCGAGGAGCATGCCTGTTTGAGTGTCATTAAATTCTCAATCCCTTCAATCTTGTGTTGTTTGGTGATTGGATTATGGGGGTTTGCTGGCCTTGTTCAGCTCCCCTTAAAAGCATTAGCAGGACATTATGCCATCTGTGCTTTGTATGATATTTATCTATACACTGTACTTATTGTGCACAACTGCTTCTAACTGTCACTTCTGACATTTGACCAATTTGACCTCAAATCAGGTAGGACTACCCGCTGAACTTAA					Unassigned			0.0138716	0.0168218	0.0102125	0.0138558	0.0135239
5647_425	SH0173693.10FU	154	AACGCACCTTGCGCTCCTTGGTATTCCGAGGAGCATGCCTGTTCGAGTGTCATTTAATTCTCAACCATCCCTCGATTCGTTTCGAGGTTTGGCTTGGACTTTGGGGGCTGCCGGCGACCCTCGGGTCTTCGGCTCTCCTTAAAAGCATTAGCGATGGCGGCGCGATCTGACCATGCATGAACGGCCTTCGACGTGATAATGATCGTCGTGGCTGGAGTGCTAGCGGGCGTCGTGAAGTCAGCGCTTCTAGATCGTCGTCGAAAGACGAAACTTTGAAACTTGACCTCGAATCAGGTAGGACTACCCGCTGAACTTAA					Unassigned			0.0213925	0.000483614	0.0192371	0.0103707	0.0138403
5647_353	-	153	AACGCATATTGCACTCGAGGCTTCGGCTTAGAGTATGTCTGCCTCAGCGTCGATGTAACCATCACATTCCTATATATGGCCAAAAGCCTATGTGGGTTATGTGGATCTGACCGTCTCGGGAGCTTTAATGAGCCCGGGTCGGTTTAAGTTAACAGAGGTGACCTTTGCCTGACCGTTATGGGACCTCGACAATGAATGTTAAGAGAGTCTTACGCCATCTCGGGGAAACTCGACAATGAATGTTAAGACAATCTTACGCCATCTCGAGGGTTGCTTCTAGGTAGGCTCAAGGCAACTTGAGCATATTTAGAGGTGGCTTGCCTAATAATGGGACGGATATCATTGGTTTGCCACTCAAACTTGGAATGGCCGCTGCCTGAATAGATAAGGAAAGGATCC…					Unassigned			0.031232	0.00200156	0.00434365	0.000853322	0.011312
5647_507	SH0091929.10FU	152	AACGCACATTGCGCCCTTTGGCATTCCGAAGGGCATGCCTGTTCGAGCGTCATTATCAACCCTCAAGCCTGGCTTGGTGTTGGATTAGACCCCCTACACGGGCGGGTCGATCCCAAAGATAATGGCGGGTCGACGTGAGACCTCGGTACAATGAGCTCGTTAAACAGCACGTATCGTCAGGGATCACTCGGCCTGGCCTAACCCCCAAATTTTACAAGGTTGACCTCGGATCAGGTAGGAATACCCGCTGAACTTAA					Unassigned			0.00511541	0.0171416	0.0143362	0.023149	0.0136189
5647_606	SH0153830.10FU	152	AACGCACATTGCGCTCCCTGGTATTCCGGGGAGCATGCCTGTTCGAGCGTCATTTTCAACCATCAAGCTCTGCTTGGTATTGGGTGTCGTCCCCCACCGGACGTGCCTTAAACGCCTCGGCGGCGGTTTCAAACCTCAAGCGTAGTAAACTTTTTATCAGCTTTCTAGGTTTTGGGACCGTCCGGCCTCGAGAAACCTCTCACCTCAAGGTTGACCTCGGATCAGGTAGGGATACCCGCTGAACTTAA					Unassigned			0.013826	0.0127075	0.00925496	0.0173943	0.0127453
5647_262	SH0012591.10FU	151	AACGCACCTTGCGCTCTTTGGTATTCCGAAGAGCATGCCTGTTTGAGTGTCATTAATCTCTCAACCTTACCAGTTTCATTACTGTTCTTAAGGCTTGGATGTGAGGGTTTATGCGGGCTCCTTAGTTGAGTCGGCTCCCTTTAAATGTATTAGCGGAACCTCTGCGAACCATCATTGGTGTGATAATATATCTACGCTATTGATCGTAAGCCTTCTTTATTGAAGTTTGGATCAGCTTCTAATCGTCTTCGGACAACGTCTACGTTGGTTTGTAACGAATCACTTAGATATTTTGACAACTTGACCTCAAATCAGGTAGGACTACCCGCTGAACTTAA					Unassigned			0.00812572	0.0102101	0.0192517	0.0199291	0.013752
5647_487	SH0072160.10FU	149	AACGCACATTGCGCCCTTTGGTATTCCGAGGGGCATGCCTGTTCGAGCGTCATTAAACAAACTCAAGCCGATTTATTAGCTTGGTCTTGGGCGTCGGGGGTCACCCGCGCCTTAATGTCGCCGGCTGGACGATCTGGATCTCAGCGTTGTGGCAACAAACTCGCTGGCGAGAAGGAGCGTCTGAGCCGTTAAACCTCCCATCAAAGGTTGACCTCGGATCAGGTAGGGATACCCGCTGAACTTAA					Unassigned			0.0249733	0.0108839	0.0101732	0.0104641	0.0148485
5647_558	-	148	AACGCACATTGCGCTCCCTGGTATTCCGGGGAGCATGCCTGTTCGAGCGTCATTATCAACCATCAAGCACCGCTTGGCATTGGGCGCCGTCCTCACGGGACGCACCCTAAAGAATTCGGCGGTGGTGTTGAACCTCAAGCGTAGTAAAATCTTTAGCTTTCTGGGTTCGGCATCGTTTGGCCTCGAGAAACAAACACCTAAGGTTGACCTCGGATCAGGTAGGGATACCCGCTGAACTTAA					Unassigned			0.00338767	0.00917544	0.0228531	0.0120565	0.0119204
5647_434	SH0072081.10FU	147	AACGCACATTGCGCCCCCTGGCATTCCGGGGGGCATGCCTGTTCGAGCGTCATTACACCACTCAAGCCTGGCTTGGTATTGGGCGTCGGGGTGCTCCCCGTGCCTCAATTTCACCGGCTGGACCGTCCGATTCTCAGCGTTGTGGCAACAAATTCGCTGGCGGAGACGATGGTGCACGCCGTTAAACCTTTTATTCTAGGTTGACCTCGGATCAGGTAGGGATACCCGCTGAACTTAA					Unassigned			0.052511	0.000462334	0.00847557	0.000892065	0.0185577
5647_377	SH0068103.10FU	146	AACGCACCTTGCGCTCCCTGGTATTCCGGGGAGCACGCCTGTTCGAGCGTCATGAAGCTCTCAAATAGCCTCTTTTCTTAATTGCAAAGATGGATGTTTGGATTTGGACTCTGCTGTGTTACAAACAGCTGGTCCGAAAGATATTAGCTGATCCTAGCAAGACTTGGTTCTACTCGGCGTGATAATTATCTAACGTTGAGGACATCGCAAGATGGCCAAATCGAAACTATATGGATTGCTTCTAATCGTCTTCATCGACAACTTTTTATCAATCTGACCTCGAATCAGGCGGGACTACCCGCTGAACTTAA					Unassigned			0.0291013	0.000605912	0.00431201	0.0116863	0.0119814
5647_414	SH0156900.10FU	146	AACGCATCTTGCGCTCCTTGGTATTCCGAGGAGCATGCCTGTTTGAGTGTCATTAAATTCTGTCAAAACATGCACTTGAGTGTGTTTTGGATTGTGGGAGTGTCTGCTGGCTTTATGAGCCAGCTCTCCTGAAATACATTAGCTTTGGGGGGGAGGTGCCAAGTCACTTCTGCCTTTCCATTGGTGTGATAGATGAATTAACTTATCTACGCCAGGAAAGCAGGCTTCAGGTGATGCACTGTGATCTCTCTCTGCTCTCTAATTGACATTTGTCTGATAACTTGACCTCAAATCAGGTAGGACTACCCGCTGAACTTAA					Unassigned			0.0178262	0.00375387	0.0268807	0.00379103	0.0148295
5647_539	SH0162073.10FU	146	AACGCACATTGCGCCCCCTGGTATTCCGGGGGGCATGCCCGTTCGAGCGTCATTACACCACTCCAGCCTCGCTGGGTATTGGGCGTCTTTTCGCGGGGGATCACTCCCCCGCGCGCCTCAAAGTCTCCGGCTGAGCGGTCTCGTCTCCCAGCGTTGTGGCATCACGTCTCGCCGCGGAGTTCACGAGCCCTCACGGCCGTTAAATCACACCTCAGGTTGACCTCGGATCGGGTAGGGATACCCGCTGAACTTAA					Unassigned			0.019625	0.00069072	0.0151199	0.0174224	0.0132291
5647_543	SH0156734.10FU	146	AACGCACATTGCGCCCCCTGGTATTCCGGGGGGCATGCCTGTTCGAGCGTCATTACAACCCTCAAGCTCCGCTTGGTGTTGGGCTCGCCCCCTCGGGGGCCTGCCTCAAAGTCAGTGGCGGCCCCGCCCGGTCTCAAGCGCAGTAATGCTCGTCGCTTGTCAGGCCCGGGCGGCGGTTGGCCAGCAACCCCCCATACTTTACAAGGTTGACCTCGGATCAGGTAGGGATACCCGCTGAACTTAA					Unassigned			0.00665164	0.00292514	0.0296714	0.0122875	0.0133936
5647_284	SH0183480.10FU	145	AACGCACCTTGCGCTCCCTGGTATTCCGGGGAGCACGCCTGTTCGAGTGTCATGAAGCTCTCAAACAGAATGCTTTATTGTCATTCTTGTTTGGATTTGAACTCTGCCGTGTTAAAGCGGCTGGTTCTAAAAGCATTAGCTGGTCCTTGATTTTCTTGGTTCTACTCGGCGTGATAATTATCTGACGTTGAGGACATTTCTTTATTGAGATGGCCAGGGTTTTCTATGGGTTGCTTCTAATCGTCTTCACAGACAATACATTTCAATATCTGACCTCGAATCAGGTGGGACTACCCGCTGAACTTAA					Unassigned			0.0105234	0.0124755	0.0115682	0.0113235	0.0114426
5647_454	SH0196499.10FU	145	AACGCACCTTGCGCTCCCTGGTATTCCGGGGAGCATGCCTGTTTGAGTGTCATGGAATTCTCAACTTCTAATACTTTTTTGTATCAGAAGCTTGGATTTGGAGGCTCGTGCTGGCTCTCTCGTTAGAGTCGGCTCCTCTTAAATGAATTAGCGTGAATCACTATGGATCGCTTCGGTGTGATAATTATCTGCGCCGTAGTCGTGAAGTATTAATAAAAGTTCTCGCTTCTAATCGTCCTTCACGGGACAATTAACCCTGACTTTTTGACCTCAAATCAGGTAGGACTACCCGCTGAACTTAA					Unassigned			0.00988652	0.0133856	0.0138676	0.0213811	0.0137064
5647_497	SH0085050.10FU	145	AACGCACATTGCGCCCGCTGGTATTCCAGCGGGCATGCCTGTTCGAGCGTCATTTCAACCCTCAAAGCTTCGTCTTTGGTGTTGGGGCTTTACCCGTCAAAGGGTATGCCCTGAAATACAGTGGCGGGCTCGCTAGAATTTTGAGCGTAGTAATTTATACCTCGTTTGTAAAGACTAGTGGGACTTCTAGCCAGAAAACTCCCCCCATTTTTTGAAAAATTGACCTCGGATCAGGTAGGAATACCCGCTGAACTTAA					Unassigned			0.0193864	0.0128207	0.00752545	0.00747523	0.012408
5647_506	SH0184950.10FU	145	AACGCACATTGCGCCCATTAGTATTCTAGTGGGCATGCCTGTTCGAGCGTCATTTCAACCCCTAAGCCTAGCTTATTGTTGGGAGGCTGCAGTAAAATGCACCTCCTCAAAGTCAGTGGCGGAGAGACAGTGTCCTCTGAGCGTAGTAAATCTTTTTCTCGCTTTTGTCAGGTGCTGCCCCCCTTGCCATAAAACACCCAATTTTTAATGGTTGACCTCGGATCAGGTAGGAATACCCGCTGAACTTAA					Unassigned			0.0319909	0.00433347	0.00140572	0.00708319	0.0122132
5647_429	SH0044652.10FU	144	AACGCACATTGCGCCCTTTGGTATTCCGAAGGGCATGCCTGTTCGAGCGTCATTATCAACCCTCAAGCTCGGCTTGTTATTGGGTCCTTATCGTTAAAGATAGGCCCGAAAGATAATGGCGGCGTCATAAATGACCCCAGATGCAGCGAGCTTATAGCATACATCGAAAGGTTTTTATGGCCCGGCCTTAACGAGAAGCAATTCTCAATTTTTTAAAGGTTGACCTCGGATCAGGTAGGAATACCCGCTGAACTTAA					Unassigned			0.00796943	0.0106258	0.0205287	0.0214259	0.0144166
5647_449	SH0096492.10FU	144	AACGCACCTTGCGCTCCTTGGTATTCCGAGGAGCATGCCTGTTTGAGTGTCATGAAATCTTCAACCCACCTCTTTCTTAGTGAATCTGGTGGTGCTTGGTTTCTGAGCGCTGCTCTGCTTCGGCTTAGCTCGTTCGTAATGCATTAGCATCCGCAACCGAACTTCGGATTGACTTGGCGTAATAGACTATTCGCTGAGGATTCTAGTTTACTAGAGCCGAGTTGGGTTAAAGGAAGCTCCTAATCCTAAAGTCTATTTTTTGATTAGATCTCAAATCAGGTAGGACTACCCGCTGAACTTAA					Unassigned			0.0104742	0.0100376	0.0253436	0.00697553	0.0142216
5647_476	SH0157578.10FU	144	AACGCACCTTGCACTCCTTGGTATTCCGAGGAGTATGCCTGTTTGAGTGTCTTTAAATCATCAATCTAGCTTTGCTTTTGTGAAGTTGGATTGGATTTGGGGATTGCTGGTGAAAGCTAGCTTCCCTTGAATGCATTAGTTGGACCGAGTTGCAACGCTACGTGTGGTGTGATAATATCTTCACTGCATAGTTGTAATGAAGTTTGGCTTCTAACCGTCCTTCACTGGACAATTATTGACCATTGGACCTCAAATCAGGTAGGACTACCCGCTGAACTTAA					Unassigned			0.0165595	0.00271587	0.0183357	0.0130696	0.0130923
5647_512	-	143	AACGCACATTGCGCCCCCTGGTATTCCGGGGGGCATGCCTGTTCGAGCGTCATTACAACCCCTCAAGCTCCGCTTGGAATTAGGCGTTCGCCCCCTTCACCAGGGGCGCGCCCCAAAGACGTCGGCGGTGGCCCCGAGCCTCAAGCGTAGTAGAAACATTTCGCTTAGAGGACTCGGCGGTCGCTCGCCTCGAGAACCCAACACCTTCAAGGTTGACCTCGGATCAGGTAGGGATACCCGCTGAACTTAA					Unassigned			0.012827	0.0027594	0.0298044	0.0190544	0.0162916
5647_540	SH0116709.10FU	143	AACGCACATTGCGCCCACTGGTATTCCGGTGGGCATGCCTGTTCGAGCGTCATTATCCTCCCTCAAACCCCGTGTTTGGTGTTGGGCCCGCGTTCCTGCGAAGGAACTGGCCTCAAAGACAATGACGGCGTCCGCGGGACCCTCGGTGCAACGAGCTTTCAGGAGCACGCGCCGAGTTTCAAGGTCCCCCCGGGCCGGTCTAACCCTTTTTTTACTTATAAGGTTGACCTCGGATCAGGTAGGAATACCCGCTGAACTTAA					Unassigned			0.00190285	0.0262463	0.00784765	0.0244338	0.0132044
5647_386	-	142	AACGCACCTTGCGCCCTTTGGTATTCCGAAGGGCATGCCTGTTGGAGTGTCGTGAAATCTCAATCCCCCTCGGGTTTTCGGACCCGGGTCGTGGGACTTGGACGTGGGCGTCTTGCCGTCTTTTCGGCTCGCCTGGAATGGCTCAAGTGGGGACCTTATGTTGCCTTCCGAGTCCAGACGTAATAAGTTTCGTCTGGCAGTGTCGGTCTTCGGTGTCCGCTCATAACCTTCGATCCTCGACTCCGGTCGGGGACGACACTTTTTGACTTTTGACCTCCAATCAGGTAGGGCTACCCGCTGAACTTAA					Unassigned			0.0141262	0.00218994	0.0159803	0.0240079	0.0132171
5647_410	SH0154910.10FU	142	AACGCACCTTGCGCCCCTTGGTATTCCGAGGGGCACACCCGTTTGAGTGTCGTGAAAATCTCAACCTCCTTGGTTTCTTCTGGACACCGAAGGAGGCTTGGACTTTGGAGGCCTTTGCTGGCGTCTCTCGCCAGCTCCTCTCAAATGAATTAGCGGGGTCCTCTTTGCCGATCCTCGACGTGTGATAAGATGTTTCCATGTCTTGGTTTCTGGCTCTGTTGCTTTTGGGACCCGCTTCTAACCGTCTCAACCCGAGACAATGTTTGGGCGTGTCTCCCTTCTCGGGAAACACCCTCAAGCCCACGAACCCTTGACCTCAAATCGGGTGAGACTACCCGCTGAACTTAA					Unassigned			0	0	0	0.0858993	0.013227
5647_524	SH0004710.10FU	142	AACGCACATTGCGCCCGCTAGTACTCTAGCGGGCATGCCTGTTCGAGCGTCATTTCAACCCTCAAGCCCCCGGGCTTGGTGTTGGGGATCGGCCGCCGCCTCAACCCGGTGGCCGTCCCCTAATTCTAGTGGCGGTCTCGCTGTAGCCTCCTCTGCGTAGTAGCACACCTCGCACTGGAACGCAGCCTGGCCACGCCGTAAAACCCCAACTTCTGAATGTTGACCTCGGATCAGGTAGGAATACCCGCTGAACTTAA					Unassigned			0.00209008	0.00389656	0.0415716	0.00214537	0.0142192
5647_465	SH0110779.10FU	141	AACGCACATTGCGCCCTGTGGTATTCCGCAGGGCATGCCTGTTCGAGCGTCATTATAACCAATCATGCCTGGCATGGTGTTGGGGCACGCGGTCTCGCGGCCCTCAAAATCAGTGGCGGCGCCGGTAGGCTCTAAGCGTAGTAATTTCTCTCGCTATAGGGTCCTGACGGTTGCTCGCCAGAACCCCCACTTCTTAAGGTTGACCTCGGATCAGGTAGGGATACCCGCTGAACTTAA					Unassigned			0.0209282	0.00853582	0.0132392	0.00732959	0.013469
5647_536	SH0044636.10FU	141	AACGCACATTGCGCCCTTTGGTATTCCGAAGGGCATGCCTGTTCGAGCGTCATTATCAACCCTCAAGCCCGGCTTGTTATTGGGTCCTTATCGTTAAAGATAGGCCCGAAAGATAATGGCGGCGTCAACAATGACCCCAGATGCAGCGAGCTTATAGCATACATCGAAAGGTTTTGTTGTCCCGGCCTCTTTTTGCTTCGGCAAAGATTTTTCAAAGGTTGACCTCGGATCAGGTAGGAATACCCGCTGAACTTAA					Unassigned			0.0132955	0.00197444	0.0239361	0.00530237	0.0123845
5647_569	SH0190222.10FU	141	AACGCACATTGCGCCCTTTGGCATTCCGAAGGGCATGCCCGTTCGAGCGTCATTACACCACTCAAGCCTGGCTTGGTATTGGGCGACGGGACATCTCCCGCGCCTCTAATTCTTCGGCTGGACGGTTCGAATCTCAGCGTTGTGGTTTAATCAAAATCGCTGGCGAGGACGACCGGACGCGCCGTGAAAACCTCATTACAGGTTGACCTCGGATCGGGTAGGGATACCCGCTGAACTTAA					Unassigned			0.000373246	0.0425145	0.00169816	0.0030248	0.0116898
5647_342	SH0015320.10FU	139	AACGCATATTGCGCTCGAGACTTCGGTCGAGAGCATGCCTGTCTCAGCGTCGGCTCACCCCTCGCCCACCCTTTCCCCTGTACCGGAGGAGAGGTGCCTGGACGGACGTGGCCGTCTCGCTTTCCCTTTACCGGGAGAGCGGGTCGGCTGAAGTGCAGGGCCCGCGGCGCGACCCGGACGAGAGGGCGCCAGCATGGTAGGTGGCTCAACGCTGCATGCCGCTGTCGCCTTTCATCTCGGCCCGAATCAAGGTCGCATCCAATCGTCCGCTCGGCCACCAAGCAGGAACGGTCGCCCTCTTCGCAGCAATGCGGCGGGCGACTTCAACCCTTCGACCTGAGATCAGACAAGACCACCCGCTGAACTTAA					Unassigned			0.0249167	0	0.00813273	0.0283887	0.0142722
5647_471	SH0013583.10FU	139	AACGCACCTTGCGCCCTTTGGTATTCCGAAGGGCATGCCTGTTTGAGTGTCATTAAATTATCAACCTTGCTCGCTTTTACTAGCTTGAGTTAGGCTTGGATGTGAGGGTTTTGCTGGCTTTCGTGGTCTGCTCCCTTTAAATGCATTAGTGGGATCTATTGTGGACCGTCACTTGGTGTGATAATTATCTATGCCTTGGGACTTTGAAACAAACTTATTAGAATCCGCTCATAACCGTCCTCACGGACAACTATTGACAATTTGACCTCAAATCAGGTAGGACTACCCGCTGAACTTAA					Unassigned			0.0148179	0.020226	0.00653699	0.00601039	0.0123637
5647_349	SH0194961.10FU	138	AACGCACCTTGCGCTCCGTGGTATTCCGCGGAGCATGTCTGTTTGAGTGTCATGAACTCTTCAACCCACCAGTTTCTTGTAAATTGGATTGGTGTTTGGATTTTGAGTGTTGCTATTCCTAGTGAATCAGCTCATTCGTAATATATTAGCATCTCTAATTCGAACTCGGATTGACTCAGTGTAATAGACTATTCGCTGAGGACACGCTCTTTGTAGTGTGGCCGAATGAGATCTCAGTAGAAGCTTCCAACTACTTTAGTCAACTTTAGATTAGACCTCAGATCAGGCAGGATTACCCGCTGAACTTAA					Unassigned			0.00447812	0.0251206	0.0081548	0.0235243	0.0136491
5647_498	SH0007811.10FU	138	AACGCACATTGCGCCCCTTGGTATTCCATGGGGCATGCCTGTTCGAGCGTCATTTGTACTCTCAAGCTATGCTTGGTGTTGGGTGTTTGTCTTTGCGCAGCCTAGACTCGCCTTAAATATATTGGCAGCCGGTATACTGGTTTGAAGCGCAGCACAATTGCCTTTTAAGCCTGTATTATTAGCACCCATACAGATTATCAACACTTTTGACCTCGGATCAGGTAGGGATACCCGCTGAACTTAA					Unassigned			0.000294412	0.0374143	0.0106127	0.00517277	0.013359
5647_922	SH0188209.10FU	138	AACGCACATTGCGCCCCTTGGTATTCCGAGGGGCATGCCTGTTCGAGCGTCATTTACACCACTCAAGCCTGGCTTGGTATTGGAGTTCGCACACCAGCGGCTCTTAAACTTAGTGGCGGCGCCGGTTGGCTCTTCGCGTAGTAATTCTCTCGCGATAGGGTCCGTCGGTAGCTTGCCAGCAACCCCAATTTTTTAAGGTTGACCTCGGATCAGGTAGGGATACCCGCTGAACTTAA					Unassigned			0.0222128	0.0012713	0.000754049	0.0106702	0.00886666
5647_362	SH0007570.10FU	137	AACGCACCTTGCGCCTTGTGGTATTCCACAAGGCATGCCCGTTTGAGTGTCATTAATTCATCAACCTCAAAATTTCTTTTGAACTTTCGAGGCTTGGTCTTGAGGGTTTGCGGGCTCTAGTAGTCAGCTCCCTTTAAATCTATTAGCGAGACTTCCCTCTGCTGACCGTCTCCGGCGTGATAATTATCTACGTCGTTGTTGCGGTTCTCGTTGGGCTTGCTTCTAATCGTCTTCGGACAACAGGATTGAAGTGCATATATGCGCCTCTTTTCGAACTATTTTGACCTCAGATCGGGTAGGACTACCCGCTGAACTTAA					Unassigned			0.0171429	0.00894844	0.00858795	0.0138119	0.0120563
5647_408	SH0071789.10FU	137	AACGCACCTTGCGCTCTCTGGTATTCCGGAGAGCATGTCTGTTTGAGTGTCATGAACTCTTCAACCTACCGATTTCTAGTAAATCGGATTAGTGTTTGGATTTTGAACGCTTGCTGGCCTTTATTGGCGAAGCTCGTTCGTAAATGATTAGCATCTCATATTCGAAAATCGGATTGACTCAGTGTAATAGACTATTCGCTGAGGACGCTCTTTCGGGAGTGGCCGAGTTTTGTAAAGTAGAAGCTTCTAATTCTATTAGTCAACTTTAGATTAGACCTCAGATCAGGCAGGATTACCCGCTGAACTTAA					Unassigned			0.00481946	0.00166029	0.00764951	0.0544162	0.0125046
5647_432	SH0182111.10FU	137	AACGCACCTTGCGCTCCTTGGTATTCCGAGGAGCATGCCTGTTTGAGTGTCGTGAAATTATCAACTCCCTTTCTTTATTGAAGGGTGAGCTTGGACTTGGGGATTGCTGGTGCAAATTGGCTTCCCTTGAATGTATTAGCTGGAATTTGATTCGCAGCATATATGCGGTGTGATAATGTCGTCACTGTGTAGCTCGGATTGTCTGGCTTCTAATCGTCCTTCACGGGACAATTTGATCTTTTTGACCTCAAATCAGGTAGGACTACCCGCTGAACTTAA					Unassigned			0.00697983	0.0107169	0.0181194	0.0291587	0.0146202
5647_477	SH0115762.10FU	137	AACGCACATTGCGCCCCCCGGTATTCCGGGGGGCATGCCTGTTCGAGCGTCATTACAACCCTCAAGCTCTGCTTGGTGTTGAGCCCGCCCCGCTTACCCGGGGCTCGCTTCAAAATCAGTGGCGGCCGCCGTCCGACCTTCAGCGCAGTAATGCTCGTCGCTGTTAGGGAAGGGTGGCAAGCGCCGTCATACAACCCCCACACAAGGTTGACCTCGGATCAGGTAGGGATACCCGCTGAACTTAA					Unassigned			0.0332717	0.000605912	0.00502875	0	0.0116485
5647_647	SH0139493.10FU	137	AACGCACATTGCGCCCCTTGGTATTCCGAGGGGCATGCCTGTTCGAGCGTCATTTCACCACTCAAGCCTCGCTTGGTATTGGGCGCCGCGGTCCGCCGCGCGCCCCAATGTCTTCGGCTCAGCCTAACGTCCTCGAAGCGATTTGATTACACAATCCCGCTAGGAGAACGGAGGGCGCGACGCCGCTAAACACCCCATCTCAGGTTGACCTCGGATCAGGTAGGGATACCCGCTGAACTTAA					Unassigned			0.00736476	0.0255756	0.00757489	0.0201634	0.0139423
5647_448	SH0154888.10FU	136	AACGCATATTGCGCTCTTTGGTATTCCGAAGAGCATGCTTGTTTGAGTATCAGTAAACACCTCAAAACTCTTGATCTTTTTCAAGCGTTTTGGACTTGAGCAAACCCAACGCCTTTTCTTTTAAGATCTGTTGCGGCGGGTTGCTTGAAATGCAGGTGCAGCTGGACAATCTCCTGAGCTAAAAGCATATTTATTTAGTCCCGTCAAACGGATTATTACTTTTTGCTGCAGCTAACATAAAGGGAGTTTTGACCATTATGGCTGACTGATGCAGGATTTCACAGAGAAAAGGCCGGCAACGGTTTTGTCTCTGTCAAACTCGATCTCAAATCAAGTAAGACTACCCGCTGAACTTAA					Unassigned			0.0110657	0.0207284	0.0106353	0.0105819	0.0132754
5647_692	SH0171981.10FU	136	AACGCACATTGCGCCCCCTGGCATTCCGGGGGGCACACCTGTTCGAGCGCCATTTCTACCCTGGAGCCCTGCTCTGTGATGGGCCCCGTCCTCGCGGACGGGCCCGAAACCCGTGGGCGCCGTCGCCAGGCCCCGAGCGTAGCAAGAGAAATCCCTCGCTCGGATCGCCCGGCCGCCGGTCGCCCCGAACCCAAACTATACAAGGTTGGCCTCGGATCAGGTGGGGATACCCGCTGAACTTAA					Unassigned			0.00268251	0.00339848	0.0257967	0	0.0092801
5647_461	SH0159547.10FU	135	AACGCACCTTGCGCTCCTTGGTATTCCGAGGAGCATGCCTGTTTGAGTGTCATGAATTCTCAACCCTCAATGCTTTATTGTGTTGCTTGGGGTTGGTCCTTGGGTGCTTGCTGTTGATCACTCGACAGCTCACCTCAAATGTATTAGCTGGACCCGTACATACAATGTGTAGGCGTCCTCAACGTGATAAAGTCATTCGTTGAGGCGGCAGGCAACTGCCCCTACCTTCCACGTACATGTGTCTGCTTCTAATCCGGCGAAAGACTCTTTGCAGTCTGACCCATGACTTAAAGCTCTGGCCTCAAATCAGGTAGGATTACCCGCTGAACTTAA					Unassigned			0.0239013	0.0128443	0.00597433	0	0.0121628
5647_453	SH0056328.10FU	133	AACGCATATTGCGCTCGAGACCTCGGTCAAGAGCATGTCTGGCTCAGCGTCGGCTCACCCCCTCGCCACCCTCTCCCCTGTGGAGAAGGGCAGGCGGATCTGGCCGTGTCTGTACTCCTTGAGAGAACAGGCTCGGCTGAAGAACAGAGGCTTGAGCATGGTCCCGCTGATAGGGCGCCAGCTTGGTAGGTAGCTTACGCTGCATGCCGCTGACTCCCCTAGGGACCTGTGCTGTAAAGCCGGCAGGAATCGGAGCGCAAGCTCCGAACTCTTACTTTCGACCTGAGCTCAGGCAAGACTACCCGCTGAACTTAA					Unassigned			0.0113339	0	0.00177065	0.0571537	0.0127342
5647_509	SH0180918.10FU	133	AACGCACATTGCGCCCCTTGGTATTCCGGGGGGCATGCCTGTTCGAGCGTCATTATCACCCCTCAAGCTCAGCTTGGTGTTGGGGCCTGCCCGTCACAGGGCAGCCCTTAAAAGCAGTGGCGGCGCCATCTGGCTCTACGCGTAGTAATACTCCTCGCGACAGAGTCCCGGTGGTGTCCTGCCAGAACCCCCCATATTTTTAATGATTGACCTCGGATCAGGTAGGGATACCCGCTGAACTTAA					Unassigned			0.00486945	0.0687579	0.0161192	0.00170664	0.0236514
5647_605	SH0171267.10FU	133	AACGCACCTTGCGCTCCTCGGTAATCCGGGGAGCATGCCTGTTTGAGTGTCATGAAATTCTCAACTCGGATGGTTTCTTGTATTCCATCGTGAGCTTGGACTTTGGGGGTTTTTGCCGGCGTCTGCTGTTGGCTCCCCTCTAAATGTATTGGCCGGATTTGTCTGGCGGCTTGGTGTGATAATTATCTATGCCTTGCTGCCATTTCCATCTGTCTGGTGACTCAAATTTCTATTGACTTTGACCTCAAATCAGGTAGGACTACCCGCTGAACTTAA					Unassigned			0.0349729	0.00131297	0	0.00159642	0.0110963
5647_667	SH0141236.10FU	133	AACGCACCTTGCGCTCCTTGGTATTCCGAGGAGCATGCCTGTTTGAGCGTCGTGAATCTCTCAACCCACAGATTTATTTTTTGTGAGGCTTGGATTTGGAGGCTTTGCTGGCGACGGTCAGCTCCTCTGAAATGTATTAGCTGGGCTTTAGCTCGGAGGAACGGTTGGTGTGATAATTATCTGCGCCTAGCCTACTACTTCGGATCCCGCTTCTAATCGTCCGCAAGGACACTTCATCATGAATCTGACCTCAAATCAGGTAGGACTACCCGCTGAACTTAA					Unassigned			0	0.0116314	0.015147	0.0402405	0.0135761
5647_530	SH0141853.10FU	132	AACGCACATTGCGCCCTCTGGTATTCCGGGGGGCATGCCTGTTCGAGCGTCATTACAAAATTCAAGCTCTGCTTGGTATTGGGCGGCCGTCCCCTCCGGGGGGCGCCCCCGAAAATCAGCGGCGGTGCGGCCGGACTTCGAGCGCAGTGAACCCTAAACAAGTCTCGCTACTGGAGTCCCGGGCGCCCCGGCCGGACAACAAACCACATTTTTTCTATGGTTGACCTCGGATCAGGTAGGGATACCCGCTGAACTTAA					Unassigned			0.00149059	0.00828112	0.015901	0.0389904	0.0132189
5647_418	SH0106999.10FU	131	AACGCAAATTGCGCTCGAGGCTTCGGCCAAGAGCATGTCTGCCTCAGCGTCGGCTACTACCCTCAACTAAGTTTCCTATCATTGATAGGGGATGCCAGTTGGATCTGGCCGTCCGGTTTGCCTTTCAGGTTGCCGGTCAGCTGAAATACATTCACGCTCTGGGGGCTGCTTTCCTCGAAAGGCTACTTTCGAGGGGAGGTGAGTTCCGATTTGGTAGGTGACCTTTGCCGGTTGCATGCCTTCGTTGCCCGCTAAGCTTCCCAGTAGTCGTTGTGCAGGACGCCTTTTGGCTTTCGACCTGAGGTCAGGCAAGAACACCCGCTGAACTTAA					Unassigned			0.0114866	0.0166578	0.00704421	0.0191963	0.0126512
5647_472	SH0088979.10FU	131	AACGCACCTTGCGCTCCTGGGCTATTCCTAGGAGCATGCCTGTTTGAGTGTCTTGAAATCATCAACCCCAGTTGGATTTTAAATTTGACTGGTGGCTTGGACTTGGGGGCTTGCTGGCCGTTTTGATTCGGTCTGGCTTCCCTTGAATGCATTAGCTTAGACTTGTTCCTAAGGCTTCATGGCGTGATAATTATCTACGCTTTGTACTGTCTGTGGAATATCTATGGGTCTGGCTTCTAACTGTCCTCTGGACAATCTTTCAATCTTTGACCTCAAATCAGGTAGGACTACCCGCTGAACTTAA					Unassigned			0.0234795	0.00905353	0.00682634	0.00297415	0.0117997
5647_486	SH0146740.10FU	131	AACGCACCTTGCGCTCCTTGGCATTCCGAGGAGCATGCCTGTTTGAGTGTCATGTCAATACTCAAATCCATGCCTTTGTGTATGGGTTTGGACTTGAAGGGTTTGCTGGCTTTTCGGAGCTGGCTCCTTTTAAATGCATTAGCTGGTTTTATGAGCCTGTTTTTCAGTGTTGTAATTTTTTAATACGCGCTGTGATGAACTAGTTCAACTTGCCGCTGATAGACAACATTTTTCTATGTCTCTGACCTCAAATCAGGTAGGATTACCCGCTGAACTTAA					Unassigned			0.057402	0.00056783	0.00198431	0.00368162	0.0185665
5647_504	SH0212174.10FU	131	AACGCACATTGCGCCCTCTGGTATTCCGGAGGGCATGCCTGTTCGAGCGTCATGTAAAGAAAAATCAAGCACTTTGCTTGGCCTTGGGCCCCTCGCCCCCGTCACAGGGGGCGGGCCCTAAATGCGTCGGCGGTGGTCGAAGGCCTCGAGCGTAGTAGATTATTCCGTCTACGAGCGCCGGCGACCGCCCGCTTCCAGACAACCAAATTTTTACCTAGACATTGACCTCGGATCAGGTAGGGATACCCGCTGAACTTAA					Unassigned			0.00487089	0.0112224	0.00824207	0.0515549	0.0146409
5647_531	SH0135377.10FU	131	AACGCACATTGCGCCCCTTGGTATTCCATGGGGCATGCCTGTTCGAGCGTCATTTACACCCTCAAGCTCTGCTTGGTGTTGGGCGTCTGTCCGCGCTGCCCGCGCGGACTCGCCCCAAAGGTATTGGCAGCGGTCTTGCCAGCTTCTCGCGCAGCACATTGCGCTTCTCGAGGCTCCGGCGGATCGGCGTCCATCAAGTCACACCCACAGTTTGACCTCGGATCAGGTAGGGATACCCGCTGAACTTAA					Unassigned			0.000360815	0.00261236	0.0278489	0.000440731	0.00905982
5647_660	SH0015009.10FU	131	AACGCACATTGCGCCCCTTGGTATTCCGGGGGGCATGCCTGTTCGAGCGTCATTGCAACCCTCAAGCTTGGCTTGGTATTGGGCCCTCGCCTCCCCCCGCCCGGGGGAGGCGTGCCCGCAAATTAGTGGCGGTCCAGGGAGACTTCAAGCGCAGTAATACTATCCGCTTGCGAGATCTCGCCTGCGGCCCGGCCGTGAAACCCCCCATTTTCCAATGATTGACCTCGGATCAGGTAGGGATACCCGCTGAACTTAA					Unassigned			0.0335421	0	0.000354741	0.000868631	0.0103309
5647_510	SH0182562.10FU	130	AACGCACCTTGCGCTCCTTGGTATTCCGAGGAGCATGCCTGTTTGAGTGTCATTAAATTATCAACTTCATCAGTTTTGTTATGAAAATGTGTGAAGCTTGGATGTGGGGGCTTGTGCAGAATGCTTCATAGCAATACTGCTCCCCTTAAAAGAATTAGCGAGTTCAAACTGGGCTCCGTCTATTGGTGTGATAATTATCTACGCCGTGGATTGGGCTTAGACTTGCTTCTAACCGTCTGTAAAGACAACTTTTGACAATTTGACCTCAAATCAGGTAGGACTACCCGCTGAACTTAA					Unassigned			0.001657	0	0.0337731	0	0.0104811
5647_348	SH0206507.10FU	129	AACGCACCTTGCGCTCCTTGGTATTCCGAGGAGCATGCCTGTTTGAGTGTCATTAAATTCTCAAACTCTGATTGATTTGTTTCAATCGGAGGTTTGGATTTGGAGTGTGCCGGCGTCAAGTCGGCTCCTCTTGAATGCATCAGCGGAATCCCATTCATTTCGGACGTCAGTGTGATAATCATGTTGCGCTGTCTTTGCGATCTTGAAAGCCCGCTCACAATGGTCTTCGGACAAACCTCACATATCATATTTGACCTCAAATCAGGTAGGACTACCCGCTGAACTTAA					Unassigned			0.00336511	0.0148018	0.00995467	0.0328548	0.0127078
5647_444	SH0213017.10FU	129	AACGCACCTTGCGCTCGTTGGTATTCCGACGAGCATGCCTGTTTGAGTGTCATTAAATTCTCAACCTCATCGCTTTTGTGATGATGGCTTGGAAGTGGAGGTTTTTTGCAGGCTGAAAAGTCTGCTCCTCTCAAATGAATTAGTGGGTGCCCCGCGCAAACCTATCTATTGGTGTGATAATTATCTACGCCGTGGATCCTTAGGATTGCTGTAAAAAGGTGTTTGCCCTGCTTCTAACCGTCTTCGGACAACTTGAACCATTTGACCTCAAATCAGGTAGGACTACCCGCTGAACTTAA					Unassigned			0.0237995	0.0079921	0.0112478	0.00194719	0.0127798
5647_2152	-	127	AACGCATATTGCACTCCTTTGGAGTATGCCTGTTTGAGAATCTATAGTATTCTTTTTTCATACTTGGGTTCGCTCGGTATGAAGAGATATGAGGAGTCCGCTACTTGTAGCGGTGCCTTTAAATAGATTGTCTGTCTACCTGCAGAATGCTTGAAGCTTCTTGGTGCAGAAACGTATGTGAATGAACGTTAGTTCTCATAATGCCTATTACGCATGCTGAAGTCTAGTTTTGTAGTTAGGGGGATCCCCTAGTAAAGAGTTTGGGTAACCTAGCTCTTGAACCATGGTCTCAAATCAGGTAGGAAGACCCGCTGAACTTAA					Unassigned			0.0307434	0.00413225	0.00734474	0.000450049	0.0125217
5647_405	SH0017658.10FU	127	AACGCACCTTGCGCTCCTTGGTATTCCGAGGAGCATGCCTGTTTGAGTGTCATGGAATCATCAACTCTTTTCCTTCTTTGTTGAAGGGATTGAGCTTGGACTTGGAGGCTTTATGCCGGCCTTTGCGGGTCGGCTCCTCTTGAATGCATTAGCTTGAACCTTTGCTGTATCAGCTGTTCGGTGTGATAATTGTCTACGCCGTCACTGTGAAGCATTACATTTTTGTGGGGCTCAGCTTCTAACCGTCCTGTAAAGGGGACAACATCATAATTGACCTCTGACCTCAAATCAGGTAGGATTACCCGCTGAACTTAA					Unassigned			0.00294441	0.00513624	0.00695828	0.0442582	0.0110394
5647_431	SH0072184.10FU	127	AACGCACATTGCGCCCCTTGGTATTCCGAGGGGCATGCCTGTTCGAGCGTCATTACACCACTCAAGCCTCGCTTGGTATTGGGCGCCGCGGTCCGCCGCGCGCCTCAATGTTTCCGGCTGAGCCGTCCGTCTCTAAGCGTTGTGGTAAACTATCCGCTTGCGAGCTCGGGGGGCGTCCGGCCGTTAAACTCCACACTCAAAGGTTGACCTCGGATCAGGTAGGGATACCCGCTGAACTTAA					Unassigned			0.0132797	0.0122848	0.00388114	0.0266807	0.012317
5647_534	SH0082020.10FU	127	AACGCACCTTGCGCTCCTTGGTATTCCGAGGAGCATGCCCGTTTGAGTGTCTTGATATCATCAAACGCCCCTGCCTTTTCTGGTGGGTCGGCGATTTGGACTTGGACGTGCTGCTGGGCGCTCTGCGCTCGGCTCGTCTTGAATGCATTAGCTGGATCTCCCTCCGGCCTCGGACCTTATGGCGTGATAAGATCACCCGTCGAGCAGTCCTTGGTCAACGTTGGGTTCCGCTTCCAACCGTCCCCCGCGGACAACACCGAAACCTGGTTTTCGACATCTGACCTCAAATCGGGTAGGACTACCCGCTGAACTTAA					Unassigned			0.00480943	0.00831164	0.0018786	0.0520943	0.0120982
5647_563	SH0076180.10FU	127	AACGCACCTTGCGCTCCTTGGTATTCCGAGGAGCATGCCTGTTTGAGTGTCATTAAATTCTCAACCCCGATCGGATTTGCTTTCGATTCGGTGGCTTGGACGGTGGAGCGTGCTGGCCCTTTGGGTCGGCTCCTCTCAAATGCATTCGCGGAATTGACTTTGGTCCGTTTCGGTCATCAGTGTGATAATCGTGTTACGCTGTCGGCCAGGATCGAGGTGCCGCATATAATGGTCTTCGGACAACCTCATATCAATTTGACCTCAAATCAGGTAGGACTACCCGCTGAACTTAA					Unassigned			0.00344894	0.0455293	0	0	0.0123999
5647_1065	SH0173049.10FU	126	AACGCACATTGCGCCCCTTGGTATTCCGGGGGGCATGCCTGTTCGAGCGTCATTATCACCCCTCAAGCGTGGCTTGGTGTTGGACCTCTGGCCCCTAAACAGGGCCGGTCCCAAAGATAATGACGGTGCCTATGAGGCCCTTGGTGCAACGAGCTTTCACGAGCACGCACTTGGCGGTCTCATAGACCCGGTCGTTTACCTAAATTTTTACAAGGTTGACCTCGGATCAGGTAGGAATACCCGCTGAACTTAA					Unassigned			0	0.0339164	0.00106139	0.00237696	0.00914382
5647_443	SH0168534.10FU	126	AACGCACCTTGCGCTCCTTGGTATTCCGAGGAGCATGCCTGTTTGAGTGTCATGAAACTCTCAATCTTAACTATTTTTTCACGAAGGTAGTTTTGTATTGGACTTGAGCGCTGCTGGTCTAATCGATCGGCTCGTTCGAAATATATTAGCTGGACCCTTATTGAACTTGGTTCCACTTGACGTGATAAGTATTTCGTCAAGGACATCTTTATTGATGGCCATAATCAATCTGTTGATCTGCTTCTAATCGTCTTTACTTTATTGTAAACACCTTTTATGATCTGGCCTCAAATCAGGTAGGACTACCCGCTGAACTTAA					Unassigned			0.0138006	0.0315611	0.000638042	0.000651602	0.0123176
5647_403	SH0018330.10FU	125	AACGCACCTTGCGCTCCGTGGTATTCCGCGGAGCATGCCTGTTTGAGTGTCACGTCAACCCTCACCCCTGTGATGTTAAAGTCGCTTGTGGTGGATTTGGACCGTGCCGTAGTCGGCTCGTCCTGAAATGCATTAGCTTGCGCTTTTAGAGTGCTGGGCACCGGTGTGATAATTATCTGCGCCAACGCCTTAGGCCTCTTCAGCGGCGCTGCTTACAGCCGTCCTGACGGACAATTATTTTAAACTTTGGCCTCAAATCAGGTAGGACTACCCGCTGAACTTAA					Unassigned			0.00122208	0.0031329	0.024609	0.00766646	0.00960385
5647_470	SH0023771.10FU	125	AACGCACCTTGCGCTCCTTGGTATTCCGAGGAGCATGCCTGTTTGAGTGTCATTAAATCATCAATTCTCAACTTCTGTAATGGTCGTTGTTGAATTGGACTTGGGGACTTGCTGGTTCTAATGCTGAATTGGCTTCCCTCAAATGCATTAGCTGAAGTCTTACAAGCAGCGTATATGCGGTGTGATAATATCTTCACTGTATTGCTCTTGTTGAAATCAGCTTCTAATGGTCCTTCAATTGGACAACGCTTTGACAATTTGACCTCAAATCAGGTAGGACTACCCGCTGAACTTAA					Unassigned			0.00633523	0.0261679	0.0121044	0.0160483	0.0144855
5647_495	-	125	AACGCACATTGCGCTTCCTGGTATTCCGGGGAGCATGCTCGTTTCAGAATCATTTAAAACTCACAAGCCTGTGCGGCGTTTGTCGTATTTGGTGCGTGGATATGAGTGCATTGGCTTGGATTTACTTCCACAAACCCAATCGCTTTAAAATGATTTTGTACGCAACCCTCGCCTTCTTTTGTGGGCTGCCAACAGTGCGACAGTTTTTAAACAGTTCATTTTTGGTTGCCACCACGAGACGACGGGGCGTGTATTTCTTACCTCCAAACACATGGCACTGTTGGCGCAAGCCCGATGCTTTGAAACTTGGTCTGAAATCGAGCAAGAAAACCCGCTGAACTTAA					Unassigned			0.0272533	0.00225351	0.00502846	0	0.0102488
5647_516	SH0118503.10FU	124	AACGCACATTGCGCCCCTTGGTATTCCGGGGGGCATGCCTGTTCGAGCGTCATTACAACCCTCAAGCTATGCTTGGTATTGGGCTCCGCCGCTAACCCGGCGGGCCTTAAAATCAGTGGCGGTGCCGTCGAGGCCCTGAGCGCAGTAAATATCCTCGCTATAGGGACCCGGTGGACGCTGGCCAGCAACCCCCAACTTTCTAAGTTTGACCTCGGATCAGGTAGGGATACCCGCTGAACTTAA					Unassigned			0.011441	0.00202031	0.0350377	0	0.0143029
5647_649	SH0001337.10FU	124	AACGCACATTGCGCCCGCCAGTATTCTGGCGGGCATGCCTGTTCGAGCGTCATTTCAACCCTCAAGCCCAGCTTGGTGTTGGGAATTGTTTGTCACAGAACATTCCCCAAATTGATTGGCGGTCACGTCGAGCTTCCATAGCGTAGTAATTTACACATCGTTACTGGTAATCGTCGCGGCCACGCCGTTAAACCCCAACTTCTGAATGTTGACCTCGGATCAGGTAGGAATACCCGCTGAACTTAA					Unassigned			0.00681019	0.00740775	0.0182768	0.00643035	0.0102901
5647_394	SH0163328.10FU	123	AACGCACCTTGCGCTCCATGGTATTCCGTGGAGCATGCCTGTTTGAGTGCCGCGAATTCTCCCTCCCCTTACGGTGGCCGAAAGGCCGAAGTAGGGCGGACGGGGTAGGATGGGTGTTTGCTGCCTGGGGATTGTACCAGGCTCGCCCGAAATGCATAAGCGCCAGGACCCTCGCTACCGCTCTCTAGGGAAGAGTGGCTAAGCGACCGCTGAGCATGGCATGATACGTCATTTGCTGTGTGTGGGCGGCCGGTTGGAGAGGTGTCTGCTTTACCAGCCCTATTTTAATTCTGGTCTCAAATCAGGTAGGATCACCCGCTGAACTTAA					Unassigned			0.00457909	0.0259907	0.0139467	0.00517293	0.0127828
5647_437	SH0182112.10FU	123	AACGCACCTTGCGCTCCTTGGTATTCCGAGGAGCATGCCTGTTTGAGTGTCGTGAAATCATCAACTCCCTTAGCTTTGTTGCGACGGTGAGCTTGGATTTGGGGATTTGCTGGCCTTCGGGTTCTGGCTTCCCTTGAATGCATTAGCTGGACGTTGATTTGCAGCATATATGCGGTGTGATAATTGTCTTCACTGTGTAGCTCAAGTCGAACTGGCTTCTAATCGTCCTTCGCTGGACAACACTTTGACCATTAGACCTCAAATCAGGTAGGACTACCCGCTGAACTTAA					Unassigned			0.00790819	0.0164461	0.00350586	0.0245847	0.0113056
5647_466	SH0143583.10FU	123	AACGCATCTTGCGCTCCTTGGTATTCCGAGGAGCATGCCTGTTTGAGTGTCGTGAACTCTCTCAACCTTTCTCTTTCTCTTCGGAGGAGGGGCTAGGGTTGGATTTGGACGCCTGCCGCGGGGTCTCTCGCGGCTCGTCTTGAAATGCATTAGCTGGTCCACCTCGGTACAACAACGGTGTGATAAGAAACGCTTCGTGACTGTGGCGCCGTTGTAAGCCGACCTTAGGAGGATCGCTTCTAATCGTCTTCGGACAGCACTTTACGTCATCTGACCTCAAATCAGGCAGGACTACCCGCTGAACTTAA					Unassigned			0.0110173	0.0369263	0.00306464	0.0207458	0.0166305
5647_578	SH0090604.10FU	123	AACGCAAGTTGCGCCCGAAGCCACCTGGCCGAGGGCACGTCTGCCTGGGTGTCACGCATCGTTGCCCCCAACCCCATCGCCCTGCAAAGAGGCGGTGGGGGCATGCGGGGCGGACATTGGCCTCCCGTGGGCTGATGCCTGCGGCTGGCCTAAAAACGAGTCCTCGGCGACGATCGCCACGACAATCGGTGGTTGACAAACCTTCGTGACCCGTCGTGCGCGCATCGCCGCTCAACGCGTGCTCTTTTGACCCTGTCGCGTCGCGCTCGCGACGCTTCCAACGCGACCCCAGGTCAGGCGGGACTACCCGCTGAGTTTAA					Unassigned			0.0379255	0.000322519	0.00632306	0.00262333	0.0137646
5647_699	SH0133221.10FU	123	AACGCACCTTGCGCTCCTTGGTATTCCGAGGAGCATGCCTGTTTGAGTGTCATGATAATCTCAAGTTGACATTTTAGTTCATCTAATTTGTTGATTTGGACTTGGAGGTTGTGCTGATCTTAGTATTGGCTCCTCTTAAATGCATTAGCTGGATTACTATCAGTAATAGTCCATGGTGTTGTAATCTCGGCGCTGTGACTTAACTGAATAACAATCTGCTTCTAGTATATTTGCCTCTGGCAATATTTGTAAACTTGACCTCAAATCAGGTAGGACTACCCGCTGAACTTAA					Unassigned			0.0211825	0.00262032	0.0144389	0.00113132	0.0114694
5647_1690	SH0083640.10FU	122	AACGCACCTTGCGCTCCTTGGTATTCCGAGGAGCATGCCTGTTTGAGTGTCATTAAATTCTCAACCCTTTTCTTATTATTAGATAAAGGAGTTGGATGTGGGAGTTGCTGGCAGTTCATCTGTCGGCTCTCCTTAAATGTATTAGCAGAACTTTTTGGTTTCATTCTCTAGTGTGATAATTATCTACGCTATTGTTTTGAAGTCAAAGAAAAAGGGTTCAGCTTCTAATGGTCCATTGAATTGGACAATATCGATTTATCGACTATTTTGACCTCAAATCAGGTAGGACTACCCGCTGAACTTAA					Unassigned			0.0320734	0.000450584	0.00173393	0	0.0102754
5647_488	SH0026530.10FU	122	AACGCAAATTGCGCTCGAGGCCTCGGCCAAGAGCATGTCTGCCTCAGCGTCGGCTTACTACCCTCAACCAATTCCCGTATGGGTAATTGATTGGAGCTGGCTTTCCGGTGTTCCGACTAGGTTGCCGGTTAGCTGAAAAATATTCATGCTGTGGAAGCTGCTTTCCCCTAAAAAGGAAAGCCGAGTTCCGATTTGGTAGGTGACCTTTGCCGGTTGCATGCCTTCGTTGCTCGCCAAGGCTTTCATGAAAGCGTGTGCAGGACGCCTTTTGGCTTTCGACCTGAGGTCAGGCAAGAACACCCGCTGAACTTAA					Unassigned			0.00356313	0.0139863	0.0170761	0.00533467	0.0104312
5647_514	SH0072126.10FU	122	AACGCACATTGCGCCCCTCGGTATTCCGGGGGGCATGCCTGTTCGAGCGTCATTACACCACTCAAGCCTCGCTTGGTCTTGGGCGTCCGCGGTCCCGCCGCGCGCCCCAATGTCTCCGGCTGAGCCGTCCGTCTCTAAGCGTTGTGATAAACGATCCGCTTGCGAGGCCGGGCTGGCTTGTTCGCCGTTAAACCCCCCATTTTACAGGTTGACCTCGGATCAGGTAGGGATACCCGCTGAACTTAA					Unassigned			0.0526166	0.000505142	0.00118163	0.00144486	0.0165293
5647_1486	-	121	AACGCACATTGCGCCCTTTGGTATTCCAAAGGGCATGCCTGTTCGAGCGTCATTTGTACCTTCAAGCACTGCTTGGTGTTGGGTGTTTGTCTGTGTTTTATATATGGACTCGCCTTAAAGCTATTGGCAGCCGGCAAACAGCCTTGGAGCGCAGCACATTTTGCGCCCCTTTGCTGGAATGTTGGCATCCATCAAGCCTACACTTTTGCTCTTGACCTCGGATCAGGTAGGGATACCCGCTGAACTTAA					Unassigned			0.00429328	0.0422412	0	0	0.0118334
5647_397	SH0108678.10FU	120	AACGCACCTTGCACTCCTTGGTATTCCGAGGAGTATGCCTGTTTGAGTGTCATGTTATCCTCACTTTTCTCAGATTTTCTTCTGAGATAGAGTGGAATTGGAAGCTGCTGGTTGATATCAATCAGCTCTTCTTAAATGTATCAGTGTGAATGTTACCAATGTTCTCCAGTGTAATAATTATTTGCGCTGCCGGGACACGGGTGAAATATAGATTCATGCTTCAAACCGTCTGCTACAGACAATATACTATTGCATTTGACCTCAAATCAGGTAGGATTACCCGCTGAACTTAA					Unassigned			0.00316438	0.0170365	0.00701258	0.0381096	0.0131446
5647_545	SH0167151.10FU	120	AACGCACATTGCGCCCCTTGGTATTCCGAGGGGCATGCCTGTTCGAGCGTCGTCACACCCCCTCAAGCCGCGCCGTGTGTGTGGCTTGGTGTTGGGGCTCGTCCGTCGGGCGGCCCTTAAAGACAGTGGCGGTGCCGTTGTGGTCTCTACGCGTAGTACGATTCTCGCGACAGAGCGGCAGCGGCGGCTGGCCAATCAATCCTTGCTTTGTAAAGGTTGACCTCGAATCAGGTAGGGATACCCGCCGAACTTAA					Unassigned			0.00520758	0.00513495	0.0204794	0.000742043	0.00901581
5647_685	-	120	AACGCACATTGCGCCCCTTGGTATTCCATGGGGCATGCCTGTTCGAGCGTCATTTGTACCCTCAAGCTTTGCTTGGTGTTGGGTGTTTGTCCACTCCCCCGCGTTTGGACTCGCCTTAAAGCAATTGGCAGCCAGTGTTTTGGTATTGAAGCGCAGCACATTTTGCGTCTCCAGCCTAGCAATACTGGCGTCCAGTAAGTCTTTTTCCACTTTTGACCTCGGATCAGGTAGGGATACCCGCTGAACTTAA					Unassigned			0.0147888	0.000497873	0.0071687	0	0.00669286
5647_728	-	120	AACGCACATTGCGCCCCTTGGTATTCCATGGGGCATGCCTGTTCGAGCGTCATTTGTACCTTCAAGCTATGCTTGGTGTTGGGTGTTTGTCCTCTCTAATGTGTCTGGACTCGCCTTAAAGTAATTGGCAGCCAGTGTATTGGTATTGAAGCGCAGCACAATTTGCGGTTCTAGCTGATAATCACTAGCGTCCATTAAGTACCTATAACACTTTTGACCTCGGATCAGGTAGGGATACCCGCTGAACTTAA					Unassigned			0	0.00370362	0.0404393	0.00386037	0.0134715
5647_412	SH0076196.10FU	119	AACGCACCTTGCGCCCCTTGGTATTCCGAGGGGCATGCCTGTTTGAGTGTCATTTTATCATCAACTCGATAGTCTTTGATTAGGCTGTTGGGCTTGGACTTGGGAATTGCCGGCTTGATCTTTATTCCATTGAACAGTATCTAATACTTAATAGAGGGGTAGAGTGTAGTCGGCTGTCCTTAAATGCATTAGCGAGTGTTAGTCTACATGGCACGGCCTCTTGACGTGATAATGATCGTCGTGGGCTGGAAGTGTAGTGTCTGGCTTCTAATCATTGATTGCGTGCATACGGCCCATAAAGCTGGAAGCGCAACAAACATTGACTACGTGCATACGGCCCTTGAAGCTGGAAGCGTAGTCGAAATTGACATTTGACCTCAAATCAGGTAGGACTACCCG…					Unassigned			0.0050554	0.0125761	0.0211079	0.00695828	0.01197
5647_440	SH0006738.10FU	119	AACGCACATTGCGCCCATCAGTATTCTGGTGGGCATGCCTGTTCGAGCGTCATTTCAACCCTTAAGCCTAGCTTAGTGTTGGGAATCTACTGTATTGTAGTTCCTTAAAGACAGTGGCGGAGCGATAGTTGTCCTCTGAGCGTAGTAAATTTATTTCTCGCTTCTGTAAGGCTCTATCCTCCCGCCATAAAACCCCCAAATTTTTAGTGGTTGACCTCGGATCAGGTAGGAATACCCGCTGAACTTAA					Unassigned			0.0114431	0.0119305	0.0118625	0.00787841	0.0111398
5647_670	SH0103216.10FU	119	AACGCACATTGCGCCCCTCGGTATTCCGGGGGGCATGCCTGTTCGAGCGTCATTACACCACTCAAGCCCCGGCTTGGTCTTGGGCGTCGCGGGTCTCCCGCGTGCCTCAATGTCGCCGGCTGGTGCGTCCGTCTCCGAGCGTCGTGACTTCATTGTTCGCTTCTGGAGGCCGGACGGACCGCGCCGTCAACCCCCCCTTTCTACAGGTTGACCTCGGATCAGGTAGGGATACCCGCTGAACTTAA					Unassigned			0.0148022	0.00877813	0.00808459	0.0353393	0.0144756
5647_721	SH0123365.10FU	118	AACGCACATTGCGCCCCGTGGTATTCCGCGGGGCATGCCTGTTCGAGCGTCATTATGACCAAATCACGCCTGGCGTGGTCTTGGGGCTGGCAACTCTGCCGCCCTCAAACGCAGTGGCAGCGCCGTTTGGCTCTTAGCGTAGTAATACTCCTCGCTATAGGGTCCTGCGGCTGCCCGCCAGCAACCCCCAATCTTTATAGGTTGACCTCGGATCAGGTAGGGATACCCGCTGAACTTAA					Unassigned			0.0108602	0.00815443	0.0121989	0.0142114	0.0110967
5647_731	SH0019596.10FU	118	AACGCATCTTGCGCTCTTTGGTATTCCGAAGAGCATGCCTGTTTGAGTGTCATGAAACTCTCACCTCCAGCCTTCTTTAATTAGAGGTGTTGGGGCGTGGACGTGAGTGCTGCTGGTGCCCTGGTTGCATCGGCTCACTTGAGATATGTTAGCTGACTCCTCTAGAGGTGGTTCTACTCGACGTGATAAGATCTCCGTCGAGGACAGTGCAACTTGTTGTGCTGGCCGCTCCTAGCAGTTGACGTCGCTTCTAATTAGCGCAGACTTCGAGTGCTGGCAACTTTTGACAACTTGGCCTCAAATCAGGTAGGACTACCCACTGAACTTAA					Unassigned			0.0140899	0.0130626	0.00622838	0.000853322	0.00947166
5647_557	SH0174348.10FU	116	AACGCACATTGCGCCCCTTGGTATTCCATGGGGCATGCCTGTTCGAGCGTCATCTACACCCTCAAGCTCTGCTTGGTGTTGGGCGTCTGTCCCGCCTCTGCGCGCGGACTCGCCCCAAATTCATTGGCAGCGGTCCTTGCCTCCTCTCGCGCAGCACATTGCGCTTCTCGAGGTGCGCGGGCCGCGTCCACGAAGCAACATTACCGTCTTTGACCTCGGATCAGGTAGGGATACCCGCTGAACTTAA					Unassigned			0.022848	0.0238879	0.0131489	0.00355869	0.0172705
5647_583	SH0059510.10FU	116	AACGCACCTTGCGCTCTTTGGTATTCCGAAGAGCATGCCTGTTTGAGTGTCATTAAATTCTCAACTTCTCAGTGGTTGTCATGACCGCTGTTAAGCTTGGATGTGAGGGTTTTGCTGGCTTTCACGAGTCAGCTCCCTTGAAAATCATTAGCGCAGCTTATGCAAATCGCTTGGTGTGATAATTTATCTACTTTGTGACGCGCATGATTCAAGCTTTGTGCTTCGAACCGTCTTCTCCGAAGACAATTATTTTTTGAACTTGACCTCAAATCAGGTAGGACTACCCGCTGAACTTAA					Unassigned			0.0194987	0.00677619	0.00888391	0.000760705	0.0103009
5647_600	SH0109545.10FU	116	AACGCACATTGCGCCCCTCGGTATTCCGGGGGGCATGCCTGTTCGAGCGTCATTACACCCCTCAAGCGTAGCTTGGTATTGGGCCCTCGCCCCCTGGGCGTCCCCGAAAGTCATGGGCGGTCCGGAGTGACTTTAAGCGTAGTAAATTACCTCCCGCTTTGAAAGCTCGCCCCGCGGCCGGCCCGAAAACCCCATAATCTATCAACGATTGACCTCGGATCAGGTAGGGATACCCGCTGAACTTAA					Unassigned			0.00963897	0.0354138	0.000486041	0	0.0118817
5647_669	SH0060395.10FU	116	AACGCACATTGCGCCCATTAGTATTCTAGTGGGCATGCCTGTTCGAGCGTCATTTCGACCATCAAGCCTCAGTTGCTTGGTTTTGGGAGCCTACCTCTGGGTAGCTCCTCAAATGGAGTGGCGGAGTCGTGCCGACCCCAAGCGTAGTAATCTTTTCTCGCTTCAGGTGCCGGTGCTGACGTCCTGCCGTTAAACCCCCCTATTTTTAACAGGTTTGACCTCGGATCAGGTAGGAATACCCGCTGAACTTAA					Unassigned			0.00182905	0.0276344	0.00707224	0.000803794	0.00966085
5647_501	SH0123720.10FU	115	AACGCACATTGCGCCCCTTGGTATTCCGAGGGGCATGCCTGTTCGAGCGTCATTTCACCAATCAAGCACTGCTTGGTATTGGGCGTCCGGCCCCGCGAGAGCGGCGGCCGCGCCCCAAAACCTTCGGCGAAGTCACACCGGCTTTGGGCGTAGTAGAATTACTTCAATAACGTCCTAGGGGCTCGGTGCGGTCTTCCGCCGTCAAACCACCACAATTTTTTTCAGGTTGACCTCGGATCAGGTAGGGATACCCGCTGAACTTAA					Unassigned			0.00025531	0.0291896	0.00269762	0.00145436	0.00838259
5647_635	-	115	AACGCACATTGCGCCCCGTGGTATTCCGCGGGGCATGCCTGTTCGAGCGTCATTACAACCCTCAAGCTCTGCTTGGTATTGGGCCCCGCCGGCAACGGCCGGCCTTAAAATCAGTGGCGGTGCTGTCAGGCCCTAAGCGTAGTAATCTTTCTCGCTACAGGGTCCTGGTGGTGCCTGCCATCAACCCCCAATTTTCTATGGTTGACCTCGGATCAGGTAGGGATACCCGCTGAACTTAA					Unassigned			0.00242222	0.0171201	0.0128669	0.0229312	0.0123354
5647_651	SH0051494.10FU	115	AACGCACATTGCGCCCCTTGGTATTCCATGGGGCATGCCTGTTCGAGCGTCATTTGTACCTTCAAGCACTGCTTGGTGTTGGGTGTTTGTCCCCGTTTTACACGCGGGACTCGCCTTAAAGTGATTGGCAGCCGGCGTACTCGCCTCGGAGCGCAGCACATTTTGCGCCCCTTGACCTGAACGTTGGCGTCCAGTAAGCCTATACTTTTACTCTTGACCTCGGATCAGGTAGGGATACCCGCTGAACTTAA					Unassigned			0	0.00527283	0.0430458	0	0.0140392
5647_679	SH0157251.10FU	115	AACGCACATTGCGCCCCTCGGTATTCCGTGGGGCATGCTTATTTGAGCGTCATTTAACCCCTCAAGCCTCGCTTGGTGTTGGGCGTCTGTCTTGCCGTTGTGCATCGACTCGCCTTGAAACGATTGGCAGCCGGTATACAGGCTTCGAGCGCAGCAGATTTGCGTCTTGGGCCTGTGCACTAGTGTTCCAGCAAGCCTCATCTATCTTCTTGACCTCAGATTAAGTAGGGATACCCGCTGAACTTAA					Unassigned			0.000716486	0.00889976	0.0277559	0.00299087	0.0111011
5647_508	SH0076183.10FU	114	AACGCACCTTGCGCTCCTTGGTATTCCGAGGAGCATGCCTGTTTGAGTGTCATTAAATTCTCAACCCCGATCGGATTTGCTTTCGATTCGGAGGCTTGGATTGTGGAGCGTGCTGGCCCCTCCCCGGGTCGGCTCCTCTCAAATGCATTCGCGGAATTGACTTTGGTCCGTTTCGGTCATCAGTGTGATAATCATGTTGCGCTGTTGGCTAGGATCGAGGTGCCGCATACAATGGTCTTCGGACAACTTCATATCAATTTGACCTCAAATCAGGTAGGACTACCCGCTGAACTTAA					Unassigned			0.00657457	0.0198729	0.00923616	0.0050205	0.0104407
5647_720	SH0140442.10FU	114	AACGCACATTGCGCCCTCTGGTATTCCGGAGGGCATGCCTGTCCGAGCGTCATTGCTGCCCTCAAGCACGGCTTGTGTGTTGGGCCCCGTCCTCCTTCCGGGGGACGGGTCCGAAAGGCAGCGGCGGCACCGCGTCCGGTCCTCAAGCGTATGGGGCTTTGTCACTCGCTTTGTAGGCCTGGCCGGCGCTTGCCGATCAACCAAACTTTTTATCAGGTTGACCTCGGATCAGGTAGGGATACCCGCTGAACTTAA					Unassigned			0.00968065	0.00629178	0.00112981	0.0411344	0.0111508
5647_784	-	114	AACGCATATTGCACTCTCTGGAATTCCGGGGAGTATGCTTGTTTGAGAACCGTTTCGTCCTTCACATCTTTTTCTTGTTTCCTCGGAAGCTTGCAAGAGACGTGGATTTGGTCCGTTCTTGATGTTTTAATCAAGTGGACTTAATTATATTGATCGGAACACTTTTAAACGTGTTGCTGAAGGGGTTTTTGATAATTCCTTTCCGACAAAGGCGTTGATAATGTGGGTCTTCGGGCTCCTTTTTTTTATCGTCGAAGGAAAGTTGAGTAGGTCAATTTCATTCCAAACTCTTCGGATAACCTAGTGTACACGACTCACCTATGCCAGGCAGTCTCCGTAAAACCGAGATTGATTACCTGAACTTTTGGTCTCAAATCAAGCAAGAAAACCCGCTGAACT…					Unassigned			0.0421152	0.00342618	0.00116654	0	0.0138717
5647_396	SH0135857.10FU	113	AACGCATCTTGCGCTCCTTGGTATTCCGAGGAGCATGCCTGTTTGAGTGTCATTAAATTTCTCAACCTCACCAAGCTTTGCTGCTTGGTCTGGCTTGGATGTGGGGGTTTTATGCAGGCTCTGGTTTCACAGAGTCAGCTCCCCTGAAATGCATTAGCGGTGCCCCTGTGGTAAACGGCTACTGGTGTGATAATTATCTACGCCGCTAGACGCCCACGTATAAGTGTGCGCTGCTTCTAACGGTCCATTGACTTGGACAAGCTTAACAAAAATGACAATTTTGACCTCAAATCAGGTAGGACTACCCGCTGAACTTAA					Unassigned			0.00490508	0.0144043	0.00568586	0.026113	0.0107721
5647_458	SH0162593.10FU	113	AACGCACCTTGCGCTCCTTGGTATTCCGAGGAGCATGCCTGTTTGAGTGTCATGGTATTCTCAATCCATCTGGTTCTGTTAAAAGAACTCAGTTGGACTTGGATATGGAGGTTTCTTGCTGGTCTTCATAGATCGGCTCCTCTGAAATACATCAGCATGAATAGAACGCTGTTTTCAGTGTGATAATTATCTACACTGTGATTTGGCCTTGCTATTTTTGCTTCTAATCGTCTGCATTGTTCAGACAATTTTATTGACATCTGACCTCAAATCAGGTAGGACTACCCGCTGAACTTAA					Unassigned			0.00266389	0.0220672	0.015367	0.012184	0.0127268
5647_515	SH0082084.10FU	113	AACGCACATTGCGCCCTTTGGTATTCCAAAGGGCATGCTTGTTCGAGCGTCATTTGTACCCTCAAGCTTTGCTTGGTGTTGGGTGTTTGTCCTCTCCACGCGTTAGGACTCGCCTTAAATCTATTGGCAGCCGATGTAATGGTTTGAAGCGCAGCACAAGTCGCGGTTCAGGCCACTTATGTGGGCATCCAGTAAGCACAATAACACTTTTGACCTCGGATCAAGTAGGGATACCCGCTGAACTTAA					Unassigned			0.00407148	0.00209041	0.0256193	0.00276694	0.0097452
5647_532	SH0081123.10FU	113	AACGCACCTTGCGCTCCTTGGTATTCCGAGGAGCATGCCTGTTTGAGTGTCATTAAATTCTCAACCTAACCAGCTTTTGCGAGCTTGGATAGGCTTGGATGTGGGAGTTGCGGGCTTCTCAGAAGTCGGCTCTCCTTAAATGCATTAGCGAAACCTTTGTTGACCATCCCTGGTGTGATAATTATCTACGCCACCGAAGGCCGGCTGCTTATATAGGGCTTTGCTTCTAACCTGTCCGTTCGCTCTTTGTAGTGGACGACAACCCCCCTGACATTTTGACCTCAAATCAGGTAGGACTACCCGCTGAACTTAA					Unassigned			0.0120351	0.00593884	0.0226054	0.00370917	0.012356
5647_567	SH0079469.10FU	113	AACGCACCTTGCGCTCCTTGGTATTCCGAGGAGCATGCCTGTTTGAGTGTCATTAAATTCTCAACTTCATCAACTTTGTTGTTGAGGCTTGGATGTGGGGGTTTTGCAGGTCTGCCTTAATTGTGCGGTCTGCTCCCCTGAAATGTATTAGCGGGTTGGCTTCCCTCTATCAGTGTGATAATTATCTACGCTGTGGATGGGTTTGGCTTTCAGACCGGCTTCTAATCGTCCTTTCAAAGGACAATCTATTGACATTTTTGACCTCAAATCAGGTAGGACTACCCGCTGAACTTAA					Unassigned			0	0.0351546	0.00132699	0	0.00916532
5647_575	SH0007789.10FU	113	AACGCACATTGCGCCCCTTGGTATTCCATGGGGCATGCCTGTTCGAGCGTCATTTGTACTCTCAAGCTATGCTTGGTGTTGGGTGCTGTCTTTTATCAAGACTCGCCTTAAAATCATTGGCAGCCGGTATATTGGTTTAAAGCGCAGCACATTTTGCGTCTTGAATTTCTATATCAGCCCCCATAAAATATTTTTAACACTTTGACCTCGGATCAGGTAGGGATACCCGCTGAACTTAA					Unassigned			0.00621371	0.0426493	0.000713492	0.000422272	0.012789
5647_587	SH0141968.10FU	113	AACGCACATTGCGCCCCTCGGTATTCCGTGGGGCACGCCTGTTCGAGCGTCATTTACACCCTCAAGCCTAGCTTGGTGTTGGGCGTCTGTCTCGCACTCGTTGCGCGGACTCGCCTCAAAGTCATTGGCGGCGGCCTGCCGGCTCCTCGCGCAGCACATTTGCGCTTCTCGGAGGCTGGCGGATCGGCATCCAGCAAGCTACTTTTTATGACTTGACCTCGGATCAGGTGAGGATACCCGCTGAACTTAA					Unassigned			0.000971356	0.0181433	0.0218442	0.00304282	0.0117452
5647_491	SH0007761.10FU	112	AACGCACATTGCGCCCCTTGGTATTCCAGGGGGCATGCCTGTTCGAGCGTCATTTGTACTCTCAAGCCTTGCTTGGTGTTGGGTGCTTGTCTTTGCTTTGCAAAGACTCACTTCAAATATATTGGCAGCCGATAAATTGGTTTGAAGCGCAGCACAATTGCAATTTAAGCCCTTTTATTAGCACCCAAGAGACATTTTTACACTTTTGACCTCGAATCAGGTAGGGATACCCGCTGAACTTAA					Unassigned			0.00573368	0.0147752	0.00697534	0.0209733	0.0107037
5647_384	SH0176698.10FU	111	AACGCACCTTGCGCTCCTTGGTATTCCGAGGAGCATGCCTGTTTGAGTGTCATTAAATTCTCAACCTTTATCAACTTTTGTTGATAATGGCTTGGATATGGGGGTTTATTTTGCTGGCTTCTTTACAGATGGTCAGCTCCCCTTAAATGCATTAGCCGGTGCCCCGCGTGGACTGTCTATTGGTGTGATAATTATCTACGCCGTGGACATCTGCAATCATATGGGTTTGCACTGCTTCCAACTGTCTGTTGAATCAGACAATACATGACAATTTGACCTCAAATCAGGTAGGACTACCCGCTGAACTTAA					Unassigned			0.00306339	0.00490795	0.0108374	0.0426856	0.0119226
5647_482	SH0161105.10FU	111	AACGCACCTTGCGCTCCTTGGTATTCCTCGGAGCATGCCTGTTTGAGTATCATGAAATTCTCAAAGCAAGTCTTTTGTTAATTCAATCGGCTTTGTTTTGGACTTGGGGGTTTGCAGATTCACGTCTGCTCCTCTTAAATGCATTAGCTGGATCTCCATGAACTTGGTTCCACTCGGCGTGATAAGTATCATTCGCTGAGGACACCTGTAAAAAGGTGGCCAGGGTTGAGGATGAGCCGCTTCTAACGGTCCATTTAATTGGACAATTAAACTTATGATCTGATCTCAAATCAGGTAGGACTACCCGCTGAACTTAA					Unassigned			0.00874312	0.0215621	0.0026931	0.00116541	0.00898713
5647_1025	SH0072319.10FU	110	AACGCACATTGCGCCCCCCGGTATTCCGAGGGGCATGCCTGTTCGAGCGTCATTACACCCCTCAAGCTTTGCTTGGTGTTGAGCTTCCGCCCCCCGGGGCGTGCTCGAAAGATAGTGGCGGTGCAGCCTGGCTTCAAGCGTAGTAACTAAAAACAACCCGCTTTGGAAGTCCAGCCTGGGCCCGCCAGACAACCCCTATACATTTTCAATGGTTGACCTCGGATCAGGTAGGGATACCCGCTGAACTTAA					Unassigned			0.00362475	0.0141359	0.0110549	0.010872	0.00955999
5647_401	SH0046910.10FU	110	AACGCATATGGCACTCGAGGCCTCGGCCGAGAGTATGTCTGTCTCAGCGTCATTCGTAACCCTCACCTCCCACCCCTCTTTTCTTCCTCACGGAAGGAACTACGGGCGTGAGCGATGTTCCCGCCCTCGTCGCGAGCATCCGGATCTAGGTGGAGCTGGCTTTTGCTCTTTTTTACGAGAGAGAGCATCAGCTGAAGCGTCGAGCGCCCGAAGCAAGAGCGTTTCCGCCGCGATCGAGTCAAATCGGTTGCGCTGGAAGCGATGACTGGATAGGTTTCCTCGAAACACGAAAGTCATCGACCATATGCTCCTGCGCGTAGGGCCCAACGTGCTCTTTCTTTGCGCGCCGCTGTGCGGCGTGCAAGAAGCACACTTAACTCTACAACTTTGACCTGAGCT…					Unassigned			0.0279959	0.000282445	0.00116493	0.000809372	0.00896298
5647_529	SH0070688.10FU	110	AACGCACCTTGCGCTCCTTGGTATTCCGAGGAGCATGCCTGTTTGAGTGTCTTGAAGTCATCAACCCCTCCCGTTTCGTGCGTGGAGAAGGTTGGAGGTGGGGGCTTGCGGTCGTGAGGCCGCTCCCCTCAAATGCTTCGGTCGGGCCTGTGGGTCGGACTCGGTTGGGCGTTGTACCATCCTCGCTCTCCTCCGAGAACTTCCCCGTCGATAGAGCCCTTCCCCGGCCTCCTATGGAGCGGTGGCCAAACAAACACTTTTGAAATCTGACCTCAAATCAGGTAGGACTACCCGCTGAACTTAA					Unassigned			0.0070689	0.0137343	0.00565728	0.0271588	0.0114085
5647_627	SH0094137.10FU	110	AACGCACATTGCGCCCCTTGGTATTCCGAGGGGCATGCCTGTCCGAGCGTCATTTCACCAATCGAGCCCCGCTCGGTATTGGGCCTCGTCCCCACAGGACGGGCCTCGAAGACCCCGGCCGCGCGGTCCCGCTTCAGGCGTAGCAGAGCTTTCGCAGCCTCGCCTTGGAAGCGTGTCCGTGCCGCGCCGAACGACGAACCCCTTTCTATCAAGGTTGACCTCGGATCAGGTAGGGATACCCGCTGAACTTAA					Unassigned			0.00107312	0.00500376	0.0194388	0.00297967	0.00777606
5647_671	SH0108377.10FU	110	AACGCACATTGCGCCCCTTGGTATTCCGAGGGGCATGCCTGTTCGAGCGTCATTACACCAATCAAGCACGGCTTGGTATTAGGCCGTCGTCCCCCCGAGAAGGGGGGGCGTGCCTCAAAACCTTCGGCGAAGTCACACCGGCTTTGGGCGTAGTAGAAATAAAACGTCCTCTGGGCCGCGCGTGTCTTCCGCCGTCAAACCCCCAAATCTATCACCAGGTTGACCTCGGATCAGGTAGGGATACCCGCTGAACTTAA					Unassigned			0	0.035453	0	0	0.00884756
5647_684	SH0118434.10FU	110	AACGCACATTGCGCCCCTTGGTATTCCGAGGGGCATGCCTGTTCGAGCGTCATTACAACCCTCAAGCTTAGCTTGGTATTGGGCTCTGCCACTCACCTGGCAGGCCTTAAAATCAGTGGCGGTGCCTCCGTGGCCCTGAGCGTAGTAAATATCCTCGCTATAGGGACTCGGTGGTACTGGCCAACAACCCCCAACTTTCTAAGTTTGACCTCGGATCAGGTAGGGATACCCGCTGAACTTAA					Unassigned			0.00179368	0.000936882	0.032421	0.00161236	0.0106046
5647_1005	SH0110852.10FU	109	AACGCACATTGCGCCCCTTGGTATTCCGAGGGGCATGCCTGTTCGAGCGTCATTTCAACCCTCAAGCACAGCTTGGTCTTGGGCTTCGCCGCTAACCCGGCGGGTCTTAAAATCAGTGGCGGTGCCGTCGGGCCCTGAGCGCAGTAATCTCTCTCGCTATAGGGTCCCGGCGGATGCTGGCCAGTAACCCCCAATTTTCTATGGTTGACCTCGGATCAGGTAGGGATACCCGCTGAACTTAA					Unassigned			0.0055063	0.00498141	0.0150734	0.0404866	0.0135895
5647_1014	SH0194963.10FU	109	AACGCACCTTGCGCTCCCTGGTATTCCGGGGAGCATGCCTGTTTGAGTGTCATGAACTCTTCAACCCACCAGTTTCTAGTAGACTGCGTTGGTGTTTGGATCTTGAGCGTTGCTAGTCTGACTAGCTCGTTCGTAATACATTAGCATCTCTAATTCGAATTCGGATTGACTCAGTGTAATAGACTATTCGCTGAGGACACTTTTATTAGTGGCCGTACTAGAACCAGTAGAAGCTTCCAACTATTGTAGTCAACTTTAATTTAGACCTCAGATCAGGCAGGATTACCCGCTGAACTTAA					Unassigned			0.0029886	0.0212929	0.005086	0.0290024	0.0121822
5647_297	-	109	AACGCACATTGCGCCCCCTGGTATTCCGGGGGGCATGCCTGTTCGAGCGTCATTACAACCCTCAAGCTCTGCTTGGTATTGGGCCTCACCAGTTCTGGTGTGCCTTAAAATCAGTGGCGGCGCCATTCGGCTTCAAGCGTAGTAATTCTTCTCGCTTTGGAGACCCGGGTGCGTGCTTGCCAGCAACCCCCAATTTATCAAAGGTTGACCTCGGATCAGGTAGGGATACCCGCTGAACTTAA					Unassigned			0.00796189	0.0243329	0	0.0258701	0.0124516
5647_413	SH0016624.10FU	109	AACGCACATTGCGCCCCTTGGTATTCCAGGGGGCATGCCTGTTCGAGCGTCAATACACCCTTCAAGCCTCAGCTTGGTGATGGGCTCCAGTGTCCCCTGGACAAGCCTGAAAAGCAGCGGCGGCCTGGCCCGACTCCAAGTGTAGTACCTTCAAAACCCGCTTGGGAAGCCCGGGTCATGGCCGGCCGGTCAACCAGATTTCGTACCTATAGACCTCGGATCAGGTAGGGATACCCGCTGAACTTAA					Unassigned			0.00276167	0.0357042	0.00379198	0.000767819	0.0109802
5647_480	SH0062469.10FU	109	AACGCATCTTGCGCCCTTTGGTATTCCGAAGGGCATGCCTGTTTGAGTGTCATGAAAATCTCATCCCATCGGGTTTCCGATGACGATGGACTTGGGTGTTGCCGTCCGGCTCGCCTTAAAGGAGTTAGCGGTTCTTAGGTTGAATCTGGCGTAATAAGTTTCGTCGGTGGATATCGAAGGCTGCTCATAACCCGTCTTCTGACATCTTTTGCTCTGACCTCAAATCAGGTAGGACTACCCGCTGAACTTAA					Unassigned			0.0159729	0.00296107	0.0154302	0	0.0101057
5647_548	SH0073276.10FU	109	AACGCACCTTGCGCTCCTTGGTATTCCGAGGAGCATGCCTGTTTGAGTGTCATTAAATTCTCAACCATGACTTTGTTGACATGGCTTGGAGTTGGGGGTTGCTGGCTTGTTTGTCAGCTCTCCTGAAATACATTAGCGGTGGACAAGCAAGGCCTTCCGACGTGATAATGATCGTCGTGGGGCGGAGCATCAACGTCTGTCTGCTTCTAAATCCCAGATGCCTTAGCTAGACATCATTTCGAACGCTTGACCTCAAATCAGGTAGGACTACCCGCTGAACTTAA					Unassigned			0.0190117	0.00509514	0.00264343	0.00664516	0.00879642
5647_503	SH0073235.10FU	108	AACGCACCTTGCGCTCTCTGGTATTCCGGAGAGCATGCCTGTTTGAGCGCCTTAACATGCTTGTGCTTGCGGCTTTATCGCTGCGATGCGCAGATTTGGGCATTGCCGGCCTTGTTGGCTTGCCCTGAATGCATTAGCGGACGTGTAGCCTCGCTCGACGTGATAAATATCTTCGTTGAAACGGGTTGCGCCCTGCCTTCAAACCGTCCTCGGACAACTTTTAATGCTAGGCATCAAATCAGGTAGGACTACCCGCTGAACTTAA					Unassigned			0.000833194	0.0231553	0.00411008	0.0174663	0.00993361
5647_581	SH0194475.10FU	108	AACGCACATTGCGCCCCTTGGTATTCCATGGGGCATGCCTGTTCGAGCGTCATTTGTACCCTCAAGCTCTGCTTGGTGTTGGGTGTTTGTCTACTACCGTAGACTCGCCTTAAAGTAATTGGCAGCCAGTGTTTTGGTATTGAAGCGCAGCACATTTTGCGCCTCTAGCCTAGAATACTCGCGTCCAGTAAGTCTTTTCCACTTTTGACCTCGGATCAGGTAGGGATACCCGCTGAACTTAA					Unassigned			0.00644069	0.0158641	0.00829007	0	0.00834726
5647_659	SH0090653.10FU	108	AACGCACCTTGCACTCCTTGGGTATTCCGAGGAGTATGCCTGTTTGAGTGTCATTATATTCTCAAAAACCTAGGTGTTCTCTGAATGACTAGGCTTTTTGGATGTGAGGGATTGCTGGCTTTCTATCGAGTCCGGCTCCCTTCAAATGTATTAGTGGTTGCTTCATTCACTAGAGTGTGATAGTATATCTACGCTTGTTACAGTGAACTTGAATATAAATCATCTGCTTTCCAACTGTCTTGAAACATAACAGGACATATTTTGACTATTTGACCTCAAATCAGGTAGGACTACCCGCTGAACTTAA					Unassigned			0.013002	0.0103357	0.0032238	0.00667342	0.00847193
5647_455	SH0183095.10FU	107	AACGCACCTTGCGCTCTTTGGTATTCCGAAGAGCATGCCTGTTTGAGTGTCATGTAATCATCAATCCGACTTCGCTTTTTGTGAAGCTCGGACTTGGATTTGGAGGTTCTTGCTGGCTTTCCGTCGGCTCCTCTTGAATGCATTAGCTGGACTCCGTCGCGGTTCGCGGTGTGATAACTTATTCACCCTTGGACTTCGAAGTAAGACCGGCTTCTAAAACCCCTTTACTTTTGACCATCTGGCCTCAAATCAGGTAGGACTACCCGCTGAACTTAA					Unassigned			0.00429546	0.018178	0.0130517	0	0.00968666
5647_460	SH0174991.10FU	107	AACGCACATTGCGCCCTCTGGTATTCCGGAGGGCATGCCTGTTTGAGTGTCATTAACTTCTCCATTTATGGACGTTGAGGTCTGCATTGCGATGCTTCCTCGAATTACAAGGGTGCAGCCTTTGGCTGTCGACAATGTATTAGGTTTCACCACTCGTTGTTTGACTGTCATTTTGTGCGGCACCGAAAGCCGTCTTGCATTTCATGCTTGACATTTTCAACTATTGACCTCAGATCAGGTAGGAATACGCGCTGAACTTAA					Unassigned			0.00975842	0.0084228	0.00503115	0.0140931	0.00869531
5647_594	-	107	AACGCACATTGCGCCCCTTGGTATTCCGAGGGGCATGCCTGTTCGAGCGTCATTTTCAACCATCAAGCCCAGCTTGGTATTGGACGTACGTCCCCCGGGACGCGCCCCAAAGTCGTAGGCGGTGACCCCGAGTCTCAAGCGTAGTAATATCCTTAGCTTAGAGGTCTCGGCGGCTGCTCGCCCCTAGAACCTATCGCCTAATGGTTGACCTCGGATCAGGTAGGGATACCCGCTGAACTTAA					Unassigned			0.0248361	0.00363216	0.00373621	0.00268886	0.0098976
5647_634	SH0181903.10FU	107	AACGCACATTGCGCCCCTCGGTATTCCGGGGGGCATGCCTGTTCGAGCGTCATTGCACCCCTCAAGCTTCGCTTGGTATTGGACCTTCGCCCCCGCGGCGGGCCCGAAATGCAGTGGCGGTCCGGTGTGACTTTGAGCGCAGTAAATTATCTCCCGCTTTGAAAGTTCCCCCGCGACCGGCCATTAACGCCCAAATTTCAATGATTGACCTCGGATCAGGTAGGGATACCCGCTGAACTTAA					Unassigned			0.00651586	0.027846	0.00639165	0.0110132	0.0124948
5647_742	SH0181836.10FU	107	AACGCACATTGCGCCCCTCGGTATTCCGGGGGGCATGCCTGTTCGAGCGTCATTGCACCCCTCAAGCGTAGCTTGGTGTTGGGCCCTCGCCCCCGCGGCGGGCCCGAAAGTCAGTGGCGGTCCGGCGCGACTTCGAGCGTAGTAAAATTTTCTCCCGCTTTGGAAGTCCGTCCCGCGGCCGGCCAGAACAGCCAACTTCAATGATTGACCTCGGATCAGGTAGGGATACCCGCTGAACTTAA					Unassigned			0	0	0	0.0981057	0.0151065
5647_535	SH0126932.10FU	105	AACGCACCTTGCGCCATTTGGCCATTCCGAAGGGCATGCCTGTTTGAGTATCATGAACACCTCAACTCTCATGGTTCGCCACGATGAGCTTGGACTTTGGGGGCTTTGCTGGCCTACGGTCGGCTCCTCTCAAATGAATCAGCTTGCCAGTGTTTGGTGGCATCACGGGTGTGATAACTATCTACGCTTGCGATTGTCCACCAGGTAACCTCCAGCAGTGGAGGTTCGCTGGGGCTCATAGACGTCTCTCCTCGGTGAGGACAGCTTTTTTAACGTTCGATCTCAAATCAGGTAGGACTACCCGCTGAACTTAA					Unassigned			0.0249205	0.0141132	0.00541991	0.00420009	0.013269
5647_400	SH0175920.10FU	104	AACGCACCTTGCGCTCCTTGGTATTCCGAGGAGCATGCCTGTTTGAGTGTCATGGAATTCTCAACTCATCAGTCTTGTTATGAGGCTTTGATGGGCTTGGATTTGGAGGTTTATGCTGCATTTGTATTAATGCGGCTCCTCTTGAATGTATTAGTAGAACCTGCCAAGCAGTTCTCAGTGTGATAATTGTCTACGCTGTGATTGTGAAAGCATTATGGGATCTGCTTCTAACTGTCTACTTGTTTAGACAATTTATTTAACATCTGACCTCAAATCAGGTAGGACTACCCGCTGAACTTAA					Unassigned			0.00601624	0.0384295	0.00133246	0.00227878	0.0121453
5647_469	SH0017706.10FU	104	AACGCACCTTGCGCCCCTTGGTATTCCGAGGGGCATGCCTGTTTGAGTGTCATGTTAATCTCAACTCCCTTGTTTTCTTGACTCGGGTGTTGGACTTGGAAGCTGCTGGCCCCTCCGCGGTCGGCTCTTCTTAAATGCATTAGCTGGGCTTTGGCTCGCGTTGAACGGTGTAATAGTAATCTTACATTCACCTGGACGCTTGCCTAACAAGTCTGCTTCTAATCGTCTTCGGACAAGGCCTTTGTTGCCTTCACTTGACACCTTGACCTCAAATCAGGTAGGATTACCCGCTGAACTTAA					Unassigned			0.0030372	0.0112744	0.0140758	0.00940836	0.00933665
5647_556	SH0088873.10FU	104	AACGCACCTTGCGCTCCTTGGTATTCCGAGGAGCATGCCTGTTTGAGTGTCATGAATCTCTCAACCTATTAGATTGCAAAATCGAAGTGGTGTTGGACTTGGAGGCTTGCTGGCCTAGTCAGCTCCTCTCAAATGCATTAGCTATGGATCGCGCAGTTATTAGATCTACGGTGTGATACATGTCTTACCAATGGATCGAAAACTATAATCACCGCTTCGGCAGTTGTATGCTTTATTGTGTACCGTGTGATGAGTGAATACAAAGCTTCTAATCGTCTGTAAAAGGACAACTTTTTTTGACATCTGACCTCAAATCAGGTAGGACTACCCGCTGAACTTAA					Unassigned			0.00700648	0.00258603	0.000436445	0.0702271	0.0136962
5647_590	SH0157698.10FU	104	AACGCACATTGCGCCCCTTGGTATTCCATGGGGCATGCCTGTTCGAGCGTCATTTGTACCCTCAAGCTATGCTTGGTGTTGGGTGTTTGTCCTTTGCTTTATTGCTTGGACTCGCCTTAAAATAATTGGCAGCCATTGTTTTGGTAGAAAGCGCAGCACATTTTGCAATTTCCTCCAGGAGTATTAGCGACCAACAAGCCTTTTTAACACTTTTGACCTCGGATCAGGTAGGGATACCCGCTGAACTTAA					Unassigned			0.0111198	0.00332373	0.0139698	0.00165623	0.00855938
5647_553	SH0133902.10FU	103	AACGCACCTTGCACTCTTTGGTATTCCGAAGAGTATGCTTGTTTGAGTATCATTAAATTCTCAAACCACTACTTGGTTTTATATCAAGTCAGTGGCTTTGGATGTGGAGGTTGCAGGCTTCTTGTAAAGTCTGCTCTTCTTAAAAGCATTAGTGGTTATTGATTCCACTTCTTGGTGTGATAATATCTACGCCTTGTAAGAACGGATCTAATGTAGCTGCTCTCAAACCGTCTTTATTGACAATTTGAACCATTTGATCTCAAATCAAGTAGGACTACCCGCTGAACTTAA					Unassigned			0.00881395	0.00153148	0.0132819	0.0162232	0.00945805
5647_559	SH0025551.10FU	103	AACGCATATTGCGCTCGAGCCCTCGGGCAAGAGCATGTCTGCCTCAGCGTCGGTTTATACCCTCACCCCTCTCTCCTTTTGGAGGGCTGGTCAGCTTCTAGTTGGCCTCAGGGGTGGATCTGGCTTTCCCAATTGGTTCACTCCGAATGGGTTGGCTGAAGCTTAGAGGCTTAAGCAAGGACCCGATATGGGCTTCAACTGGATAGGTAGCACCGGCTTCTGCCGACTACACGAAGTTGTGGCTTGTGGACTTTGCTAGAGGCCAAGCAGGAAACATGCTTTGCATGTCTTAAACTTTCGACCTGAGCTCAGGCAAGGCTACCCGCTGAACTTAA					Unassigned			0	0.000551892	0.0261023	0	0.00785292
5647_877	SH0176471.10FU	103	AACGCACATTGCGCCCTTTGGTATTCCGAGGGGCATGCCTGTTCGAGCGTCATTTCACCACTCAAGCCTGGCTTGGTATTGGGCGTCGGGGTCTCACCCGCGCCCTAATTTCGCCGGCTGGACGACCCAGTTCTCAGCGTTGTGCATCAAGTTCGCTGGCGAGACCGGGGTCCGCGCCGTTAAACATCATTCAAAGGTTGACCTCGGATCAGGTAGGGATACCCGCTGAACTTAA					Unassigned			0.0322457	0.000265129	0.000408739	0	0.00988923
5647_178	SH0072328.10FU	102	AACGCACCTTGCGCTCCTTGGTATTCCGAGGAGCATGCCTGTTTGAGTGTCATTAAATTCTCAACCTTATCAGTTTTTTTTATTAAATTGGTTCAAGGCTTGGATTTTGGGAGTTGCAGGCTTCTCTTTTGAAGTCAGCTCTTCTTAAATGTATTAGTGGAGACTTGTAACCGTCGCCTTGGTGTGATAATTATCTGCGCCTTGGTGTATTGGTGACTAGTAATGTCTTTGCTTATAACAGTCCATTAGATTGGACAATCACTTTATGACTTTTGACCTCAAATCAGGTAGGACTACCCGCTGAACTTAA					Unassigned			0.00380224	0.0171796	0.0103441	0.00656016	0.00949895
5647_363	SH0101238.10FU	102	AACGCACCTTGCGCTCCTTGGTATTCCGAGGAGCATGCCTGTTTGAGTGTCATTAAATTCTCAACTCTCTTTGATTTCTTCAAAGGCGAGCTTGGATCTTGGAGGCTTTGCCGGCTGTGAAGTCGGCTCCTCTGAAAAGCATTGGTAAAGACGTATTGCATGCCTCTGTAATGGAGGTGTGTGCTGGCCTCTGTAATGGAGGTTGGTATCAGGTCGGCCTTTCGGTGTGATAATGATCACCGTGGCTAGCTGGCTATTAATGTCTATGCCTTACTTGCTACTTTTTCCATTGACTTGGAAAAAAGCACTTTGACCATTTTGACCTCAAATCAGGTAGGACTACCCGCTGAACTTAA					Unassigned			0.00611784	0.0105254	0.0149136	0.00964915	0.0103613
5647_435	SH0160726.10FU	102	AACGCACCTTGCGCTCCCTGGTATTCCTAGGAGCATGCCTGTTTGAGTGTCATGAATCCCTCAAATCCCAATGTTTTTTTAAAAAGAAGCGTTGCTTGGATTTGGTTGTGGGCCCTTGCAGTCTTTCACGAGTCTGCTGGCCTTAAAGATATTAGCTGGACCTCTCTAATCTCTAAGCAGAGTACTTCCATTTGATGTAATAAAATTGCATTGGTGGAAGCTCGACTTGGTACCTAGAGGACGTCTGCTTCTTAACCCGGCGCGAGTGGCAACACTCAACCCTCTATTTCATAACTCTGGCCTCAAATCAGGTAGGACTACCCGCTGAACTTAA					Unassigned			0.00653518	0.00226716	0.014139	0.00197063	0.00701471
5647_511	SH0166229.10FU	102	AACGCACATTGCGCCCGCCAGTATTCTGGCGGGCATGCCTGTTCGAGCGTCATTTCAACCATCAAGCCCCCCGGGCTTGTGTTGGGGACCTGCGGCTGCCGCAGGCCCTGAAAAGCAGTGGCGGGCTCGCTGTCACACCGAGCGTAGTAGCATACATCTCGCTCCGGTCGTGCTGCGGGTTCCGGCCGTTAAACCACCTTTTAACCCAAGGTTGACCTCGGATCAGGTAGGAAGACCCGCTGAACTTAA					Unassigned			0.00363848	0.00774011	0.00552095	0.0314581	0.00950221
5647_638	SH0081615.10FU	102	AACGCACATTGCGCCCTTTGGTATTCCAAAGGGCATGCCTGTTCGAGCGTCATTTGTACCCTCAAGCTTTGCTTGGTGTTGGGCGTCTTTTTGTCTCCCCTTGCGGGAGACTCGCCTTAAAGTCATTGGCAGCCGGCCTACTGGTTTCGGAGCGCAGCACAAGTCGCGCTCTCTTCCAGCCCCAAGGTCTAGCATCCACCAAGCCTTTTTTTCAACTTTTGACCTCGGATCAGGTAGGGATACCCGCTGAACTTAA					Unassigned			0.0242778	0.0131283	0.00105032	0.00431574	0.0115561
5647_676	SH0151930.10FU	102	AACGCACATTGCGCCCCCCGGCATTCCGAGGGGCATGCCTGTTCGAGCGTCAGAACACCCCTCAAGCCTGGCTTGGTCTTGGGGCTCGCCGGCTCGGCGGCCCCTAAACGCAGTGGCGGTGCTGTTGTGCTCTCCGCGTAGTCATGTATCTCGCGACAGGGCGGCGACGGCACCCGCCAGAACCCCAATTTTTGGATGACCTCGGATCAGGTAGGGATACCCGCTGAACTTAA					Unassigned			0.00650295	0.00507686	0.00720252	0.0228471	0.00887054
5647_703	SH0118607.10FU	102	AACGCACATTGCGCCCCTTGGTATTCCGGGGGGCATGCCTGTTCGAGCGTCATTTATACCAATCAAGCCTGGCTTGGTGTTGAGGCTCGCTCTCTAGCGGTCTCTAAATACAGTGGCGGTGCCGTTTGGCTCTCAGCGTAGTAATACTCCTCGCTGTAGAGTCCCGCGGTAGCTTGCCAGCAACCCTAATCTTTTTAAGGTTGACCTCGGATCAGGTAGGGATACCCGCTGAACTTAA					Unassigned			0.00320434	0.00366298	0.00800006	0.0662928	0.0144508
5647_997	-	102	AACGCATAATGCACTTTGCAGTTTACTGTAAAGTATATCTGTTTGAGTATCATATTCACCTTTCTCACAACAGTTTGTTGTGCAGAACTGTTGAGTGCTCAGGTTTGACCTGTCACTTTAAATGAATGTTTACGCTTAATGCATAGGGATGCTAGTATTTCAATTGCATAGCGCATAATCACACTAATTAGTGCTTGGTAATGTATGCTTGAAATAGAGCAATTAAGCGACAAGAGCTCTGGCTTTTGCAATATTATCAACTGTGATCTCAAATCAGGTAAGACTACCCGCTGAACTTAA					Unassigned			0.00551537	0.0143892	0.010553	0.00588518	0.00927585
5647_494	SH0138970.10FU	101	AACGCACCTTGCGCCCTTTGGTATTCCGAAGGGCATGCCTGTTTGAGTGTCATGAAACCTCACCCCACTTGGGTTTTTGCCCGAGCGGTGGTGGATTGGGCGTCTGCCGTTAATGGCTCGCCTGAAAAGCATAAGCAACTTTGGATGTAATACGTTTCATCCTTTCGAGTGGCTGACAACCCAACATATCTCATGATCTGGCCTCAAATCAGGTAGGGCTACCCGCTGAACTTAA					Unassigned			0.00855832	0.0124928	0.0086613	0.00652987	0.00925829
5647_499	-	101	AACGCACCTTGCGCTCCCGGCAGATCTAATCTGGGGAGCATGCCTGTTTGAGGGCCGCGAATTGTTTCGAACGACGGCTTTCTTCCATGTGGAAGAGAGTTGGCGGATCGGTATTGAGGGTTTTGCCGTTCACCGTGGCTTCCTCGAAATGCATTAGCGCATCCATTCAATAGGCAAGACGGACGAAAGCTTGATTTTCGCCCCTCGTCTTCCCTGCCGGGTTTTGATAATATCAGGACTTCGGAGGTGGAGAGGTTGGGTTTGGAGCCGGACGCGACGTTTTGCTGGTTGGAGTGCTTCTGAACCCCGCCCATGTTTCTGCTTGCAAAAGGGGGAAAAGGGATTTCAATTTCAATTCATCGGCCTCAGATTGGTAGGACTACCCGCTGAACTTAA					Unassigned			0.0434104	0.00492557	0.00274518	0	0.0151022
5647_602	SH0159409.10FU	101	AACGCACATTGCGCCCTTTGGCATTCCGAAGGGCATGCCTGTTCGAGCGTCATTATCCTCTCTCAAACCCCGTGTTTGGTGTTGGACCGCGTTGGACCGCCTATGGCCAACTGGTCTCAAAGACAATGACGGCGTCCCCGGGACCCTCTTCGCACTGAGTTCTCCGGAGCACGCGTAGAGTTTCAAGGGCCCAGGGACCCGGTCGCCTCTAAAATTATTTATCAGGTTGACCTCGGATCAGGTAGGAATACCCGCTGAACTTAA					Unassigned			0.00305043	0.0311098	0.000886708	0.000641063	0.00904233
5647_693	SH0193241.10FU	101	AACGCACCTTGCGCCCTCTGGTATTCCGGAGGGCATGCCTGTTTGAGTGTCATGTAGACTCAACCATGTCGGGTTTCCGACCGGGTTGGACTTGGACGTTGCCGGCGACGGCTCGTCTTAAAAGAGTTAGCGGACAAAGTGACCGAAAACGACGTGATAAGTACTCGTCGCTATTAGGACCTCTGAGCCCGCTCACAACCGCCCTCGGGCACCTTTTGACTCTGACCTCAAATCAGGTAGGACTACCCGCTGAACTTAA					Unassigned			0.0292377	0.00251797	0.00114298	0	0.0097634
5647_753	-	101	AACGCACATTGCGCCCCTTGGTATTCCGGGGGGCATGCCTGTTCGAGCGTCATTACACCAATCAAGCACAGCTTGGCATTAGGCCTCCATTCACGCCCGCGGTCAAACGCGGGCGGGCCTCAAAACCTTCGGCGAAGTCATATCCGGCTTTGGGCGTAGCAGAATCTGTTAAAACGTCCGCGTGGCCAGGGAAGTCTTCCGCCGCCAGAATCTATTTTATTTTCTCAAGGTTGACCTCGGATCAGGTAGGAATACCCGCTGAACTTAA					Unassigned			0.00703064	0.0117918	0.00697204	0.000446032	0.00718759
5647_1490	SH0157337.10FU	100	AACGCACCTTGCACTCTTTGGTATTCCGAAGAGTATGTCTGTTTGAGTGTCATGAAACTCTCAACCCCCCTGTTTTGTAATGAGACAGCGCGCGGGCTTGGATAATGGCTGCTTGTCGGATCTTAACCAGACCGGCTCGGCTGAAATACACGAGCGACCCAATTGAAAGAGACGGCTTGACTCGGCGTAATAACTATTATCGCTGAGGACGTCCCCTTCTCCGTGGCGCTTCTAATGCACATCATTTAAGCTTTAGACCTCAAATCAGGCAGGACTACCCGCTGAACTTAA					Unassigned			0.0202969	0.00704401	0.0102277	0.00704497	0.0119728
5647_585	SH0139442.10FU	100	AACGCACCTTGCGCTCCTTGGTATTCCGAGGAGCATGCTTGTTTGAGTGTCATGGTATTCTCAACCCTCCTGCATTTTTTATTAAACGCGGTTGGGCTTGGACTTGGAGGCTTTGCTGGTGTCTGAATATTTTTTTATTCGGACGTGGGCTCCTCTGAAATGCATTAGCTTGAATAAATCCAAGCATGATCCAGTGTGATAATTGTCTACGCTGCTTCATCTCGGAATAAAAAAAATTCTAGCTTCTAACCGTCCTTCGGGACTTACTCTGAACATCTGACCTCAAATCAAGTAGGACTACCCGCTGAACTTAA					Unassigned			0.00242803	0.00693738	0.0153032	0.0026318	0.00739032
5647_624	SH0194475.10FU	100	AACGCACATTGCGCCCCTTGGTATTCCATGGGGCATGCCTGTTCGAGCGTCATTTGTACCCTCAAGCTCTGCTTGGTGTTGGGTGTTTGTCCACTCCCTGGTGTTTGGACTCGCCTTAAAGCAATTGGCAGCCAGTGTATTGGTATTGAAGCGCAGCACATTTTGCGACTCCAGCCTCGAACACTTGCGTCCAGTAAGCCTTTTTCCACTTTTGACCTCGGATCAGGTAGGGATACCCGCTGAACTTAA					Unassigned			0.0196112	0.00446247	0.00288373	0.00119396	0.00805057
5647_678	SH0152778.10FU	100	AACGCACATTGCGCCCCTTGGTATTCCATGGGGCATGCCTGTTCGAGCGTCATCTACACCCTCAAGCACTGCTTGGTGTTGGGCGTCTGTCCCGCCTTTGCGCGTGGACTCGCCCCAAAGTCATTGGCAGCGGTCTCTGGCACCTCAACGCGCAGTACAATGCGTCCGTCGGGGTGCCGTGGGCGCGACCATAAGCTATTTACCGTCTTTGACCTCGGATCAGGTAGGGATACCCGCTGAACTTAA					Unassigned			0.0249579	0.000583821	0.00103815	0.000482952	0.00803638
5647_729	SH0017388.10FU	100	AACGCACATTGCGCCCCTTGGTATTCCGGGGGGCATGCCTGTTCGAGCGTCATTTCAACCCTTACGCCTAGCGTAGTCTTGGGCCCTACCCGCAAGGGTAGGCCTTAAAATTAGTGGCGGTGCCCTTTCGGCCCTGAGCGTAGTACTTTTCTCGCTATAGGATCCGGATGGACGCTTGCCAGCAACCCCAATTTTTTCTGGTTGACCTCGGATCAGGTAGGGATACCCGCTGAACTTAA					Unassigned			0.00794073	0.00672619	0.014067	0.00226868	0.008575
5647_755	SH0089697.10FU	100	AACGCACATTGCGCCCTCTGGTATTCCGGGGGGCATGCCTGTTCGAGCGTCATTATAGACCATCAAGCACTGGCTTGGCATTGGGTGTCGTCCCCGCAGCGGACGCGCCCCAAAGACCTCGGCGGCGGCGCGGAGCCTCAAGCGTAGTAGAAATATTCCCGCTTACAGAGGCCCTCGCGTCGCCCGCTCCCAGAAACCCACATCTTCAAGGTTGACCTCGGATCAGGTAGGGATACCCGCTGAACTTAA					Unassigned			0.00141441	0.0180871	0	0.011017	0.00663578
5647_580	SH0138564.10FU	99	AACGCACCTTGCGCTCCTTGGTATTCCGAGGAGCATGCCTGTTTGAGTGTCATTAAATTATCAACCTCTTTTAAGAGGCTTGGATTTGGAGTGTTGCTGGCTTTATATGTTGGCTCCTCTTAAATGCATTAGCTTGTAGGCTTTGGTTTGATAATATCTATGCCATCGCTGTAATGCAAAAAACAACCTTTTGAAATTTGACCTCAAATCAGGTAGGACTACCCGCTGAACTTAA					Unassigned			0.000149109	0.000849619	0.0162382	0	0.00505651
5647_584	SH0107303.10FU	99	AACGCACCTTGCGCTCCCGGCAGATCTAATCTGGGGAGCATGCCTGTTTGAGGGCCGCGAATTGTTTCGAACGACCGCTTTTTTCTTGTAAGAAGGTGGACGGATCGGTATTGAGGACTCTGCCATTCACCGTGGCTTCCTCGAAAAGCATGAGCGCATCCATTTGATAGGCGAGACGGACGAAAGCTTGTATTTTCGCTCTGTTCTTACCTGCCGGGTTTTGATAATATCAGGACTTCGGAGGCCAAGACAGAGTTCGAGCTGGACGCAACGACTTGCTGGCTGGAGTGCTTCTAACCCCGCCCATGCCTGCAAAGGAAGGGATTTTTTTTTTTTTTCAATTCATCGGCCTCAGATTGGTAGGACTACCCGCTGAACTTAA					Unassigned			0.0143375	0.00798295	0.0108512	0.00219509	0.00985149
5647_674	SH0110342.10FU	99	AACGCACCTTGCGCCCCTTGGTATTCCGAGGGGCACACCCGTTTGAGTGTCGTGAAATTCTCAACTCAAATACTTTTGCGAGTGTTTGGGCTTGGACTTGGGGGTCTGCCGGCCTGTCCCGGCTCCCCTTGAATGCATTAGCTCGGACCCTTGCGGATCAGCTATCGGTGTGATAATTGTCTACGCCGTGGTTTGTGATGCCACCTTTCAGGTGTTGAGGGATCGGCTTCTAATCGTCCCCCCCGGGACAATTAACTTTTAAATCTGACCTCAAATCGGGTGGGACTACCCGCTGAACTTAA					Unassigned			0.0242712	0	0.00441341	0.000422272	0.00867235
5647_697	SH0072828.10FU	99	AACGCACATTGCGCCCTTTGGTATTCCGAAGGGCATGCCTGTTCGAGCGTCATTATCAACCATCAAGCTCTGCTTGGCATTGGGTGTCGACCTCCCCTGACCGGGCGGTCCCGCCTCAAATAGTTCGGCGGTGGCTTAGGGCCTCAAGCGTTAGTAATACTTCCCGCTTCAGAGAAACTAAGGCATCTGCCTCTAAAACACCACATCTTAAGGTTGACCTCGGATCAGGTAGGGATACCCGCTGAACTTAA					Unassigned			0.0163729	0.00427964	0.0112783	0.00610435	0.0102679
5647_723	SH0072091.10FU	99	AACGCACATTGCGCCCTCTGGTATTCCGGGGGGCATGCCTGTTCGAGCGTCATTACACCACTCAAGCCTCGCTTGGTATTGGGCGCCGCGCCTGCCGCGCGCCTTAATGTCTCCGGCTGAGCTCATCGTCTCTTAGCGTTGTGGCAAACAATGTTCGCTTATGAGATTGACGGGTTCGCGCCGTTAAACATCTTTTAAAAGGTTGACCTCGGATCAGGTAGGGATACCCGCTGAACTTAA					Unassigned			0.00556137	0.0108833	0.0164367	0.0108867	0.010924
5647_765	SH0184132.10FU	99	AACGCACCTTGCGCTCCTTGGTATTCCGAGGAGCATGCCTGTTTGAGTGTCATGGAATTCTCAACCCAAAGAATTTTTTTATTCTGCGGGCTTGGACTTGGAGGCTTGTGTCGGCTCTAGCTCAGTCGACTCCTCTAAAATGTATTAGCGTGAATCTTACGGATCGCCTTCAGTGTGATAATTATCTGCGCTGTGGCTGTGAAGTATTTAATTGACTCATGCTTACAATCGTCTCTTGGGAGACAGTTTATATGACATCTGGCCTCAAATCAGGTAGGACTACCCGCTGAACTTAA					Unassigned			0	0.00759659	0.0224982	0	0.0085457
5647_519	-	98	AACGCATATGGCACTCGAGGCCTCGGCCAAGAGTATGTCTGTCTCAGCGTCATTCGTAACCCTCACCTCCCACCCCTCTTTTCTTCTTCCTCACCGAAGGAGAGAAAAGCGGGTGAGCGATGTTCCCGCCCTCGTCGCGAGCATCCGGATTCAAAAGGTGGAGCTGGCTTTTGCTCTTTTTCACGAGAGCGCATCAGCTGAAGCGTCGAGCGCCCGAAGCAAGAGCGTTTCCGCCGCGATCCGAGTCAAATCGGTCGCGCTGGAAGCGATGACTGGATAGGTTTCCTCGAAACACGAAAGTCGTCGACCATACGCTCCTGCGCGTAGGGCCCAACGTGCTCTCTTTGTTCCGCCCGTTTTTTGCTACAAAAGACGCGGGACGAGAAAGCACAATCTACT…					Unassigned			0.00787493	0.000348854	0.0134241	0.0118593	0.00825047
5647_591	SH0082211.10FU	98	AACGCACATTGCGCCTCCTGGTATTCCGGGAGGCATGCCTGTTCGAGCGTCATCAAACACATCCTCAAGCATTTTTGCTTGGTCCTGGAGGAAGATGGTCTCTTGACTATCCCCTCTGGAATTCCTCAGCAGAGACCACAGCAGCCTCAGGTGTGATAATTCTACCTCGCTTGAGTGTTACTGTGGGCTCCCGCTGGAGAACAGCCCCCCAGCTTTTACCATGTTTGACCTCGGATCAGGTAGGGATACCCGCTGAACTTAA					Unassigned			0.00133811	0.0137652	0.00514126	0.0207199	0.00854796
5647_609	-	98	AACGCACATTGCGCCCTCTGGTATTCCGGAGGGCATGCCTGTTCGAGCGTCATTACACCACTCAAGCCTCGCTTGGTATTGGGCGCCGCGGTCAAACGCGCGCCTCAATTTCACCGGCCGAGCACCCGATCTCCGAGCGTAGTAGAATTTAACGATTTTCGCTCTCGAGTTAGGGGACTCTTGCCGTAAAGCCTTCTTTTTAAAGGTTGACCTCGGATCAGGTAGGGATACCCGCTGAACTTAA					Unassigned			0.00941419	0	0.0245115	0.00110593	0.0102479
5647_630	-	98	AACGCACATTGCGCCCCTTGGTATTCCATGGGGCATGCCTGTTCGAGCGTCATTTGTACCCTCAAGCTTTGCTTGGTGTTGGGCGCCTGTCTTTCCCCCGGGGAGACTCGCCTTAAAACAATTGGCAGCCGGCATATAAGCCTGGAGCGCAGCACAATTTGCGCCTCTTGCTTTGATTGTTAGCACCCATCAAGACCTTTTTATTAGCTCTTGACCTCGGATCAGGTAGGGATACCCGCTGAACTTAA					Unassigned			0.016634	0.00905232	0.00391485	0.00829196	0.00969793
5647_687	-	98	AACGCACATTGCGCCCCTCGGCATTCCGGGGGGCATGCCTGTTCGAGCGTCATTGCACCCCTCAAGCGTAGCTTGGTATTGGGCCTTCGCCTCCCCGGGCGGGCCCCAAAAGCATGGGCGGTCCGGTCGGACTTCAAGCGTAGTAAATTATTTCCCGCTTTGGAAGCTCCCCCTGGGCCCGCCAGACAACAACCCTATTTCAATGAATTGACCTCGGATCAGGTAGGGATACCCGCTGAACTTAA					Unassigned			0	0.0281594	0	0	0.00702739
5647_500	SH0070905.10FU	97	AACGCACATTGCGCTTCCTGGTATTCCGGGGAGCATGCTCGTTTCAGAATCAGTAAAACAACCCAACATTTTGATGTTTTATAAACATTAATGTGCTGGTTTTATGGTGGTGTTTGTTTATGTAAATAGACAATCCACTAAAAAATTCTGGATGCTTGAATCAGTCTTTTACGACGTGAGTCTATACACTGCAACAGATAATGAATCAGTATATGGGAGCATGACATGAAAGCTCTTTTGAGTATCTTCAAATCAATTAAGATTGAATAAGCTTTTGCTCATTCAATTCTTCAACTTGGTCTGAAATCGAGCAAGAAAACCCGCTGAACTTAA					Unassigned			0.00498927	0.0105332	0.00889625	0.00912318	0.00816414
5647_631	SH0132718.10FU	97	AACGCACCTTGCGCCCCTTGGTATTCCGAGGGGCATGCCCGTTTGAGTGTCATTGTATTCTCAAATCCCCTTGCTTTTGTGAGGCTTGGATTTGGATTTGGAGGTTTGCGGGCTGACTTTGTTGTCCCGCTCCTCTTGAATGCATTAGCTGGAACCTTTTGCTAGACCGGCTTCGGTGTGATAATTATCTGCGCCGTGGTTGTGAAGGTAACTTTGTTGAGGATCCGCTTCCAATTGTCTTACTGGACTATTCTGACATCTGACCTCAAATCGGGTAGGACTACCCGCTGAACTTAA					Unassigned			0.0114244	0.00663835	0.00688538	0.01964	0.0101534
5647_653	SH0122020.10FU	97	AACGCATATTGCGCCCACTAGTATTCTGGTGGGCATGCCTATTCGAGCGTCATTTCAACCCTTAAGCCCTGTTGCTTAGTGTTAGGAGCCTACTACCTTACGGCGTAGCTCCCTAAAGGCAGTGGCGGTGTTAGGTACACTCGTAGCGTAGTAATTCTTTTTCTCGCTCCTGCTGTGTACCTAGGGCCTGCCGTAAAACCCCTATACTTCTAGTGGTTGACCTCGGATTAGGTAGGAATACCCGCTGAACTTAA					Unassigned			0.0134863	0.00421373	0.00135749	0.0285584	0.00990811
5647_705	SH0167146.10FU	97	AACGCACATTGCGCCCCTTGGTATTCCGAGGGGCATGCCTGTTCGAGCGTCGTCACACCCCCTCAAGCCGCGCCGTGTGTGTGGTTTGGTGTTGGGGCTCGCCGGTCCGGCGGCCCTTAAAGACAGTGGCGGTGCCGTCGTGGTCTCTACGCGTAGTACATCTCTCGCGACAGAGCCGCAGCGGCTGCTTGCCAATCAATCCTTCATATATCAAGGTTGACCTCGAATCAGGTAGGGATACCCGCTGAACTTAA					Unassigned			0.000279049	0	0.0216937	0	0.00649609
5647_845	SH0109952.10FU	97	AACGCACATTGCGCCCCTCGGTATTCCGGGGGGCATGCCTGTCCGAGCGTCATTACACCACTCAAGCCTGGCTTGGTCTTGGGCGCCGCGGTCTCCCGCGCGCCTCAATGTCGTCGGCCGATGCGTCCGTCTCCGAGCGTTGTGATTTATCAAACCGCTCGCGGGGTCGGGGGCCTCGCGCCGGGAAACCCACATTTTTACAGGTTGACCTCGGATCAGGTAGGGATACCCGCTGAACTTAA					Unassigned			0	0.0139017	0.0132304	0.0140499	0.00954329
5647_492	SH0072822.10FU	96	AACGCACATTGCGCCTTCTGGTATTCCGGGAGGCATGCCTGTTCGAGCGTCATCAAACACATCCTCAAGCAATTTTGCTTGGTCTTGGAGGAAGATGTCAACATCTCCTCTCAAATACCTCAGCGGAAACCTCTGCAGCATCAGGTGTGATAATAGCTTTTCACTTGGTGACTGTGGTTATGTTCTTGCTGTCAAGAGCCCCCCAGCTTCTATAAGTTTGACCTCGGATCAGGTAGGGATACCCGCTGAACTTAA					Unassigned			0.00495623	0.0152657	0.0185055	0.00221259	0.0111114
5647_523	SH0153826.10FU	96	AACGCACATTGCGCTCCCTGGTATTCCGGGGAGCATGCCTGTTCGAGCGTCATTATCAACCATCAAGCTCTGCTTAGTATTGGGCGTCGTCCCCCGTGGACGTGCCTTAAACCCCTCGGCGGTGGTTCCAAACCTCAAGCGTAGTAGAATATCTTATTTAGCTTTCTAGGTTTGGGGCCGCTCTGCCTCTAGACACTATTTACCTCAAGGTTGACCTCGGATCAGGTAGGGATACCCGCTGAACTTAA					Unassigned			0	0.00400384	0.0334802	0.000656814	0.0109962
5647_552	-	96	AACGCACCTTGCGCTCCCGGCAGATCTAATCTGGGGAGCATGCCTGTTTGAGGGCCGCGAATTTTTTTCGAACGGCAGCTTTCTTCAGAGAGAGTTGGCGGATCGGTAGTGAGGGATTTTTTTGCCATTTACCATGGCTCCCTCGAAATGCATTAGCGCACCATTTAATAGGCAAGACGGACGAAAGCTTGAATTTTCGCCCTCTCTTCCCTGCCGGGTTTTGATAATATCAGGACTTCGGAGGTTGGAGGGATGGGTTAGAGAGCTGGACGGCAACGTTTTGCTGGTTGGAGTGCTTCTGAAACCCGCCCATGGCCCCCGTTGGGGGGAAAGGGATAATTTTAATTCATCGGCCTCAGATTGGTAGGACTACCCGCTGAACTTAA					Unassigned			0.0051534	0.00213492	0.0178606	0.0066516	0.00838675
5647_655	SH0017612.10FU	96	AACGCATCTTGCGCTCCTTGGTATTCCGAGGAGCATGCCTGTTTGAGTGTCATTAAATTCTCAACCTTACTGGCTTTATTGCTAGTTTGGCTTGGATGTGGGGGTTTTTGCAGGCTTTTACAAGTCAGCTCCCCTGAAATGCATTAGCGGTACCCTTGTGGTAAACGACTACTGGTGTGATAATTATCTACGCCATTCAGTCGCCCACATTTTATAAGGGTTATGCTGCTTCTAACCGTCCATTTATTTGGACAATATAATGACAATTTTGGCCTCAAATCAGGTAGGACTACCCGCTGAACTTAA					Unassigned			0.0115369	0	0.000648055	0	0.00366284
5647_866	SH0135769.10FU	96	AACGCACATTGCGCCCTTTGGTATTCCGAAGGGCATGCCTGTTCGAGCGTCATTACACCCCTCAAGCTCTGCTTGGTATTGGGCCTTCGTCCGCCAGTGGACGGGCCTCAAAATCCTCGGCGGCGGCGCCCGGCTTTGAGCGTAGTAGAACTTCTCATCTCGCTTTGAAGGCCCGCGGCGTCTGCTTGCCGGACGACCCCCAATCTTTCTTCTAAGGTTGACCTCGGATCAGGTAGGGATACCCGCTGAACTTAA					Unassigned			0	0.000667187	0	0.0594739	0.00932443
5647_564	SH0115765.10FU	95	AACGCACATTGCACCCCCTGGTATTCCGGGGGGTATGCCTGTTCGAGCGTCATTACAACCCTCAAGCTCCGGCTTGGTGTTGGGCTCGCCCTGTAGGGCTTGCCTCAAAATCAGTGGCGGCCACAGCCCGACCTTCAGCGCAGTAATGCTCGTCGCTGTAAGGGGAGGCTTCTGGCGCCATCACAACCCCCACCACACAAGGTTGACCTCGGATCAGGTAGGGATACCCGCTGAACTTAA					Unassigned			0	0.0143114	0.0133293	0.00246735	0.00789126
5647_620	SH0085547.10FU	95	AACGCACATTGCGCCCCTTGGTATTCCATGGGGCATGCCTGTTCGAGCGTCATTTGTACCTTCAAGCTTTGCTTGGTGTTGGGTGTTTGTCCCGCCTTTGTGCGTGGACTCGCCTTAAAGCAATTGGCAGCCGGCGTATAGGTTTCGGAGCGCAGCACAAAACGCGCTCTGTGTCCATTACGGCGGCGTCCATTAAGCCTCTTTTAACGCTTGACCTCGGATCAGGTAGGGATACCCGCTGAACTTAA					Unassigned			0.00946855	0.00588706	0.00725111	0.0210136	0.00969708
5647_759	SH0161374.10FU	95	AACGCACATTGCGCCCTTTGGTATTCCGAAGGGCATGCCTGTTCGAGCGTCATTATAACCACTCAAGCCTTTGCTTGGTCTTGGGGCTCCCGATTTCGGGGCTCTTAAAATCAGTGGCGGTGCTTGTTAGCTCTACGCGTAGTAATACTCCTCGCGTCTGAACCTAATAAGTAACTTGCCAGCAACCTCCAATTTTTTACAGGTTGACCTCGGATCAGGTAGGGATACCCGCTGAACTTAA					Unassigned			0	0.023465	0.00412748	0.00100827	0.00723111
5647_814	-	95	AACGCACATTGCGCCCCTTGGTATTCCGGGGGGCATGCCTGTTCGAGCGTCATTACACCAATCAAGCATAGCTTGGCATTAGGTCTTCGTCCGCTGTTAAAAGCGGGCGGGCCTCAAACCTTTCGGCGAAGTCTCTTGGCTTTGGGCGTAGCAGAATCTGTTAAAACGTTCATTGTTAGTGGTCTTCTGCCGCCAAACGACCGCCTCTGGCGCTCATTTTTTAAGGTTGACCTCGGATCAGGTAGGAATACCCGCTGAACTTAA					Unassigned			0.0339501	0	0.00184441	0	0.0107602
5647_485	SH0176649.10FU	94	AACGCACCTTGCGCTCCTTGGTATTCCGAGGAGCATGCCTGTTTGAGTGTCATTAAATTCTCAACCTTATTAGCTTTTGCTGATAATGGCTTGGACTTGGGGGTCTTTTGCTGGCTTTCATTAGTCTGCTCCCCTTAAATGTATTAGCTGGCGCCCCGCAGTGGACCGTCTATTGGTGTGATAATTATCTACGCCGTGGATGTCTGCTTTTAATGGGTCTTTGCGCTGCTTCCAACCGTCCTCTCGGACAATACAAATGACAATTTGACCTCAAATCAGGTAGGACTACCCGCTGAACTTAA					Unassigned			0.00823617	0.0099918	0.00891644	0.00653002	0.00861266
5647_570	SH0137677.10FU	94	AACGCACCTTGCGCTCCTTGGTATTCCGAGGAGCATGCCTGTTTGAGTGTCATTAAATTCTCAACCTCACCAACTTTGTTGTGTGCAGGCTTGGATGTGGGGGTTGCAGGTCCACTCTCGTGGTCTGCTCCTCTGAAATGTATTAGTGGGTTGTGCCCCTAATCTATTGGTGTGATAATTATCTACGCCGTGGATTGGGTTGGTTACTTGAAGACCTGCTTCTAACCGTCCCTTGGACAACTTTTGACAATTTTGACCTCAAATCAGGCAAGACTACCCGCTGAACTTAA					Unassigned			0.00997219	0.00209325	0.0145437	0.00836752	0.00911008
5647_618	SH0162150.10FU	94	AACGCACATTGCGCCCCCTGGTATTCCGGGGGGCATGCCTGTTCGAGCGTCATTTCACCACTCAAGCCTCGCTTGGTATTGGGCGCCGCGGTTCGCCGCGCGCCTCAAAGTCCCCGGCTGGGCCGTCCGTCTCCAAGCGTTGTGCATCATATTCGCTTCGGGGCGCGGGCGTGCCGTGCGGCCGTTAAATCTTTCACCAGGTTGACCTCGGATCAGGTAGGGATACCCGCTGAACTTAA					Unassigned			0.0153624	0.005047	0.0112707	0	0.00921317
5647_668	-	94	AACGCACATTGCGCCCCTTGGTATTCCATGGGGCATGCCTGTTCGAGCGTCATTTGTACCTTCAAGCTTTGCTTGGTGTTGGGTGTTTGTCTGCGACTTGAGCGGACTCAAGCGGACTCACCTCAAATACATTGGCAGCCGGCAATCTGGTGTTAGAGCGCAGCACAATTTGCACTTTGGACCACGAGTGTCGGCATCCAGTAAGTCTACCCTTTCACGTTTGACCTCGGATCAGGTAGGGATACCCGCTGAACTTAA					Unassigned			0.00890085	0.0236923	0.000615903	0.00460046	0.00948115
5647_695	SH0169305.10FU	94	AACGCACATTGCGCCCTTTGGCATTCCGAAGGGCATGCCCGTTCGAGCGTCATTACACCAATCAAGCCTGGCTTGGTATTGGGCGTCGGGAGACCCCGCGCCCCTAATTCATCGGCTGGACGGTTCGAATCTCAGCGTTGTGGTCATTCAATTCGCTGGCGAGGACGACCGGACGCGCCGTTAAACCTCTTATCACAGGTTGACCTCGGATCGGGTAGGGATACCCGCTGAACTTAA					Unassigned			0.00955361	0.000872641	0.0114685	0.00201654	0.00679264
5647_749	SH0007472.10FU	94	AACGCACATTGCGCCCGCCAGCATTCTGGCGGGCATGCCTGTTCGAGCGTCATTTCAACCCTCGACCTCCCTTTGGGGAAGTCGGCGTTGGGGACCGGCAGCACACCGCCGGCCCTGAAATGGAGTGGCGGCCCGTCCGCGGCGACCTCTGCGTAGTAAACCAACTCGCACCGGAACCCCGACGTGGCCACGCCGTAAAACACCCAACTTCTGAACGTTGACCTCGAATCAGGTAGGACTACCCGCTGAACTTAA					Unassigned			0.0229758	0.00437238	0.0073105	0	0.010165
5647_756	SH0076272.10FU	94	AACGCACATTGCGCCCCCTGGTACTCCGGGGGGCATGCCTGTTCGAGCGTCATTACACCACTCAAGCGCCGCTTGGTATTGGGCATCGCCTCCCCCCGGGGCGGCGTGCCCCGAAGACATCGGCGGAGACCGACCGGCTCCGGGCGTAGTAGATCTCTCTCACGTCCAAGGGTCCGTCCGGCCTCCCGCCGCGAAACCAGGGCTAACCCCCGACACCTCAAGGTTGACCTCGGATCAGGTAGGAATACCCGCTGAACTTAA					Unassigned			0	0	0	0.0804644	0.0123901
5647_662	SH0174301.10FU	93	AACGCACATTGCGCCCCTTGGTATTCCGGGGGGCATGCCTGTTCGAGCGTCATTATAACCAATCCAGCCTGGCTGGGTCTTGGGCCTCGCGGTACCCGCGGGCCTTAAAAACAGTGGCGGTGCTCTCAGGCTCTACGCGTAGTAACTTTCTCGCTATAGGGTCCTGGGTGATGCTTGCCAACAACCCCCCATTTTTTCAGGTTGACCTCGGATCAGGTAGGGATACCCGCTGAACTTAA					Unassigned			0.0127969	0.00366765	0.00857512	0.00272571	0.00771999
5647_675	SH0074312.10FU	93	AACGCACATTGCACCCGGTGGTATTCCGCCGGGTATGCCTGTTCGAGCGTCATTATAACCACTCAAGCCTGTCTTGGTGTTGGGGTTGCGAATCTTTTGCAGCCCTCGAGTCTCGTAGCGCCACCTGTGGGTTCTAAGCGTAGTAATTTCTCCTCGCTATAGAACCTGCTCGGGGAAAAGTATAATTCGTAGCCTGGTTCTATGTGTCCGCTATAAAACCCCCAATTTTTAAAGGTTGACCTCGGATCAAGTAGGGATACCCGCTGAACTTAA					Unassigned			0.0183725	0.000917417	0.000376724	0.00487977	0.00661972
5647_680	SH0061000.10FU	93	AACGCACCTTGCGCCCCTTGGTATTCCGAGGGGCATGCCTGTTTGAGTGTCATTAAATCCTCAACCCCTCCGATTCGTTTCGGTGGGGATTGGACTTGGAGCGTGCTGGCGAAGGTCGGCTCCTCTTTAAATGCATCAGCGGAGAAAATGCCTTTTGCGCCTCTGGCCGTTCAGCGTGATAATGATGTTGCGCTGCGGTCGAGCTTAAGGTCCGCTTCCAAAGGTCCTCGGACAAATATACATATGACTTTTGACCTCAAATCAGGTAGGACTACCCGCTGAACTTAA					Unassigned			0.0106492	0.0147135	0	0.0170824	0.00950644
5647_468	SH0079423.10FU	92	AACGCACCTTGCGCCTTCTGGTATTCCAAAAGGCACACCTGTTTGAGTGTCATGAAACCCTCTCATTCACATTCTTCATTTAATTGAAGGGTTGTGTGATGGATGTTGAGTGTTGCTGTAATTAGCTCACTTTAAATACATAAGTACTTTTATTGATAAATTAAATGGAGAAATACTTGATGTAATATTGATTTATTCATTGAGGAATGTAACCGTTAAAAAAGTTGCAGCCATTTTGACCTTTGATAAATAGCTTCCTAACCCCACACATGTCACATGTGACTTTTTGAATTTAGACCTCAAATCAGGTGGGACTACCCGCTGAACTTAA					Unassigned			0.00232515	0.0127374	0.0118717	0.00160143	0.00763391
5647_758	SH0130745.10FU	92	AACGCATATTGCGCCCCTTGGTATTCCGGAGGCATGCCTGTTCGAGCCTCATTACACCACTCAAGCATCGCTTGGTATTGGGAACGGTCCGTCGAAAGGCGGGCCTTCCTCGAAGACCTCGGCGGGGTTTAATCAACGTCGGGCGTAGTAGAGTTAAATCGAACGTCTTATAAGCTTAGTCGGATCTCATTGCCGTTAAACCTTTAAATTTTCTAGGTTGACCTCGGATCAGGTAGGGATACCGGCTGAACTTAA					Unassigned			0.000382814	0.0013446	0.00228343	0.0753998	0.0127359
5647_825	SH0154114.10FU	92	AACGCACCTTGCGCTCCTTGGTATTCCGAGGAGCATGCCTGTTTGAGTGTCATTAAATTCTCAACTTCGAAGCCTTGTTGTAATGACTCGGTCTTTGGGGCTTGGACTTGGAGTGTGCGGGTTCCTCTTTTGAGACCGGCTCCTCTTGAAATGCATTAGCTGGAACCTCTTCGTGGACCGGCCATTGGTGTGATAATTATCTACGTCGTTGGTGTTCGTGTTTGCGCTTTGTTAATGGGGTTCTGCTTCCAACCGTCTTCGGACAACCGTCCTTCGCGAGAAGGATTGACCATTTGACCTCAAATCAGGTAGGACTACCCGCTGAACTTAA					Unassigned			0.000966167	0.00844141	0.00439991	0.0235544	0.00732479
5647_479	SH0175607.10FU	91	AACGCACCTTGCGCCCCTTGGTATTCCGAGGGGCATGCCTGTTTGAGTGTCATTTTATCATCAACTCATTAGTCTTTCATTAGGCTATTGGGCTTGGATTTGGGAATTGCTGGCTTGATCTTTACCCATTGAACAGTATCTAATACTTAATAGAGGGTAAAGTGTAGTCGGCTGTCCTTAAAAGCATTAGCGAGTGTTAGTCTACATGGCACGGCCTCTTGACGTGATAATGATCGTCGTGGGCTGGAAGTGTAGTGTCTGGCTTCTAATCCGATTGTGTGCATACGGCCCTTAAAGCTGGAAGCGCAATCAAAACCGACTACGTGCATACGGCCCATAAAGCTGGAAGCGTAATCAAAATGACCTTTGACCTCAAATCAGGTAGGACTACCCGCTGAA…					Unassigned			0.00474009	0.0142068	0.00451006	0.0360908	0.011862
5647_565	SH0053824.10FU	91	AACGCACATTGCGCCTTAGGCTTCGGCCAAGGGCATGTCTGCCTCAGCGTTGGGTTTATATCGCTCCCTTATACCCCTTCGGGTATAGAGAGGCGGATCTGGCTGTTCCAGCTATGCAGTTCGAATCATTCGTGATTCGGGCATCTATGCACCTGGATCAGCTGAAGACCAGAGGCTAACCAAGGACCCGATAAGGGCCGCAACTGGGTGGGCTGTCAAAGGCTATATTCTTAGTTGTTGGTCTGGGACTTTGTGTTCGGCCCTCAAACAGGAACCTATAAACCATAATCTCAACCTGAGCTCAGGCAAGAACACCCGCTGAACTTAA					Unassigned			0.0169692	0.00714041	0.00605497	0.00156918	0.00891904
5647_621	SH0019117.10FU	91	AACGCACCTTGCGCTCCTTGGTATTCCGAGGAGCATGCCTGTTTGAGTGTCATTAAATTCTCAACCTCTCTAGTTTTTATTAACTAGTAGATGGCTTGGACTTGGAGGTTGCAGGCTTTCACAAGTCAGCTCCTCTTAAATGTATTAGCCGGTGCCCTTCTAACCGTCTATTGGTGTGATAATTATCTACGCCGTGGATTACTGGAGGTTGCATTGCTTCTAATCGTCTTTGGACAATATTAATGACCATTTGACCTCAAATCAGGTAGGACTACCCGCTGAACTTAA					Unassigned			0.0146433	0.00858269	0.00252495	0.00128213	0.00749156
5647_839	SH0083037.10FU	91	AACGCACATTGCGCCCTGTGGTATTCCGCAGGGCATGCCTGTTCGAGCGTCATTACAGCCAATTAAGCCCAGCTTAGTGTTGGGGCACGCGGTTAAACCTGCGGCCTCTAAAACCAGTGGCGGTGCCGGTCGGCTCTGAGCGTAGTAATTACTCCTCGCTATAGAGTCCGGTCGGTCCCCTGCCAGAACCCCCCATATTCTACAGGTTGACCTCGGATCAGGTAGGGATACCCGCTGAACTTAA					Unassigned			0.0244038	0.000348854	0	0.00361682	0.00798674
5647_1522	-	90	AACGCACCTTGCACCTCTCAGTATTCTGAAAGGTACACCTGTTTGAGTATCATTAATAACCATCCACTTTAACCTTGTTGGTTAAAGCTGGGAAGTTGGGGGTTTTGTTGCTAGTCATTTCTGTATCAGATGGACTTGCTCCCCTTAAATTGATTAGTGAAAGAGAACCAAGCATATAGGGAAACATGCTTGAAAGGGGTTGATGTGATAGATTTAACTTTTCTAATTGACCTCTGAAGTGTACTCCTGTTGACATGCAATAACAAAAGCTTCTCTTCTGCTTTCAAACTGCATTTTTGAATGCTATTTTTGAACTTGATCTCAAATCAGGTGGGATTACCCGCTGAACTTAA					Unassigned			0.0036345	0.00498165	0.00617653	0.0246067	0.0079514
5647_561	SH0159445.10FU	90	AACGCACCTTGCGCTCCTTGGTATTCCGAGGAGCATGCCTGTTTGAGTGTCATGTTAATCTCACTCTCCTTGACTTTGTTGTCTCGGATAAGTGGACTTGAAGGTTGCCGGCCCCCCTTTAGGGGTCAGGCTCCTTTCGAATGTATTAGCTGGGCTTTCGCTCGTCCTTTGGTGTGATAGTTTTATTCACTATTGGACTTGTGATTTCGGTCTGCTTCTAATCGTCTTCGGACACATTCTTGACTCTGACCTCAAATCAGGTAGGACTACCCGCTGAACTTAA					Unassigned			0.00571109	0.0104418	0.0117679	0.00366766	0.00836729
5647_597	SH0171700.10FU	90	AACGCACCTTGCGCTCCTTGGTATTCCTCGGAGCATGCCTGTTTGAGTATCATGAAATTATCAAAATAAATCTTTTGTTCGCTCGATCGATTTTATTTTGGACTTGGGGGTCTGCAGATTCACGTCTGCTCCCCTTAAATTCATTAGCTGGATCACTGTAGACTCGGTTCCACTCGGCGTGATAAGTATCACTCGCTGAGGACACTCGTAAAAAAGTGGCCGGGATTATTAGAGAACCGCTTCTAATAGTCTATTAGCTTAGACAATTTACATTTATGATCTGATCTCAAATCAGGTAGGACTACCCGCTGAACTTAA					Unassigned			0.0104198	0.00779812	0.00464997	0	0.00645566
5647_626	SH0025028.10FU	90	AACGCACATTGCGCCTCCTGGTATTCCGGGAGGCATGCCTGTTCGAGCGTCATTAAATACCTCTCAAGCAAATTTGCTTGGTCGTGGAAGATGAGTATGCTTGCATTCTCCCTTCTGAAATTCAAAGGCGGATGATCTCATATCCCCAGGTGTAGTAAGTTTATCTTTTCGCTTGGTGTGTGTGATTGCCCTGCCGTTGACCTCCATTTTTTTCAAGGTTGACCTCGGATCAGGTAGGGATACCCGCTGAACTTAA					Unassigned			0.0224254	0.000477911	0.00611283	0	0.00867353
5647_709	SH0101207.10FU	90	AACGCACCTTGCGCTCCTTGGTATTCCGAGGAGCATGCCTGTTTGAGTGTCATTAAATTCTCAACTCCCTTTGATTTCTTCAAAGGCGAGCTTGGATTGTGGAGGCTTGCCGGCTGCAAAGTCGGCTCCTCTGAAATGCATTGGCAAAGGCGTATGCATAATAACGGCTTTCGATGTGATAATGATCATCGTAGCTGGAATGCTTCACAAGTCTATGCCCAACCTGCTTTCCATTCATTTGGAAAACACTTTGACCATTTTGACCTCAAATCAGGTAGGACTACCCGCTGAACTTAA					Unassigned			0.00246728	0.0292617	0.00520752	0	0.00958405
5647_862	SH0177806.10FU	90	AACGCACATTGCGCCCTCTGGTATTCCGGGGGGCATGCCTGTTCGAGCGTCATTACAACCCTCAAGCTCTGCTTGGTATTGGGCATCACCGGCCTCGGCGTGCCTCAAAATCAGTGGCGGCGCCGCTCGGCTCCAAGCGTAGTAATACTCCTCGCTTCCGGACGTCGGGTGTGTGGCTGCCAGCAACCCCCAACATATCAAGGTTGACCTCGGATCAGGTAGGGATACCCGCTGAACTTAA					Unassigned			0.00667133	0.00426427	0.0131204	0	0.00694955
5647_878	SH0001820.10FU	90	AACGCATATTGCGCCCTTTGGTATTCCGAAGGGCATGCCTGTTCGAGCGTCATTATCACCTCTCAAGCCTGGCTTGCTGTTGGACTTTAGGTCTTGCTTAGGCATGACCGGTCCCAAAGATAATGACGGCGTCTGTGAGGACCCCAGTACATTGAGCTTTTATTAGCACGTACTAGGTGGGAGTCCAGGCCCGGTCTTAACTATAATTTTCTTAAGGTTGACCTCGGATCAGGTAGGAATACCCGCTGAACTTAA					Unassigned			0.00206943	0	0.00152545	0.0635965	0.0108663
5647_959	SH0181660.10FU	90	AACGCACATGGCGCCTTCCAGTATCCTGGGAGGCATGCCTGTCCGAGCGTCGTTTCAACCCTCGAGCCCCTGTGGCCCGGCGTTGGGGATCTGCCACGGCAGGCCCCTAAAACCAGTGGCGGACCCGAAGGGCCCTCTCCTTTGCGCAGTAACATTCGCCTCGCATCGGGAGTCCTCGGCGTCCTGCCTCTAAACCCCCCACAAGCCCGCTTCGGCGGCACCAAGGTTGACCTCGGATCAGGTAGGAATACCCGCTGAACTTAA					Unassigned			0.0384371	0.000401938	0.00048058	0	0.0118075
5647_611	SH0103143.10FU	89	AACGCACCTTGCGCTCCTTGGTATTCCGAGGAGCATGCCTGTTTGAGTGTCATGGTATTCTCAATTCCCTCAACCTTTGTTGGATGGGGTGATATTGGACTTGGAGGCTTTTGCTGGCATCTTAGTGAAGTCAGCTCCTCTTAAATGCATCAGTGTGAGTCCCACTTCATGCTCAGTGTGATAATTATCTGCACTGTTTTTGGGTGTGGCAACTTCATGCTTCCAACTGTCGCAAGACAAACCTTTTGACATCTGACCTCAAATCAGGTAGGACTACCCGCTGAACTTAA					Unassigned			0.00455787	0.00872533	0.00745818	0.00602102	0.00668045
5647_644	SH0136961.10FU	89	AACGCACCTTGCGCTCCTTGGTATTCCTTGGAGCATGCCTGTTTGAGAGTCTTGAATATCTCTGCTCTTATTTTTTTAATTAAGAAATAACGAGTCAGGTCCTTGGGCCTGCTTGCGGTTTGGTTACAAACACAAGCTTGCCTTAAATGAATTAGCTGAGCTTCAGCAGAGTTGTTAAGTAACATTGAAAACTCTCGTAAGAAGAAGCTTGCTCTCTAATCTTTGTCGTCTTTTGTGGACGATAATATTTTTTATTTTGGCCTCAAATCAGGTAGGACTACCCGCTGAACTTAA					Unassigned			0.00445662	0.0184851	0.00210217	0.00199624	0.00688276
5647_1305	SH0182019.10FU	88	AACGCACATTGCGCCCCTCGGTATTCCGGGGGGCATGCCTGTTCGAGCGTCATTGCACCCCTCAAGCTCTGCTTGGTATTGGGCCTCGCCCCCTGGGCGGACCCGAAAGTCAGTGGCGGCCCGGCGTGACTTCGAGCGTAGTAAATTTTCTCCCGCTTTGGAAGTTTGCGTCGCGACCGGTCAGCAAGCCTATTATTTTTCAATGATTGACCTCGGATCAGGTAGGGATACCCGCTGAACTTAA					Unassigned			0.00882893	0.00883315	0.00218133	0.00986592	0.0070248
5647_566	SH0128859.10FU	88	AACGCACATTGCGCCCTTTGGTATTCCTTAGGGCATGCCTGTTCGAGCGTCATTTACAAATTCAAGCTCAGCTTGGTGATGGGTGTCTGTCCCGCCTTTGCGTGTGGACTCGCCTCAAATGCAGTTGGCAGCTTGTTCCTCGGCTCTAAACGCAGCAGATTTGCGTCGAGCGTCGGGCGGACGGGCTCTCCAGTAAGCAAAACCCCACAAATTGACCTCGGATCAGGTAGGGATACCCGCTGAACTTAA					Unassigned			0.00815141	0.00409968	0.0130775	0.00802896	0.00857745
5647_579	SH0182598.10FU	88	AACGCACCTTGCGCTCCTTGGTATTCCGAGGAGCATGCCTGTTTGAGTGTCATTAAATTCTCAACCTCACCAGTTTTGCTATGAGACTGTGTCAGGCTTGGATGTGGGGGTTTTTGCAGGCTGCCTTTGTGCGGTCTGCTCCCCTGAAATGCATTAGCGAGTTCACTAAGCTCCGTCTATTGGTGTGATAATTATCTACGCCGTGGAATGGGTTTAGACTTGCTTCTAACCGTCTGCAAAGACAACTTTTGAAAATTTGACCTCAAATCAGGTAGGACTACCCGCTGAACTTAA					Unassigned			0.00757548	0.00620279	0.011876	0.00890761	0.00870917
5647_603	SH0155302.10FU	88	AACGCACCTTGCGCTCCTTGGTATTCCTTGGAGCATGCCTGTTTGAGTATCATGAAATTATCAGAGCAAATATTTTGTTAATTCAACTGCCTTTGCTTTGGACTTGGGGGCCTGCAGATTTCACAGTCTGCTCCTCTTAAACGCATTAGCTGGATTCTCAGTGAGCTTGGTTCCACTCGGCGTGATAAGTATCACTCGCTGAGGACACCCGTTGAAAAAGGTGGCCAGGCTTGCGGATGAACCGCTTCCAACGGTCTATTGACTTAGACAATGAATTTACGATCTGATCTCAAATCAGGTAGGACTACCCGCTGAACTTAA					Unassigned			0.00113205	0.0176067	0.00847261	0.00131363	0.00744107
5647_610	SH0137589.10FU	88	AACGCACCTTGCGCTCCTTGGTATTCCGAGGAGCATGCCTGTTTGAGTGTCATTAATTTCTCAACCTCACCAACTTTTTGTTGTGTGAAGGCTTGGATGTGGGGGTTGCAGGTCCGCATTTATGTGGTCTGCTCCTCTAAAACGTATTAGTGGGTTAGTCCCCTAATCTATTGGTGTGATAATTATCTACGCCGTGGATTTGGATGACTATTATAGACCCGCTTCTAACCGTCCTCTGGACAACTTTGACAATTTTGACCTCAAATCAGGTAAGACTACCCGCTGAACTTAA					Unassigned			0.00613612	0.00506167	0.00147709	0.0347487	0.00889673
5647_672	SH0024824.10FU	88	AACGCAACTTGCGCCCTTTGGTATTCCGAAGGGCATGCCTGTTTGAGTGTCATGAAATATCAATCCCCGAGGTTTCTCGTCGATTGGACTTGGGTGTTGCCGTCTGGCTCGCCTCAAATGCGTTAGTAGACTACATTGTGAAGTTTGGCGTAATAAGTTTCGTCAGGCCAGCTGTGGCGTCCGCTCATAACAACCATCTACTGTCTTCATGACTTTATCTCTGACCTCAAATCAGGTAGGACTACCCGCTGAACTTAA					Unassigned			0.00130303	0.0286889	0.00110897	0.00333078	0.00839226
5647_688	SH0013596.10FU	88	AACGCACATTGCGCCCTCTGGTATTCCGGAGAGCATGCCCGTTTCAGAATCATTAAAAATCTCACACCCTTTGTTTTTGTTAACATTTGGAATGTGGATGTGGATGTTTTGTGCTTACGGACAATCATCTCAAAATGATAGTATGTGCGCCGACAAATCAACAAGTTGATCGGTACCAAAGTGCAACAGATTTGCGTCTATTACTCTTTGGCCAATTGCTTTGAGATTGAATGGTGCATGTTCCCAACCTATTATACAATGGTCATGTTGTTTTGACATGGCTGTTGATAACTTGGTCTGAAATCGGGCAAGAAAACCCGCTGAACTTAA					Unassigned			0.0063275	0.00240805	0.0116636	0.00398435	0.00656579
5647_712	-	88	AACGCACATTGCGCCCTCTGGTATTCCGGGGGGCATGCCCGTTCGAGCGTCATTACAAACCATCAAGCTCCGCTTGGCCATGGGCGTCCGCCCCCTCTTTCATTGGGGGGCGCGCCCCAAACATCTCGGCGGCGGCTCCGAGCCTCGAAGCGTAGTAGAATCTTCTCGCTTCTTGAGGCGCGGCGTTGCTTGCCACCAGCACACCAAACACCTTCAAGGTTGACCTCGGATCGGGTAGGGATACCCGCTGAACTTAA					Unassigned			0.00799924	0.0189825	0.00374776	0.00150646	0.00848379
5647_833	SH0175021.10FU	88	AACGCACATTGCGCCCCTTGGTATTCCATGGGGCATGCCTGTTCGAGCGTCATTTGTACCTTCAAGCTCTGCTTGGTGTTGGGTGTTTGTTCTCTCCCTGCGTTTGAACTCGCCTTAAAGTAATTGGCAGCCGGCATATTGGCCTTGGAGCGCAGCACATTTTGCGCTTTTAGTCAGTATATACTAGCTTCCATCAAGTCTTTTATCACTTTTGACCTCGGATCAGGTAGGGATACCCGCTGAACTTAA					Unassigned			0	0.00126722	0.0217357	0	0.00674078
5647_890	-	88	AACGCACATTGCGCCCCTTGGTATTCCGAGGGGCATGCCTGTTCGAGCGTCATTTTCAACCATCAAGCCCAGCTTGGTATTGGGCGTCCGTCCCCCGGGACGCGCCCTAAAGTCGTAGGCGGTGACCCCGAGTCTCAAGCGTAGTATTATCCTTAGCTTAGAGGCCTTGGCGGCTGCTCGCCCCTAGAACCCATCACCTAATGGTTGACCTCGGATCAGGTAGGGATACCCGCTGAACTTAA					Unassigned			0	0.000951334	0.0174566	0	0.00539715
5647_642	SH0023366.10FU	87	AACGCACCTTGCGCTCCTTGGTATTCCTTGGAGCATGCCTGTTTGAGAGTCTTGAATATCTCCGCTTTTATGTTTTTTAATTAAAATATAACAAGTCGGGTCCTTGGGTCTGCTTGCGGTTTGTTACAAACACAAGCTTACCTTAAATGAATTAGCTGGACTTCAGCAGAGTTGTTAAGTAACATTTTGAACTCTCGTAATATGAAGTCTGCTTTCTAACCTATCTCTTTCGAGATAATTTTTCTATTTTGGCCTCAAATCAGGTAGGACTACCCGCTGAACTTAA					Unassigned			0.0003114	0.00111513	0.0189446	0.0199368	0.00904145
5647_654	SH0176483.10FU	87	AACGCATATTGCGCCCTTTGGTATTCCGAGGGGCATGCCTGTTCGAGCGTCATTTCACCACTCAAGCCTGGCTTGGTATTGGGCGGCGGGGGGTACCCGCGCCCCAATTTCGCCGGCTGGACGACCTAGATCTCAGCGTTGTGTATTAAATTCGCTGGTGAGACGGGGCTTCCACGCCGTTAAACATCTATTCAAGGTTGACCTCGGATCAGGTAGGGATACCCGCTGAACTTAA					Unassigned			0.00714356	0.00760781	0.000650121	0.00753859	0.00540095
5647_615	SH0183467.10FU	86	AACGCACCTTGCGCTCCCTGGTATTCCGGGGAGCACGCCTGTTCGAGTGTCATGAAGCTCTCAAGCCTAATGCTTTATTGTCATTATGGTTTGGATTTGGACTCTGCTGTGTCTTTCGAGACATGGCTGGTCTTAAAAGCATTAGCTGGTCCTTGCGAGTCTTGGTTCTACTCGGCGTGATAATAATTATCTGACGTCGAGGACATCTTTCGGGATGGCCAAGGTTTTGTAAAGACCGCTTCTAATCCGTCCTAACAGACAATATATACATATTCTACATCTGACCTCGAATCAGGCGGGACTACCCGCTGAACTTAA					Unassigned			0.0226532	0.00177113	0.00411908	0	0.00847551
5647_648	SH0083043.10FU	86	AACGCACATTGCGCCCTGTGGTATTCCGCAGGGCATGCCTGTTCGAGCGTCATTTAGACCACTCACGCCTGGCGTGGTATTGGGGCACGCGGTTCCGCGGCCCTCAAAATCAGTGGCGGCGCCGGTAGGCCCTAAGCGTAGTAAATCTCCTCGCTATAGGGTCCTCTCGGTGGCTCGCCAGAACCCCCAACTTCTCAAGGTTGACCTCGGATCAGGTAGGGATACCCGCTGAACTTAA					Unassigned			0.00463323	0.00674152	0.0103707	0	0.00614179
5647_713	SH0019596.10FU	86	AACGCATCTTGCGCTCTTTGGTATTCCGAAGAGCATGCCTGTTTGAGTGTCATGAAACTCTCACCTCCAGCCTTCTTTAATTAGAGGTGTTGGGGCGTGGACGTGAGTGCTGCTGGTGCCCTGGTTGCATCGGCTCACTTGAAATACATTAGCTGAATCCTCTAGAGGTGGTTCTACTCGACGTGATAAGATCTCCGTCGAGGACAGTGCAACTTGTTGTGCTGGCCGCCGCTAGCAGTTGATACGCTTCTAATTAGCGCAGACTTCGAGTGCTGGCAACTTTTGACAACTTGGCCTCAAATCAGGTAGGACTACCCACTGAACTTAA					Unassigned			0	0	0.00930751	0.0412541	0.00910347
5647_724	-	86	AACGCACATTGCGCCCCTTGGTATTCCATGGGGCATGCCTGTTCGAGCGTCATTTGTACCCTCAAGCCTTGCTTGGTGTTGGGCGTTTGTCTCGCTTTCACGCGTGGACTCGCCTCAAAACGATTGGCAGCCGGCAAACCGGTGCAGAGCGCAGCACATTTTGCGCTTCTCTCCGCGAGGCCGGGCGTCCATGAAGCCTCCACTCTAGCTCTTGACCTCGGATCAGGTAGGGATACCCGCTGAACTTAA					Unassigned			0.000186623	0.0132229	0.00968342	0.0144389	0.00844154
5647_805	SH0134819.10FU	86	AACGCACATTGCGCCCTCTGGTATTCCGGGGGGCATGCCTGTTCGAGCGTCATTACAACCCTCAAGCTCTGCTTGGTATTGGGCGTCACCGCTTTGGTGCGCCTTAAAATCAGTGGCGGTGCCATCCGGCTTCAAGCGTAGTAATTCTTCTCGCTCTGGGGATCCGGGTGTGTGCTTGCCAGCAACCCCCCAATTTATCAAAGGTTGACCTCGGATCAGGTAGGGATACCCGCTGAACTTAA					Unassigned			0	0	0.0222626	0	0.00658028
5647_1334	-	85	AACGCACATTGCGCCCTTTGGTATTCCTTAGGGCATGCCTGTTCGAGCGTCATCTGACCCCTCAAGCACCGCTTGGTATTGGGCGTTTGTCCCGCCTCGGGCGCGGACTCGCCTCAAAAGCATTGGCGGCCTGTGTCCTGGCTTCGAGCGCAGCAGACGCGCGCACCGTCCCCGGCACCGGCGTCCAGCAAGACGCACCCCACAAGTTTGACCTCGGATCAGGTAGGGATACCCGCTGAACTTAA					Unassigned			0.0331166	0.00150461	0.00314803	0.00661294	0.0122885
5647_588	SH0182198.10FU	85	AACGCACCTTGCGCTCCTTGGTATTCCGAGGAGCATGCCTGTTTGAGTGTCGTGAAATTATCAACTCCCTTTCTTTATTGAAAGGTGAGCTTGGACTTGGGGACTGCTGGTTCACGCCGGCTTCCCTTGAATGTATTAGCTGGAATTTGATTCGCAGCATATATGCGGTGTGATAATGTCGTCACTGTGTAGCTCGGGTTGTCTGGCTTCTAACCGTCCTTCACGGGACAATTTGATCAATTTGACCTCAAATCAGGTAGGACTACCCGCTGAACTTAA					Unassigned			0.0122557	0.000883524	0.0106679	0.0100218	0.00860439
5647_650	-	85	AACGCACATTGCGCCCTTTGGTATTCCGAAGGGCATGCCTGTTCGAGCGTCATTATCACCCCTCAAGCTCTGGCTTGGTGTTGGGCTGGATTTGTCACCAAATCGGCCTCAAAGATAGTGACGGCGTCCCAGATGGAACCGGTACGAGGAGCTTTTAACCAAGCATGTACGCGGCGTGAATCTGCGGGCGGCGGTCTTTAACCACTGCTCTTCGGAGTATTTTCTAAGTGTTGACCTCGGATCAGGTAGGGATACCCGCTGAACTTAA					Unassigned			0.0102881	0.000775527	0.00899047	0.000767819	0.00606465
5647_663	SH0110681.10FU	85	AACGCACATTGCGCCCCTTGGTATTCCGAGGGGCATGCCTGTTCGAGCGTCATTATAACCACTCAAGCCTGGCTTGGTATTGGGGTTTTCGCGTGTTCGCGGCCCTTAAAATCAGTGGCGGTGCCGTCTGGCTCTAAGCGTAGTAATTTCTCTCGCTATAGGGTTCCGGTGGTTACTTGCCAAAACCCCCCATTTTTTCTAGGTTGACCTCGGATCAGGTAGGGATACCCGCTGAACTTAA					Unassigned			0.000692142	0.00888241	0.0143018	0.00711497	0.00774777
5647_664	SH0062445.10FU	85	AACGCATCTTGCGCCCTTTGGTATTCCGAAGGGCATGCCTGTTTGAGTGTCATGAAAACATCATCCCATCGGGTTTCCGATGACGATGGATTTGGGTGTTGCCGTTTCGGCTCGCCTTAAAAGTGTTAGTGGTTCTAAGATTGAATCTGGCGTAATAAGTTTCGCTGGCCAAGATCAAAGGCTGCTCATAACCCGTCTTCTGACATCTTTTGCTCTGACCTCAAATCAGGTAGGACTACCCGCTGAACTTAA					Unassigned			0.013312	0.0029835	0.0053609	0.0171686	0.00897815
5647_782	SH0139536.10FU	85	AACGCACATTGCGCCCTCTGGTATTCCGGGGGGCATGCCTGTTCGAGCGTCATTACACCAGTCCAGCCTCGCTGGGTCTTGGGCGTCGCGGCCTGCCGCGCGCCCCAATGTCTCCGGCTGAGCCGTCCGTCTCGAAGCGTTGTGGCAACCCAAATCGCTTGCGGGATCGGAGGGTTTGACGCCGTCCAAACACACCACACCAGGTTGACCTCGGATCAGGTAGGGATACCCGCTGAACTTAA					Unassigned			0.0044848	0.0101599	0.000954742	0.0209697	0.00739605
5647_821	-	85	AACGCACATTGCGCCCCTTGGTATTCCGAGGGGCATGCCTGTTCGAGCGTCATTACACCACTCAAGCCTGGCTTGGTCTTGAGCGCCGGGGGCGACCCGCGCTCCAATTTTGCCGGCTGGACGACCCCGATCTCAGCGTTGTGACACACAAATCCGCTGGCGAGGAGGGGCGCCCGTGCCGTTAAACCACTATCATCAGGTTGACCTCGGATCAGGTAGGGATACCCGCTGAACTTAA					Unassigned			0.0279775	0.00256837	0.00325216	0.0117462	0.0118289
5647_996	SH0110102.10FU	85	AACGCACATTGCGCCCATTAGTATTCTAGTGGGCATGCCTATTCGAGCGTCATTTCGACCATTAAGCCCTGTAGCTTAGCGTTGGGAGCCTACGGTTGTAGCGTAGCTCCTCAAAGTCAGTGGCGGAGTTATGGCGTACTCTGAGCGTAGTAAATCTTTTCTCGCTTCTGTAGTCGCCCTAGCTGCCTGCCGTAAAACCCCCTATATTTCTAGTGGTTGACCTCGGATTAGGTAGGAATACCCGCTGAACTTAA					Unassigned			0.00439747	0.00307795	0.0159387	0.00344627	0.007333
5647_355	SH0073484.10FU	84	AACGCACCTTGCGCTCTTGGGTATTCCTAAGAGCATGTCTGTTTGAGTGTCGTGAATCTCTCAAAACCCCCTTTTGTTTCATTACAAGAGTGTTTCATGGGCTTTGGATGTTGACTGCTTTGCCGTTCTAAACGGCTCGGTCGAAATATAAGAGCTGAAGCTAATAATCGTATTTATTACAAACTCTGGACTTGGCGTGATAATTATTTCGCTACAGAATAGAGGGTGTAGGCGACTGTTAAGCGGGCTTATAAATCAAAACTTTTTACATTAGACCTCAAATCAGGCAGGACTACCCGCTGAACTTAA					Unassigned			0.00071197	0.0355909	0.00313682	0.000949326	0.0101695
5647_628	-	84	AACGCACATTGCGCCCTCTGGTATTCCGGGGGGCATGCCCGTTCGAGCGTCATTACAAACCATCAAGCACCGCTTGGCATTGGACGTACCGCCCTTTTCTTCCGGGAGAGGACGCGCCCCAAACATCTCGGCGGTGGCCCCGAGCCTCTAAGCGTAGTAGAATCTTCTCGCTTCCTGAGGCGCGGCGTCGCTCGCCCCCAGCACACCAAACACCTTCAAGGTTGACCTCGGATCGGGTAGGGATACCCGCTGAACTTAA					Unassigned			0.00303835	0.00473061	0.00365245	0.037257	0.00891124
5647_719	SH0018304.10FU	84	AACGCACCTTGCGCTCCGTGGTATTCCGCGGAGCATGCCTGTTTGAGTGTCACGTCAACCCTCACCCTCGCGACGTCAAAAATCGCGAGCGGTGGACTTGGACCGTGCCGTAATCGGCTCGTCCTGAAATGCATTAGCTTGCGCTTTTAGAGTGCTGGGCACCGGTGTGATAATTATCTGCGCCAACGCCTCAGGCCTCTTCAGCGGCGCTGCTTACAGTCGTCCCGACGGACAATTTTTAAAGCTTTGGCCTCAAATCAGGCAGGACTACCCGCTGAACTTAA					Unassigned			0	0.0173358	0.005091	0.00194049	0.00612985
5647_757	SH0018303.10FU	84	AACGCACCTTGCGCTCCATGGTATTCCGTGGAGCATGCCTGTTCGAGTGTCACGTCAACCCTCACCCTCGAGATGTTACAGTCTGGAGCGGTGGACTTGGACCGTGCCGTAGTCGGCTCGTCCTGAAATGCATTAGCTTGCGCTTTTAGAGTGCTGGGCACCGGTGTGATAATTATCTGCGCCAACGCCTCGGGCCTCTTCAGCGGCGCTGCTTACAGCCGTCCCGACGGACAATTTTAAAGCTTTGGCCTCGAATCAGGTAGGACTACCCGCTGAACTTAA					Unassigned			0.0059041	0.00537201	0.00839151	0.00602849	0.00652568
5647_768	SH0043293.10FU	84	AACGCACCTTGCGCCCTTTGGTATTCCGAAGGGCACACCTGTTTGAGTGTCGTGAAATTCTCAATCCTCTTCACTTTTGTGGGAAGGCTTGGACTTTGGAGGCTTTGCCGGGCTCGCTCGGCTCCTCTCAAATGCATTAGTGCGTCTCGTTGCGATGTGCGCCTCGGTGTGATAATTATCTACGCTGTGCGTGTGTGCTCGCTTCTTGTGGGATGTGCTTCAAACCGTCCGACAGGACAAATCATCTTGAAACTTGACCTCAAATCAGGTGGGACTACCCGCTGAACTTAA					Unassigned			0.00656841	0.00396022	0.00675961	0.023887	0.00864079
5647_822	-	84	AACGCACATTGCGCCCCTTGGTATTCCGAGGGGCATGCCTGTTCGAGCGTCATTATCAACCATCAAGCCCAGCTTGGTATTGGGCGTCCGTCCCCTCAGCGGGGCGCGCTCTAAAGACCTCGGCGGTGGCCCCGAGCCTCAAGCGTAGTAAAATCTTTAGCTTTAGAGGCCTCGGTGGTTGCTCGCCCCTAAAACCCATCACCTAAGGTTGACCTCGGATCAGGTAGGGATACCCGCTGAACTTAA					Unassigned			0	0.00607399	0.00589759	0.0305432	0.0079621
5647_2914	SH0089555.10FU	83	AACGCACATTGCACTCTCTGGTATTCCGGAGAGTATGCTTGTTTGAGTATCTGTAAACATCTCAAATCTCTCGACTTTCGAGTTTGAGAGAATTGGACTTGAGCAATCCCAACTCCTTCGTCAGAAAGAGGAGGGTTGCTTGAAATGCAGGTGCAGCTGGGCATTCTTCTGAGCTAAAAGCATATTTATTTAGTCCCGTCAAACGGATTATTATTCTTGCTTCAGCTTACATAAAGGTTGAATGACTACCGAGGCTGATTGCAGGTAAACTCGTTCCGTTAAAAAGAACTTGTGAACTCGATCTCAAATCAAGTAAGACTACCCGCTGAACTTAA					Unassigned			0.0110424	0.000221562	0	0.00639705	0.0043628
5647_538	SH0091898.10FU	83	AACGCACCTTGCACCTTTTGGTTATTCCGAAAGGTACACCTGTTTGAATGTCACGAAACCCCCCTCGGCTCTAATGCTTTCTAAAAGGATTTGAGACGGATTCTGAGTGTTGGCGTGATAACGCCTCGCTTTAAATAGATCAGCACTTTTGGATGGTTTAATATTAGTTTGAAAGACGTACTTGATGTTGTATTTATATTTCGTTGAGGCAGTCTTTGGTCGTTCCGACTATCCGCTAATATGACGACTTGAAGAATAGCTTCCTAACCCTATGAATTTAACCTTTAGACTTCAAATCAGGTGGGACTACCCGCTGAACTTAA					Unassigned			0.00357021	0.0114586	0.00757909	0.00170664	0.00643679
5647_617	SH0139560.10FU	83	AACGCACATTGCGCCCCTTGGTATTCCGGGGGGCATGCCTGTTCGAGCGTCATTTCACCACTCCAGCCTCGCTGGGCCTTGGGCGTCGCCGCGTGCCGGCGCGCCCCAATGTCTCCGGCTGAGCCGTCCGTCTCAAAGCGTTGTGGCAACTCAATCCGCTTGAGGGATCGGACGGTTTGACGCCGTTAAACCTCTACACAAAGGTTGACCTCGGATCAGGTAGGGATACCCGCTGAACTTAA					Unassigned			0.000149109	0.00953707	0	0.0350625	0.00782391
5647_622	SH0058155.10FU	83	AACGCACATTGCGCCCTCTGGTATTCCGGAGGGCATGCCTGTTTGAGTGTCATTAATCTCTCACAGAGAACTCTTATTTGGTTCTCTGTTGGTGTTGGGATTTGCGAGCCTCTTTTGAGCTTCGCTGTCCTCAAATGAATTGGTGCGGCCCGCCGCCCGGTTACACAACGTTCTAGGTTCGTCCAACTCGTTGATCATACCGGTTGCAACAATGGTTGCTGCACCTGAAGCCCGCTTTGTGCCTCTGCGCCCTTAGCTACACATCATTTATTGACCTCAGATCAGGTAGGAATACGCGCTGAACTTAA					Unassigned			0.0130798	0.00243203	0.00543978	0.00383611	0.00674099
5647_683	SH0194475.10FU	83	AACGCACATTGCGCCCCTTGGTATTCCATGGGGCATGCCTGTTCGAGCGTCATTTGTACCCTCAAGCTCTGCTTGGTGTTGGGTGTTTGTCCACTCCCTGGTGTTTGGACTCGCCTTAAAGCAATTGGCAGCCAGTGTTTTGGTATTGAAGCGCAGCACATTTTGCGATTCTAGCCTGAAATACTAGCATCCAGCAAGTCATTTTTCACTTTTGACCTCGGATCAGGTAGGGATACCCGCTGAACTTAA					Unassigned			0.00751306	0.00102728	0.00370178	0.00639658	0.00459605
5647_830	SH0108809.10FU	83	AACGCACATTGCGCCCCTTGGTATTCCATGGGGCATGCCTGTTCGAGCGTCATTTGTACCTTCAAGCTCTGCTTGGTGTTGGGTGTTTGTCCCTTTCTTGCAATTGGACTCGCCTTAAAGAAATTGGCAGCCAGTGTTTTGGTTTTGAAGCGCAGCACAAGTCGCGATTCAAGCTTACAACACCAGCTTCCATCAAGCCTTTTATCACTTTTGACCTCGGATCAGGTAGGGATACCCGCTGAACTTAA					Unassigned			0.0124733	0.000248936	0.00510715	0.00251515	0.00571199
5647_860	SH0044634.10FU	83	AACGCACATTGCGCCCTTTGGTATTCCGAAGGGCATGCCTGTTCGAGCGTCATTATCAACCCTCAAGCCCGGCTTGTTATTGGGTCCCTGTATCGTTAAAAGCGATAGGCCCGAAAGATAATGGCGGTGTCAGGATTGACCCCAGGTGCAGCGAGCTTATAGCATACACTGAAAGGTTATCTTGGCCTGGCCTAGTTAAAACATTTTTCTAAGGTTGACCTCGGATCAGGTAGGAATACCCGCTGAACTTAA					Unassigned			0.00135914	0	0.000588609	0.0620976	0.0101449
5647_869	SH0097289.10FU	83	AACGCACATTGCGCCCTTCGGTATTCCGTTGGGCATGCCTGTTCGAGCGTCATTTAAACCTTCAAGCTAAGCTTGGTGTTGGGTGTTTGTTCCGCCTCAGCGCGTGGACTCGCCTCAAATTCATTGGCAGCCGGTATGTTGGCTTCGTGCGCAGCACATTGCAAGCGAATCCATCAGACCCTCTTCCATAAGCCTCTTTTTACTTTGACCTCGGATCAGGTAGGGATACCCGCTGAACTTAA					Unassigned			0.0263146	0	0	0	0.00791768
5647_518	SH0195986.10FU	82	AACGCACCTTGCGCTCCTTGGTATTCCGAGGAGCATGCCTGTTTGAGTGTCATTAAATTCTCAACTCCGATCGATTTGTTTCGACCTCGGAGCTTGGACTTTGGAGTGTGCTGGCGTCGGTCGGCTCCTCTCAAATGCATCAGCGGAATCTAACGTTTCGGACGTCAGTGTGATAATCACGTTGCGCTGTCAACCGATCCTGAAAGGCCCGCTCATAATGGTCTTCGGACAACTTCATATCAAATTTGACCTCAAATCAGGTAGGACTACCCGCTGAACTTAA					Unassigned			0.0020264	0.00420145	0.00958739	0.0205152	0.00765099
5647_598	SH0017660.10FU	82	AACGCACCTTGCGCTCCTTGGTATTCCGAGGAGCATGCCTGTTTGAGTGTCATGGAATCATCAACTCTTATTTCTTTTTCAGAGATGAGAGCTTGGACTTGGAGGTCTTTGCTGGCTTTTTGAGCCGGCTCCTCTTGAATGCATTAGCTTGAACCTTTGCTGTATCGGCCTCGGTGTGATAATTGTCTACGCCGTGGCTGTGAGGCTTACTTTAACTGGGCTCAGCTTCCAACCGTCTGCTTGCGGACAACATCTTATTGACCTCTGACCTCAAATCAGGTAGGATTACCCGCTGAACTTAA					Unassigned			0.00323596	0.00766828	0.0171308	0.00587277	0.00885508
5647_816	SH0165730.10FU	82	AACGCACATTGCGCCCCTTGGTATTCCATGGGGCATGCTTGTTCGAGCGTCATTTGTACTCTCAAGCTATGCTTGGTATTGGGTGCTTGTCCTCTCCTTTGTAGTGGACTCACCTTAAATTCATTGGCAGCCAATGTATTGGTCTTGAAGCGCAGCACATTTTGCGCCTCTAGCTGATAATCATTAGCGTCCATAAGTATATTTAACACTTTTGACCTCGGATCAAGTAGGGATACCCGCTGAACTTAA					Unassigned			0.000353675	0	0.0229619	0	0.00689337
5647_1105	SH0118434.10FU	81	AACGCACATTGCGCCCCTTGGTATTCCGGGGGGCATGCCTGTTCGAGCGTCATTACAACCCTCAAGCCTAGCTTGGTATTGGGCTCCGCCACTAACCTGGCGGGCCTTAAAATCAGTGGCGGTGCCGTCGTGGCCCTGAGCGTAGTAAATATCCTCGCTATAGGGACCCGGTGGTTACTGGCCAGCAACCCCCAACTTTCTTAAGTTTGACCTCGGATCAGGTAGGGATACCCGCTGAACTTAA					Unassigned			0.00884625	0.0138747	0.00630804	0	0.00798873
5647_614	SH0137034.10FU	81	AACGCACCTTGCGCTCCTTGGTATTCCGAGGAGCATGCCTGTTTGAGTGTCATGAATATCATCAACCTCTGGCGTTTTTGCGAACGCTCGGACGGCTTGGACTTGGGGGCTTTGCTGGCTTCGGTCGGCTCTCCTGGAATGCATTAGTGGGTCTTTTCGTCTCCCTGAGCGGTGTCTCGGTGTGATAACTTCTTCACCTTGAGTAAGCCCGTCTCGTTGAAGGGGAGGCGATGTGATTCCTGCTTCGAACGGTCCCTTCGTCGGGACACTTTCACTTTGACAATCTGACCTCAAATCAGGTAGGATTACCCGCTGAACTTAA					Unassigned			0.00142512	0.00224741	0.00951962	0.0203502	0.00693699
5647_898	SH0001157.10FU	81	AACGCACATTGCGCCCGCCAGTATTCTGGCGGGCATGCCTGTTCGAGCGTCATTTCAACCCTCAAGCCCAGCTTGGTGTTGGGACTTGCGTTAATTCGCATTCCCCAAATTGATTGGCGGTCACGTCGAGCTTCCATAGCGTAGTAATTTACACATCGTTACTGGTAATCGTCGCGGCCACGCCGTTAAACCCCAACTTCTGAATGTTGACCTCGGATCAGGTAGGAATACCCGCTGAACTTAA					Unassigned			0.00592368	0.00199482	0.018139	0	0.00764161
5647_452	SH0171162.10FU	80	AACGCACCTTGCGCTCCTTGGTATTCCGAGGAGCATGCCTGTTTGAGTGTCATTAATATATATATCAAACCCTCTTTGTTGAGTGGCTTGGATGTGGAGGTTTTTTGCTGGCCTCTTAAAAGGTCCAGCTCCTCTGAAATGCATTAGCAGAACAGCCTGTTCATTCATTGGTGTGATAACTATCTGCGCTATTGAATGTGGGGCAGTTCAGCTTCCTAACAGTCCTTTGGACAATTCATCATTTTATGTGACCTCAAATCAGGTAGGACTACCCGCTGAACTTAA					Unassigned			0.000859466	0	0.00257035	0.0498143	0.00868885
5647_596	SH0157630.10FU	80	AACGCACCTTGCGCTCTTTGGTATTCCGAAGAGCATGCCTGTTTGAGTGTCATGTTTACCCTCAACCCCCTTGGATTTTTTATTCGAGTGTGGGTTGGATGTGGAGGCTGCTGGATTTTACTATTCAGCTCCTCTTAAATGTATTAGTGTGAATGTTACTGAACGTTCTCCAGTGTGATAATTATCTGCGCTGTTGAACTTTGGTAGTTTATAAGTTCATGCTTCTAACCGTCCGTTAGGACAATACACTTTACGTTTGACCTCAAATCAGGTAGGACTACCCGCTGAACTTAA					Unassigned			0.00161991	0.0110676	0.00910427	0.00879727	0.00729502
5647_788	SH0083043.10FU	80	AACGCACATTGCGCCCTGTGGTATTCCGCAGGGCATGCCTGTTCGAGCGTCATTTAACCACTCACGCCTAGCGTGGTATTGGGGCACGCGGTCTCGCGGCCCTCAAAATTAGTGGCGGCGCCGGTGGGCTCTAAGCGTAGTACATACTCCCGCTATAGAGTTCCCCCGGTGGCTCGCCAGAACCCCCAATTTTTTACAGGTTGACCTCGGATCAGGTAGGGATACCCGCTGAACTTAA					Unassigned			0.00881832	0.00296488	0.00765661	0.00545965	0.006497
5647_798	SH0078889.10FU	80	AACGCACCTTGCGCCCCTTGGTATTCCGAGGGGCACGCCTGTTTGAGTGTCGTGAACTTCTCAACCCTTCCCTTTCTTCGGAAAGGGTTTGGGCTTGGACTTGGAGGCCTTTTGCCGGTCCACCCCTCGGGGAGGTCGGCTCCTCTTGAATGCATTAGTGGGACCTTAGTGCCGTCGCCCTCGGTGTGATAATTGTCTACGCCGTGGGTCAGGCCCGTGGACCTGCTTCGAACCGTCTTCTGGTGAAGACACTTGATCGAAACTTGACCTCAAATCAGGCGGGACTACCCGCTGAACTTAA					Unassigned			0.00584424	0.00154218	0.0132445	0.00143858	0.00627956
5647_806	SH0110670.10FU	80	AACGCACATTGCGCCTGGTGGTATTCCGCCAGGCATGCCTGTTCGAGCGTCATTATAACCACTCAAGCCTGGCTTGGTGTTGGGGTTCGCGGTCCCGCGGCTCCTAAAATCAGTGGCGGTGCCGGTGGGCTCTAAGCGTAGTAAATCTCCTCGCTATAGGGTCCCTCCGGTTGCCTGCCAGAACCCCCCATTTTATCAGGTTGACCTCGGATCAGGTAGGGATACCCGCTGAACTTAA					Unassigned			0.0127429	0.00069072	0.0152815	0.00185991	0.00880973
5647_909	SH0163617.10FU	80	AACGCACATTGCGCCCTTCGGTTATTCCTTAGGGCATGCCTGTTCGAGCGTCATTTCAACCTTCAAGCCCCGCTTGGTGTTGGGCGCTGTCCCGCCTCCGCGCGAGGACTCGCCCCAAATGAATTGGCAGCCGCACCCCGAAAGCCGCGAGCGCAGCAAAGACGCGCGAGCAGACCGCAGGGGATGGGCGCTCCACAAGACACAACCACAAGTCTTGACCTCGGATCAGGTAGGGATACCCGCTGAACTTAA					Unassigned			0.000641597	0.0128165	0.0149311	0	0.00780478
5647_1586	SH0195991.10FU	79	AACGCACCTTGCGCTCCTTGGTATTCCGAGGAGCATGCCTGTTTGAGTGTCATTAAATACCTCAACCCCGATGGATTTGTTTCTTTCGGGGCTTGGACTTTGGAGCGTGCTGGCGCGAGTCGGCCCCTCTCAAATGCATCAGCGGAAATCAATCTTTGGCTTTCGGACTTCAGTGTGATAATCACGTTGCGCTGTGGCACGAGCCTCAAGGTCCGCTTACAATGGTCTTTGGACGATTTCATTGAATTTGACCTCAAATCAGGTAGGACTACCCGCTGAACTTAA					Unassigned			0.0148435	0.000432979	0.0034994	0.00267174	0.00601999
5647_665	SH0085000.10FU	79	AACGCACATTGCGCCCGCTGGTATTCCAGCGGGCATGCCTGTTCGAGCGTCATTTCAACCCTCAAAACCTCGGTTTTGGTGTTGGAGGACTACGCGGTAAAACGCGTAGCCTCTGAAATTCAGTGGCGGGCTCGCTAGAATTTTGAGCGTAGTAATTTATACCTCGTTTGTAAAGACTAGTGATGCTTTCTTGCCGTAAAACCCCCCAACTTTCTGAAAATTGACCTCGGATCAGGTAGGAATACCCGCTGAACTTAA					Unassigned			0.0286576	0.00120411	0.00418195	0.000556353	0.0102449
5647_1686	-	78	AACGCACATTGCGCCCCTCGGTATTCCGGGGGGCATGCCTGTTCGAGCGTCATTACACCACTCAAGCCTCGCTTGGTCTTGGGCGTCTCGCGGTCCGCCGCGCGCCCCAAAGTCTCCGGCTGAGCCGTCTGTCTCGAAGCGTTGTGATCTATCAAATCGCTTGCGGGATCGATGGCCTCGGGCCGTTAAACCCCCCATATTTTATCAGGTTGACCTCGGATCAGGTAGGGATACCCGCTGAACTTAA					Unassigned			0.00449985	0.0119523	0.00548362	0.00267751	0.00636984
5647_537	SH0111656.10FU	78	AACGCATCTTGCGCCTTTTGGAATTCCAGAAGGCACACCTGTTTGAGTGTCATGAACCTCTCCTCATTAATACTTTTTTCTCCGGAAACTGGTTTTGATGGATGTTGAGTGTTGCCGTAATTGGCTCACTTTAAATATATCAGTTGTTCAGTAGGCCAGTGGATGAGCTGATGTGATAATTAATTTTATGAACCATTAGCAAGTACTAAGCATTGCCACTTCTACCCTACACATGTTCAGCTTCTAACCCTCTGTGTGCGCTGCAATGTCAAAGTTGCCAGCTCTCCAGTACATTGAGCCCCAGACAGCTTCATTTTTGGTGCTGTTTTACTCAAGTTAAGACCTCAAATCAGGTGGGACTACCCGCTGAACTTAA					Unassigned			0.0036274	0.0351265	0	0.00144141	0.0100795
5647_702	-	78	AACGCACCTTGCGCTCCTTGGTATTCCGAGGAGCATGCCTGTTTGAGTGTCATGAATATCATCAACCTCTGCCGCGTTTCTTGCGCGGTCGGAAGGCTTGGACTGTGGGGGTCTCTGGCGGTCTCTTTCTCGAGGTCGCCTCCCCTGGAATGCATTAGCTGGTCGCGATCCTGGTCCCTTGCGCGGAGCTCGGACTTCCACGGTGTAGTACGCTATTCACCTGGGACGACGCCTCCCGACCGTTTCGAGTCCGCTTCGAACCGTCTTCGGACAACCTCTTGACAATCTGGCCTCAAATCAGGTAGGACTACCCGCTGAACTTAA					Unassigned			0.0300815	0.0029078	0.00179553	0.000760705	0.0104246
5647_790	-	78	AACGCACATTGCGCCCACTGGTATTCCGGTGGGCATGCCTGTTCGAGCGTCATTATCCCCCCTCAAACCCCCGTGTTTGGTGTTGGGCCGGGTCGTGTGTCCTTTTCGCACGACCGGCCCCAAAGACAATGACGGCGTCCGTGGGACCCTCGGTGCAACGAGCTTTTTTCGAAGCACGCGCCGAGTTGCAAGGTCCCGGCGGGCCGGTCACCTCTTTTCTCGAGCAATCGGGAATCGAACTTTTCAACAGGTTGACCTCGGATCAGGTAGGAATACCCGCTGAACTTAA					Unassigned			0.000333609	0.00148814	0.0224811	0	0.0071166
5647_732	SH0123715.10FU	77	AACGCACATTGCGCCCCTTGGTATTCCGAGGGGCATGCCTGTTCGAGCGTCATTTCACCACTCAAGCTCTGCTTGGTATTGGGCCTTCGTCCCCCGTCACCGGGAGGGCGTGCCTCAAAAACCTCGGCGAAGTCGCACCGGCTTTGGGCGTATTAGAATCTTTCAAAACGTCCTCGGGCTCGGTGCTTCGGCTGCCGTCAAACCTTTTACAATATTCTAAGGTTGACCTCGGATCAGGTAGGGATACCCGCTGAACTTAA					Unassigned			0.00400199	0.0162776	0.00171301	0.00563539	0.00664041
5647_786	SH0056843.10FU	77	AACGCACATTGCGCCCCCTGGTATTCCGGGGGGCACACCTGTTCGAGCGCCATTTCAACCCTCAAGCCCCGCTTGGCGATGGGCCCCGCCCGCGGGCGGGCCCGAAACTCGTGGGCGCCGTCGTTCGGCCTCTAGCGTAGCAAAACCCTCGCTCGAGTGCTCGGACGGCGGCCGCCCGGAACGAACTCTCACAAGGTTGGCCTCGGATCAGGTGGGGATACCCGCTGAACTTAA					Unassigned			0.00496553	0.0023122	0.00785586	0.0154317	0.00676928
5647_813	SH0014343.10FU	77	AACGCACATTGCGCCCCCTGGTATTCCGGGGGGCACGCCTGTCCGAGCGCCATTACACCCCCCAAGCCTCGCTTGATGTTGGGTCATGGTACGCTATCAGACCCCAAACCTCTAGGCGCCCCCCGCTGGCCGCGAGCGTAGCAAGAATTCGTTCCTCGCTCCGCGTGCCCATCGGGACGGCTGCCTCTGAAACTCATTTACACGGTTTGGCCTCGGATCAGGCGGGGATACCCGCTGAACTTAA					Unassigned			0.00623769	0.00398436	0.0133225	0.00181393	0.00708826
5647_848	SH0195364.10FU	77	AACGCACATTGCGCCCTCTGGTATTCCGGGGGGCATGCCTGTTCGAGCGTCATTATGACCAATCACGCAAGTGGTATTGGGGCTTGCCAGCTTTCGGCATCCCTTAAAAACAGTGGCGGTGCCATAGGCTCTCAGCGTAGTAATTATTCCGCTCTTGAGTCCTGGACGTACTTGCCAAAACCCCAACTTTCTTAAGGTTGACCTCGGATCAGGTAGGGATACCCGCTGAACTTAA					Unassigned			0	0.00369939	0.0107032	0.0403307	0.010297
5647_1172	SH0156823.10FU	76	AACGCACATTGCGCCCCCTGGTATTCCGGGGGGCATGCCTGTCCGAGCGTCATTACAACCCTCAAGCTCAGCTTGGTATTGGGCCCCGCCGACCCGGCGGGCCCTAAAGTCAGTGGCGGTGCCGTCCGGCTCCGAGCGTAGTAATTCTTCTCGCTCTGGAGGTCCGGTCGTGTGCTCGCCAGCAACCCCCAATTTTTTTCAGGTTGACCTCGGATCAGGTAGGGATACCCGCTGAACTTAA					Unassigned			0.0130358	0.00277173	0.00402439	0.000892411	0.00594091
5647_582	-	76	AACGCACCTTGCGCTCTTTGGTATTCCGAAGAGCATGCCTGTTTGAGTGTCATGAATCTCTCAACTCCTAAAGTTTGTAATGAACGATAGGGGCTTGGACTTGGAGGCTTGCCGGCGTCATCGTCGGCTCCTCTTAAATGCATTAGCTATGGATCACAATGTGTACGATCTACGGTGTGATATATGTCTACGCCTATGGATCTATACGAGAGTTACCGCCTGCAAGGGTCATGGTCTTCGGATCTGTGTGACGACGTGAATACAAAGCTTCTAATCGTCTTCGGACAAACTTATTTTGACATCTGACCTCAAATCAGGTAGGACTACCCGCTGAACTTAA					Unassigned			0.00137438	0.00236092	0.0103781	0.032279	0.00904063
5647_632	SH0102850.10FU	76	AACGCATCTTGCGCCTTTTGGTATTCCAAAAGGCACACCTGTTTGAGTGTCATGAAACCCTCTCATTAAACATTTTTTAACTTGTTTAAAATTGTTTAGTGGATGTTGAGTGTTGCTGTCATTAGCTCACTTTAAATATATAAGTCACTTTTCAAATAAGTTGGATTGACTTGGTGTAATAATTTTATCATCACATCAAGGAAAGTAGCAATACTTGCCATCTTGTTTAATATGAGGGACTTCTAAAAACCCCCCTTTTTTTAAAATTTAAGACCTCAAATCAGGTGGGACTACCCGCTGAACTTAA					Unassigned			0.000331027	0.00026424	0.0249958	0	0.00755367
5647_641	SH0049314.10FU	76	AACGCAAGTTGCGCCCGAAGCCATTAGGCCGAGGGCACGTCTGCCTGGGCGTCACGCATCGCGTCGCCCCCCGCGCACCTTGCGCGGGGGCGGAAGCTGGCCTCCCGTGCGCCCCGAGCGCGCGGCTGGCCTAAATGCGAGTCCACGTCGACGGACGTCGCGGCAAGTGGTGGTTGAAACTCAACTCTCTCTCGTTGTCGCGGCTACAGCCCGTCGCGCGTCCGGACTTCCAGACCCTGATTGCGCCATGGCGCTCCGACCGCGACCCCAGGTCAGGCGGGATTACCCGCTGAGTTTAA					Unassigned			0.0352423	0.00272379	0.000304424	0	0.0113736
5647_751	-	76	AACGCACATTGCGCCCTCTGGTATTCCGGGGGGCATGCCTGTTCGAGCGTCATTTACACCCCTCAAGCTAAGCTTGGTGCTGGGACCTGCCCCCTTGGGGCACTCCCGAAATGTAGCGGCGGTGCGGCCGGACCCCCTAGCGCAGTGACCTAATCTCGCTACATGGAGTTCGCGTCCGCCCCGGCCGGATAACAACCAACTATTTTTACGATTGACCTCGGATCAGGTAGGGATACCCGCTGAACTTAA					Unassigned			0.00210272	0.00437355	0.0110139	0.00938329	0.00642441
5647_802	SH0060377.10FU	76	AACGCACATTGCGCCCATTAGTATTCTAGTGGGCATGCCTGTTCGAGCGTCATTTCAACCCTCAAGCCCTAGTTGCTTGGTGTTGGGAGCCTATCTCCGGATAGCTCCTCAAAACCATTGGCGGAGTCGCGATGGCCCCAAGCGTAGTAATTTTTATTCGCTTCAGGTGTGTCAGCGCTGGCGTTCAGCCGTTAAACCCCCTATTTTCTAGTGGTTGACCTCGGATCAGGTAGGAATACCCGCTGAACTTAA					Unassigned			0.00882496	0.00187112	0.0115632	0.000656814	0.00664117
5647_815	SH0174299.10FU	76	AACGCACATTGCGCCCCGTGGTATTCCGCGGGGCATGCCTGTTCGAGCGTCATTTAAACCAATCCAGCTTGCTGGGTCTTGGGCTATCGCCTCCGGGCGGGCCTCAAAATCAGTGGCGGCGCCACCCGGCTCTAAGCGTAGTAATACTTCTCGCTACAGGGCTCCGGGTGGAAGCTGGCCAACAACTCCCAATTTTCAAAGGTTGACCTCGGATCAGGTAGGGATACCCGCTGAACTTAA					Unassigned			0.0087424	0.00261948	0.00970405	0.00209881	0.00647563
5647_1037	SH0102879.10FU	75	AACGCACCTTGCGCTCGTTGGTATTCCGACGAGCATGCCTGTTTGAGTGTCATGAATTCTCCACCCCCATGTCTTTTGTCACCAAAGGACGTGCTTGGGGCGGGTCCATGGGCATCTTTGCCAGTCTTCGGACAGGCTTGCCTTAAAAGTATTAGCTGGACTGCATCTGCGATGCATTGGTTCTACTCAACGTGATAAGTTCATTCGTTGAGGACGGCTTCACGGCCGGCCAAGCTACAATGCGATCAATAGTCTGCTTCTAACCCGGCGCGGAGTGCCTGCACTCCAACCCAACTTAACGCTCTGGCCTCAAATCAGGTAGGATTACCCGCTGAACTTAA					Unassigned			0.00288623	0.00260892	0.0215154	0.00300452	0.00834155
5647_1062	SH0110670.10FU	75	AACGCACATTGCGCCCGGTGGTATTCCGCCGGGCATGCCTGTTCGAGCGTCATTATAACCACTCAAGCCTGGCTTGGTATTGGGGTTCGCGGTTCCGCGGCCCCTAAAAACAGTGGCGGTGCCGGTGGGCTCTAAGCGTAGTAAATCTCCTCGCTATAGGGTCCCTCCGGTTGCTCGCCAGAACCCCCCCATTTTTTCAGGTTGACCTCGGATCAGGTAGGGATACCCGCTGAACTTAA					Unassigned			0.00206943	0	0.000172516	0.0507592	0.00848966
5647_1102	-	75	AACGCACATTGCGCCTTCCGGCCATTCCGGAGGGCATGCCTGTTCGAGCGTCATTATAGACCATCAAGCACTGCTTGGCATTGGGTCTTCGTCCCTGCTGCGGACGGGCCCTAAAGACCTCGGCGGCGGCGCGGAGCCTCAAGCGTAGTAGTAACATATCCCGCTTTCCGAGGACTCCGTCGTCTGCCCGCTTCCAAAACACCAAATAACCTCAAGGTTGACCTCGGATCAGGTAGGGATACCCGCTGAACTTAA					Unassigned			0.0124257	0.000221562	0.00866179	0.000556353	0.00643986
5647_1130	-	75	AACGCACATTGCGCCCCTTGGTATTCCATGGGGCATGCCTGTTCGAGCGTCATTTGTACCTTCAAGCTTTGCTTGGTGTTGGGTGTTTGTCCTCTCCCTGGTGTTTGGACTCGCCTTAAAACAATTGGCAGCCAGTGTTTTGGTATTGAAGCGCAGCACAATTTGCGATTCAAGCCTAAAAGCACTTGCGTCCACAAGCCTTTTTTTCACTTTTGACCTCGGATCAGGTAGGGATACCCGCTGAACTTAA					Unassigned			0.00861641	0.0129782	0	0.00124549	0.00602313
5647_1201	SH0162053.10FU	75	AACGCACATTGCGCCCCTTGGTATTCCGGGGGGCATGCCTGTTCGAGCGTCATTTCACCACTCAAGCCTGGCTTGGTATTGGGCGTCGCGTGTATCGCGCGCCTTAAAGTCTCCGGCTGAGCCGTCCGTCTCCGAGCGTTGTGATACATATTCGCTCCGGTGGCCGGGCGGCCGCGGCCGTAAAACTTCTTAAAGGTTGACCTCGGATCAGGTAGGGATACCCGCTGAACTTAA					Unassigned			0.0127958	0.00569746	0.00148101	0.00547772	0.00655312
5647_2044	-	75	AACGCAACTGGCGCCGGTTTACCGGCATGCCTGTTTCAGTGTGCTAGGAGAGTAAACTATCATCATAAAATATAATGCGATTGAGGTACATTTATGTTCTTCTTTCGTTAAATATGAAGGTGTGAAAGATGAGTAATCTCTCACACTGGCAAACGAAGTAGTCATGCTTGTTCGTGATCTCGTTTAACCAGTGCTAAAGGTTTTTGCTTAGCTATAAATCACATCTAATCAATTAAATATCTCCAAATTTGGCATCTGAAATCAGACAAGGATACCCGCTGAACTTAA					Unassigned			0.0139695	0.000957112	0.00953318	0	0.00725985
5647_604	SH0191958.10FU	75	AACGCACCTTGCGCTCCTTGGTATTCCGAGGAGCATGCCTGTTTGAGTGTCATTAATATATCAACCTCCTCAACTTGTGTTGAGTGTTGGATGTGGGGGTTCTTTCTTTGCTGGCTTCACGGTCAGCTCCCCTGAAATGCATTAGCGGAACAACCTGTTCACTGTTCATTGGCGTGATAACTATCTACGCTGCTTGTTGACAGTGAAGCAAGTTCAGCTTCTAACAGTCCATTAAATTGGACAAATTTTTATTAATGTGACCTCAAATCAGGTAGGACTACCCGCTGAACTTAA					Unassigned			0	0.0293784	0	0	0.0073316
5647_623	SH0056331.10FU	75	AACGCATATTGCGCTCGAGACCTCGGTCAAGAGCATGTCTGGCTCAGCGTCGGCCCACCCCCTCGTCAACCTCTTCCCTTGTGGAAGAGGAAAGACGGATCTGGCCGTCTCTGTGCTCCTCGAGAGAACAGGGTCGGCTGAAGAACAGAGGCTTGAGCATGGTCCCGCTGAAAGGGCGCCAGCTTGGTAGGTAGCTCACGCTGCATACCGCTGTCACCCCCAGGAACCTGTGCTGTAAAGCCGGCAGGAATCGGTGGCTCACGCCCCGAACTCTTACATTCGACCTGAGCTCAGGCAAGACTACCCGCTGAACTTAA					Unassigned			0.0350263	0	0.00214158	0.00129879	0.0113719
5647_738	SH0071794.10FU	75	AACGCACCTTGCACCCCTTGGTATTCCGAGGGGTATGCCTGTTTGAGTGTCATTAAATTCTCAAACCTATATATTGCTTTTGTGAGTATAGGCTTGGATTGTTGGGGGCTGCTGGCTTTCACTAGCCAGCTCCTCTTAAATGCATTAGCGGGACTCTGTTGCCTCTGCGTATATGGTGTGATAATTATCTACATCAGCTGCATGCGATCACTCCAGCTCTCTAATTGTAGCAATACCCTTGACCATTTGACCTCAAATCAGGTAGGACTACCCGCTGAACTTAA					Unassigned			0.000389689	0.00791982	0.00710544	0.0128504	0.00617262
5647_783	SH0054418.10FU	75	AACGCACATTGCGCCCCTCGGTATTCCGTGGGGCATGCCTGTTCGAGCGTCATTTACCCCCTCAAGCTCTGCTTGGTGTTGGGCGTCTGTCCCGCCTCTGCGCGTGGACTCGCCCCAAAGTCATTGGCAGCGGTCGTGCCAGCTTCTCGTGCAGCACATTGCGCTTCTTGAAGCTCTGGTGGATCAGCGTCCAGCAAGTCCTTTTATAAATTGACCTCGGATCAGGTAGGGATACCCGCTGAACTTAA					Unassigned			0.022563	0.00238025	0.00409515	0	0.0085933
5647_793	SH0124737.10FU	75	AACGCACATTGCGCCCCTCGGCATTCCGGGGGGCATGCCTGTTCGAGCGTCATTGCACCCCTCAAGCGTAGCTTGGTATTGGGCCTTCGCCTCCCCGGCGGGCCCCAAAAGCATGGGCGGTCCGGTCGGACTTCAAGCGTAGTAAATTATATCCCGCTTTGGAAGATCCCTCTGGGCCCGCCAGACAACAAACCATATTCAATGAATTGACCTCGGATCAGGTAGGGATACCCGCTGAACTTAA					Unassigned			0.00956325	0.00127331	0.00192155	0.0156662	0.00617549
5647_646	-	74	AACGCACATTGCGCTTCCTGGTATTCCGGGGAGCATGCTCGTTTCAGAATCATTTAAAACTCACAACCCTTGGCGGCGTCTGTCGCCTGGGTGCGTGGATATGAGCGTATTGGCTGCTGGAATTGACTTTCACAAACCCAATCGCTTTAAAATGATTTTGTACGTAGCCCTCGTCTTCTTTTGTGGGCTGCCAACAGTGCGACAGTTTTTAACAGTTCATTTTTGGCCGTCACCATGAGAATAGCGAGGCATGTATTTCTACCTCCATATACTTGGCATTTGTTGGCGCAAGCCCAATGCCTTGAAACTTGGTCTGAAATCGAGCAAGAAAACCCGCTGAACTTAA					Unassigned			0.0196213	0.0016126	0.000750001	0	0.00652788
5647_694	SH0014190.10FU	74	AACGCACATTGCACCCTTTGGCATCCCGAAGGGCATGCCTGTTCGAGCGTCATTTCACCGATCAAGCCTGGCTTGGTGTTGGGAGCCGTCCCGCCCTAGAGCGCGGATGCCCCCCAAAAATATCGGCGGTGCGGTGCCGGCTTTGAGCGTAGCAGAAACCTCGCTCTGTGGGCCCGGTGCCGTGGCGGCCGCGAAGACCACCCAAGGTTGACCTCGGATCAGGTAGGGATACCCGCTGAACTTAA					Unassigned			0.0125853	0.00352103	0.00516026	0.00153564	0.00642712
5647_704	SH0049365.10FU	74	AACGCACCTTGCGCTCCTTGGTATTCCGAGGAGCATGCCTGTTTGAGTGTCATGGAATTCTCAACCCTCTTATCTTTGTTATGAGATGGGCTTGGACTTGGAGGTTATTGCCGGCTTGTCATGAGTCTGGCTCCTCTTGAATTCATTAGCTTGAACCCTTGTGGATCGGCTACTCGGTGTGATAATTGTCTACGCCGTGTGCTGTGAAGCTTTCAAACACTTTGTTGTGTTGAGGGATTTGCTTCTAATCGTCCTTCAATGGACAATTTTTGACCTCTGACCTCAAATCAGGTAGGATTACCCGCTGAACTTAA					Unassigned			0.00125897	0.0203921	0	0.00451228	0.0061626
5647_795	SH0133537.10FU	74	AACGCACATTGCGCCCCTTGGTATTCCGGGGGGCATGCCTGTTCGAGCGTCATTTCACCACTCAAGCCTCGCTTGGTATTGGGCGACGCGGTCCGCCGCGCGCCCCAAATCGACCGGCTGGGTCGATCGTCCCCTCAGCGTTGTGGTTTATCTAATTCGCTAAAGGGTTGTCGGTCGGTCACGCCGTGAAACAAACCAATTTTTTAAAGGTTGACCTCGGATCAGGTAGGGATACCCGCTGAACTTAA					Unassigned			0.0236896	0.00238047	0.00471666	0.00332149	0.00962748
5647_807	-	74	AACGCATATTGCGCCCATTGGTATTCCGATGGGCATGTCTGTTCGAGCGTCATTACATACCATCAAGCGACCCCCTCGCATATGCCGGGGGGCCCCTTGGCTTTGGGTACATCGCCCCCCCAATCTCGGGGGGACTTACCCGAAAGATAGCGGCGGCGGTAGAAAAGCCTCAAGCGCATCGGAAACCCTTCGCTTGTCGGGTCTCTTCTACGGTCGGCCCCCTAGAAACCCCAAATAACCTCAAAAGGTTGACCTCGGATCAGGTAGGAATACCCGCTGAACTTAA					Unassigned			0.00671701	0.0101084	0.00637046	0.00871693	0.00776889
5647_1006	SH0151927.10FU	73	AACGCACATTGCGCCCCCCGGTATTCCGAGGGGCATGCCTGTTCGAGCGTCAGAACATCCTCTCAAGCCTAGCTTGGTCTTGGGGTGCGCCAGTGTGGCGTCCCCTAAACATAGTGGCGGTACCGTTGTGCTCTCCGCGTAGTCACATATCTCGCGACAGAGCCACCACGGCACCTGCCAGAATCCCTTTTTCATGGATGACCTCGGATCAGGTAGGGATACCCGCTGAACTTAA					Unassigned			0	0.000248936	0.0098455	0.0265025	0.00705312
5647_451	SH0182154.10FU	73	AACGCACCTTGCGCTCCTTGGTATTCCGAGGAGCATGCCTGTTTGAGTGTCGTGAAATTATCAACTCCCTTTCTTTATTGAAGGGTGAGCTTGGACTTGGGGATTGCTGGTTTTCAATCGGCTTCCCTTGAATGCATTAGCTGGAATTTAATTCGCAGCATATATGCGGTGTGATAATGTCGTCACTGTGTAGCTCGGATTGTCTAGCTTCTAATCGTCCTTCACGGGACAATTTGATCAATTTGGCCTCAAATCAGGTAGGACTACCCGCTGAACTTAA					Unassigned			0.000550954	0.0024374	0.00413934	0.0217589	0.00534801
5647_550	SH0136962.10FU	73	AACGCACCTTGCGCTCCTTGGTATTCCTTGGAGCATGCCTGTTTGAGAGTCTTGAATATCTCTGCTTTTGCCTTTTTTAACGAAAAGGTAACAAGTCAGGTCCTTGGGTCTGCTTGCGGTTTGTTACGAACACAAGCTTACCTTAAATGAATTAGCTGGACTTCAGCAGAGTTGTTAAGTAACATTGAAAACTCTCGTAATATGAAGTCTGCTCTCTAATCATTCTCTTTCGAGAGAACATTTTCTATTTTGGCCTCAAATCAGGTAGGACTACCCGCTGAACTTAA					Unassigned			0.0112698	0.000274254	0.0068059	0.0118315	0.00729287
5647_554	SH0094072.10FU	73	AACGCACCTTGCGCCCTTTGGTATTCCGAAGGGCATGCCTGTTTGAGTGTCATGTTAATCTCAATCCCCTTGTTTCTTAATTGAGGCTCGGAGGTTGGACTTGGAGTCTGCTGGCCCCTCTTGTGGTCGGCTCCTCTTAAATGCATTAGCTGGACTTTGGTTCTGCGTGAAGGTGTAATAGTTTATTCGCCATTAGCGCTTTCCTAACGAGTCTGCTTCTAATCGTCTTCGGACAAGGATTAACTTCCTTCTTGACTCTTTGACCTCAAATCAGGTAGGACTACCCGCTGAACTTAA					Unassigned			0.00332156	0.00466571	0.0166114	0	0.0070737
5647_573	SH0017706.10FU	73	AACGCACCTTGCGCCCCTTGGTATTCCGAGGGGCATGCCTGTTTGAGTGTCATGTTAATCTCAATCCCCTTGTTTTCTTAACTCGGGCGTTGGACTTGGAAGTTGCTGGCCCCCTCTCGCGGTCGGCTCTTCTTAAATGTATTAGCTGGGCTTTGGCTCGCGTTGAACGGTGTAATAGTAATCTTACATTCACCTGAGCGCTTGCCTGACGAGTCTGCTTCTAATCGTCTTCGGACAAGGTCTTTGTTACCTTCACTTGACACCTTGACCTCAAATCAGGTAGGATTACCCGCTGAACTTAA					Unassigned			0.0184327	0.00169475	0.00312762	0.00392709	0.00749821
5647_808	SH0142524.10FU	73	AACGCACCTTGCGCTCCTTGGTATTCCGAGGAGCATGCCTGTTTGAGTGTCATGTATACCTCAGCCCTCTTGGATTTTCTGAGATGGGACTGGATGTGGAGGTTGCTGGTCTTTCATCAAGTCAGCTTCTCTGAAATGCATTAGTGTGAATGTTACTGAATGTTCCCCAGTGTGATAATTATCTGCATTGTTGGAACTTTGGTTGATCTATATGTTCATGCTTATAACTGTCCTTGACTGGACAATATACTTTTGCATTTGACCTCAAATCAGGTAGGACTACCCGCTGAACTTAA					Unassigned			0.00245552	0.00214556	0.0132324	0.0136521	0.00728764
5647_859	SH0002155.10FU	73	AACGCACATTGCGCCCTTTGGTATTCCGAAGGGCATGCCTGTTCGAGCGTCATTGCAACCCTCAAGCATTGCTTGGTATTGGGTCCCGTCCCCGCGACGAACCCGGAAATCGGTGGCGGTCCAGTGAGACTTCAAGCGTAGCAAGATTTTCAATCCCGCTTTGGAAGCTTCTCGCTGCGTCCCAGCCAAACAACCACATGTTTTTTCAATGGTTGACCTCGGATCAGGTAGGGATACCCGCTGAACTTAA					Unassigned			0.00085974	0.0074122	0.0116765	0.00176292	0.0058312
5647_880	SH0055514.10FU	73	AACGCAAATTGCGCTCGAGGCCTCGGCCGAGAGCATGCCTGCCTCAGTGTCGGTTCCACCCTCGCCTCACCTCCCATCCGGTTGCGTGAGAGCGGACCTGGCCGTCCCGATCCTGGCGATCGGGTCGGCTGAAGCGCAGAGGCTTGAGCGGGAGTCCCTCCAATGTGGGAACAACAGACCGGTAGGTGAGCCGTCCTCTCTCCGGAGAGACGATCGCATGCCGCTGCTGGGCCCCGGGACCCCGCTGGACGCCGAGCAGGAGACGGTGCGGCTCGCGACGGGGGAGACCCCGTCGCGGCGACCGAATCATCCATTCGACCTGAGTTCAGGCAAGGGCACCCGCTGAACTTAA					Unassigned			0.0051393	0.0121129	0.0049141	0.00358612	0.0065739
5647_926	SH0010049.10FU	73	AACGCACCTTGCGCCTTTTGGTATTCCGAAAGGCATGCCTGTTTGAGTGTCATGAAATCTCAATCCCCTCGGGTTTTTGACCTGATTGGATTGGACTTGGGTGTTGCCGTTTGGCTCGCCTCAAAAGACTTAGTGGATCACCGGGTCAACATGTTAGATGTAATAAGTTTCATCTGGCTTGGCTTGGACGGTCTGCTCAGAACCCACCATACGCTTTTACTCTGACCTCAAATCAGGTAGGGCTACCCGCTGAACTTAA					Unassigned			0.00444969	0.00940344	0.0135528	0.000803794	0.00781519
5647_944	SH0158658.10FU	73	AACGCACATTGCGCCCTCTGGTATTCCGGGGGGCATGCCTGTTCGAGCGTCATTACAACCCTCAAGCTCTGCTTGGTATTGGGCCTCACCCGTCAGGGTGGGTCTTAAAATCAGTGGCGGTGCCATTCGGCTTCAAGCGTAGTAATTTTCTCGCTCTGGAGTACCGTTTGCGTGCCTGCCAGCAAACCCATATTTTTTTAAAGGTTGACCTCGGATCAGGTAGGGATACCCGCTGAACTTAA					Unassigned			0	0.00144224	0.0259092	0	0.00801803
5647_1504	SH0118477.10FU	72	AACGCACATTGCGCCCCTTGGTATTCCGAGGGGCATGCCTGTTCGAGCGTCATTACAACCCTCAAGCATTGCTTGGCATTGGGCTCCGCTGCTAACCCAGCGGGCCTTAAAATCAGTGGCGGTGCCGTCGGGCCCTGAGCGTAGTAAATCTCCTCGCTACAGGGACTCGATAGACGCTGGCCATCAACCCCCTTTACTTTCTAAGTTTGACCTCGGATCAGGTAGGGATACCCGCTGAACTTAA					Unassigned			0.00468986	0.00599311	0.0129489	0	0.00673411
5647_832	SH0188255.10FU	72	AACGCACATTGCGCCCCGTGGTATTCCGCGGGGCATGCCTGTTCGAGCGTCAGTACAACACTCAAGCTCTGCTTGGTATTGGGCCCTGCCGGCAACGGCTGGCCTTAAAATCAGTGGCGGCGCCATCTGGCTCTAAGCGTAGTAATAATCCTCGCTATAGGGTCCCGGTGGATGCTTGCCAGCAACCCCCAACTTTCTAAGTTTGACCTCGGATCAGGTAGGGATACCCGCTGAACTTAA					Unassigned			0.0197256	0	0.00632984	0	0.00780608
5647_843	SH0097230.10FU	72	AACGCACATTGCGCCCTTCGGTATTCCGTTGGGCATGCCTGTTCGAGCGTCATTTAAACCTTCAAGCTTTGCTTGGTGTTGGGTGTTTGTTCCGCCTTAGTGCGTGGACTCGCCTTAAATTCATTGGCAGCCGGTATGTTGGCTTTGAGCGCAGCACATTGCGTAACAAATCTAGCCTATCTCCTTCCATTAAGCCTCTTTTTACTTTGACCTCGGATCAGGTAGGGATACCCGCTGAACTTAA					Unassigned			0.0125124	0.00209604	0.00797011	0.00131706	0.00684645
5647_1171	SH0128619.10FU	71	AACGCACCTTGCGCCCTTTGGCTATTCCGAAGGGCATGCCTGTTTGAGTATCATGAACACCTCAACTCTCATGGCTTGCCATGATGAGCTTGGACTTTGGGGGTCTTGCTGGCCTGGGGTCAGCTCCTCTCAAATGAATTAGCTTGCCAGTGTTTGGTGTGGTATCATGGGTGTGATAACTATCTACGCTTGTGGTTTTCCACCAGGTAACCTTCTGCGACAAAGGTTCGCTGGGGCTCATAAATGTCTCTCCTCGGTGAGGACAGCTTTTTGAACGTTTGATCTCAAATCAGGTAGGACTACCCGCTGAACTTAA					Unassigned			0.0143097	0.00112754	0.00497719	0	0.00605811
5647_595	SH0139677.10FU	71	AACGCACCTTGCACCTTTCAGTATTCTGAAAGGTACACCTGTTTGAGTATCATTAATATCCTCCACTCATTTCATTGTTTTTCTTTGAATTGAGATGGGAATTTGGGAGTAATATATTTGCAAACTTTCCAGTTTGCTCTCCTTGAATGTATTAGTGAGAAGAAAACAAAAGGCAACAGGAGTGGCTGATGTGATAATAACCAAAGTCTCTCAGCTCTTCTAACCTTTGAATTGAATTGTCTTCTTGCTTTCGAAACAAAGCATTTTTCTTAAGACTTGATCTCAAATCAGGTGGGATTACCCGCTGAACTTAA					Unassigned			0.0231239	0.00163348	0.00311971	0.0007798	0.00840747
5647_801	SH0072826.10FU	71	AACGCACATTGCGCCCTTTGGTATTCCGAAGGGCATGCCTGTTCGAGCGTCATTATCAACCATCAAGCTCTGCTTGGCATTGGGTGTCAACCCCCCCTAACCGGGAGGTCGCGCCTCAAACTGTTCGGCGGTGGCTCAGGGCCTCAAGCGTTAGTAATACTTCCCGCTTCAGAGAAACTGAGACTCCTGCCTCTAGAAACCCACATCTTAAGGTTGACCTCGGATCAGGTAGGGATACCCGCTGAACTTAA					Unassigned			0.000242421	0.0147825	0	0	0.00376204
5647_974	-	71	AACGCACATTGCGCCCTGTGGTATTCCGCAGGGCATGCCTGTTCGAGCGTCATTTGACCACTCACGCCTGGCGTGGTGTTGGGGCACGCGGTTCCGCGGCCCTCAAAAGCAGTGGCGGCGCCGGTAGGCTCTAAGCGTAGTACATACTCCCGCTATAGAGTTCCGTCGGTGGCTCGCCAGAACCCCCAATCTTTACAGGTTGACCTCGGATCAGGTAGGGATACCCGCTGAACTTAA					Unassigned			0.00962899	0	0.00814847	0	0.0053057
5647_982	SH0158974.10FU	71	AACGCACATTGCGCCCTTTGGTATTCCTTAGGGCATGCCTGTTCGAGCGTCATTTAAACCTTCAAGCTCAGCTTGGTGATGGGTGACTGTCCTCCCCTCGCGGGGGGACTCGCCTCAAAAACATTGGCGGCCGGTACATTGGCTTCGAGCGCAGCAGAAACGCGGTCTCGAGCCCGGTGGATCGGCTCCCATAAGCCTATTCTTTTATTTTGACCTCGGATCAGGTAGGGATACCCGCTGAACTTAA					Unassigned			0.00842708	0.00887793	0.0014281	0.000892411	0.00531066
5647_608	SH0088863.10FU	70	AACGCACCTTGCGCTCCCTGGTATTCCGGGGAGCATGCCTGTTTGAGTGTCATGAATCTCTCAACCTACCAGATTGCAAAATCGAAGTAGTGTTGGATTTGGAGGCTTGCTGGCCTAGTCAGCTCCTCTTAAATGCATTAGCTATGGATCGCGCAGCTATTAGATCTACGGTGTGATACATGTCTTACCAATGGATCGAAAGCTATAATCACCGCTTCGGCAGTGTATACTTTAATGTGTACCGTGTGATGAGTGAATACAAAGCTTCTAATCGTCTGTAATGGACAACTCTTTTGACATCTGACCTCAAATCAGGTAGGACTACCCGCTGAACTTAA					Unassigned			0.00254352	0	0.00423092	0.0250054	0.00586625
5647_625	SH0195423.10FU	70	AACGCACATTGCGCTCTCTCGGATTTATCCAGGGAGCATGCCTGTTTGACAACATGCACAAATGGTACATAGCAGTAGCCTTTGATGGTGTTGATAGCTAAACCAACAACTGGGAGTATTTCTTTGAATGTAAATTCAAAGTCTCTTGAAATCAGTCATGTGGGTCTACTTATGATCAAGCCCTGATGTAATAGAATATGTTTCATCGGAGCGTCATGAGCGGAACCTTTTTGTAGAAATACAATCTTGCAAGTTGTTGTCAAATCAGGTAGGATTACCCGCTGAACTTAA					Unassigned			0.0205451	0.00796156	0.000353276	0	0.00827299
5647_707	-	70	AACGCACATTGCGCCCATTGGTATTCCGATGGGCATGCCTGTTCGAGCGTCATTACATACCATCAAGCGACCCCCTTGCACACGCCGGGGGGGCCCTTGGCCTTGGGTAAATGGCCCCCCCACTCTCGGGGGGGGGCTTACCCGAAAGATAGCGGCGGCGGTAGAAAAGCCTCAAGCGCATCGGAAACCCTTCGCTTGTCGGGTCTATTCTACGGCCGGCCCCCTAGAACCCCAAATAACCTCAAAAGGTTGACCTCGGATCAGGTAGGAATACCCGCTGAACTTAA					Unassigned			0.017457	0.000282445	0.000207198	0.000767819	0.0055025
5647_748	SH0042787.10FU	70	AACGCACATTGCGCCTTTTGGTATTCCGAAAGGCATGCCTGTTTGAGTGTCATAATCACCTCTCATACCTAGTTTTCTATGTATGAGCTTTGGACGTTTGCCATCTTTGGCTCGTCTTAAATGACTAAGTGGAATGCGTAATAAGTTTTCGCTCCCTCCACTCTAATAACTCTTTAGTTAGACCTCAAATCAGGTAGGACTACCCGCTGAACTTAA					Unassigned			0.0035913	0.00184171	0.0147805	0.00634812	0.00688643
5647_780	SH0148504.10FU	70	AACGCACATTGCGCCCCTCGGTATTCCGAGGGGCATGCCTGTCCGAGCGTCATTACACCCCTCAAGCGTCGCTTGGTCTTGGACGTCGCCCCCGAGGCGCGCCCGAAAATCAGTGGCGGTCCGGTGCGACTTTGCGCGTAGTAAATTTCTCCCGCGTTGAAAGTCCGCCCCGCGGCCGGCCAGACAACCCCCAGATTCAACCATTGACCTCGGATCAGGTAGGGATACCCGCTGAACTTAA					Unassigned			0.00966991	0.00444123	0.00935872	0	0.00678408
5647_836	SH0194475.10FU	70	AACGCACATTGCGCCCCTTGGTATTCCATGGGGCATGCCTGTTCGAGCGTCATTTGTACCCTCAAGCTCTGCTTGGTGTTGGGTGTTTGTCCACTCCGCTGTGTGTGGACTCGCCTTAAAGCAATTGGCAGCCAGTGTTTTGGTATTGAAGCGCAGCACATTTTGCGAGTCATGCCTGTAATGCTGGCGTCCAGTAAGCCTTTTTCCACTTTTGACCTCGGATCAGGTAGGGATACCCGCTGAACTTAA					Unassigned			0.00254761	0	0.0171752	0.00255997	0.00623729
5647_799	SH0085061.10FU	69	AACGCACATTGCGCCCGGTGGTATTCCACCGGGCATGCCTGTTCGAGCGTCATTTCAACCCTCAAAGCTTTTGGCTTTGGTGTTGGAGGAAGACCTGTAAAAGGGTCCCCTCCCAAATTTAGTGGCGGGCTCGCTAGAATTTTGAGCGTAGTAATTTTACCTCGTTTTTAAAGCCTAGTGAGACTTCTAGCCGTAAAACCCCCCCCAATCTTATGAAAATTGACCTCGAATCAGGTAGGAATACCCGCTGAACTTAA					Unassigned			0.00449457	0.00139983	0.00117319	0.0278176	0.00633188
5647_951	SH0135764.10FU	69	AACGCACATTGCGCCCTTTGGTATTCCGAAGGGCATGCCTGTTCGAGCGTCATTGCACACCTCAAGCTCTGCTTGGTGTTGGGCCTCCGTCCGCTGCGGGCGGGCCTCGAAATCCTCGGCGGTGGTGCCCGGCTTTGAGCGTAGTAGAATCTCTTTCTCGCTTTGAAAGTCCGCGGCGCGGCTTGCCGGACGACAACCCCGGTCTTTCCAAAAGGTTGACCTCGGATCAGGTAGGGATACCCGCTGAACTTAA					Unassigned			0.00315597	0	0.0165115	0.0178515	0.00857878
5647_952	SH0194475.10FU	69	AACGCACATTGCGCCCCTTGGTATTCCATGGGGCATGCCTGTTCGAGCGTCATTTGTACCTTCAAGCTTTGCTTGGTGTTGGGTGTTTGTCCTCTCCTTGGTGTTTGGACTCGCCTTAAAACAATTGGCAGCCAGTGTTTTGGTATTGAAGCGCAGCACAAGTCGCGATTCTGACCTAGTAACACTTGCATCCACAAGTCCTTTTAACTTTTGACCTCGGATCAGGTAGGGATACCCGCTGAACTTAA					Unassigned			0.000859641	0	0.0227234	0	0.00697511
5647_1111	SH0135411.10FU	68	AACGCACATTGCGCCCCTCGGTACTCCGTGGGGCATGCCTGTTCGAGCGTCATTTACCCCTCAAGCATTGCTTGGTGTTGGGCGTCTGTCCCGCTTCGTGTGCGGACTCGCCCCAAAGGTATTGGCAGCGGTCGTGCCAGCTTCTCGCGCAGCACATTGCGTATGGAGGCGGTCGATTAGCGTCCATAAAGCTCACATCCACAGTTTGACCTCGGATCAGGTAGGGATACCCGCTGAACTTAA					Unassigned			0.00208128	0.00151802	0.0268991	0.000737284	0.0090693
5647_526	SH0191872.10FU	68	AACGCACCTTGCGCTCCTTGGTATTCCGAGGAGCATGCCTGTTTGAGTGTCATTAATATATCAACCTCTTCAGCTTTTGCTTGTTGAGTGTTGGATGTGGGGGCTTTTTGCTGGTCTTTTTAAAGAAGTCAGCTCCCCTAAAATTTATTAGCGGAACAATTTGTTGACCGTTCATTGGTGTGATAATTATCTACGCTATTAACGTGAGGCAGTTCAGCTTCTAACAGTCCATTGACTTGGACAGTTTTTCATTAATGTGACCTCAAATCAGGTAGGACTACCCGCTGAACTTAA					Unassigned			0.00276532	0.00746754	0.00237792	0.0218568	0.00676404
5647_571	SH0168569.10FU	68	AACGCACCTTGCGCTCCCTGGTATTCCGGGGAGCACGCCTGTTCGAGTGTTATGAAACTCTCAGATAATAATTGGCTTACCCTGATTATTATTTGGATTTGAACTTGCTGTGTGTCCTTTATTGGATAATGGCTTGTTTTAAATGTATCAGCTAGCCTTGAGCTCAGTGGTTCTACTTGACGTGATAATTATCTTACGTTGAGGACATTCTCTTGCTTGCAAGGGTTTGGCCATTGGTGTCTTATTGGCTGCTATCTAATCGTCTTCGGACAACTTTATTCATATCTGACCTCGAATCAGGTGGGACTACCCGCTGAACTTAA					Unassigned			0	0	0.000198345	0.0394291	0.00613001
5647_633	SH0017705.10FU	68	AACGCACCTTGCGCCCCTTGGTATTCCGAGGGGCATGCCTGTTTGAGTGTCATGTTAATTTCAACTCCCCTTGTTTCTGAACTCGGGTGTGTTGGACTTGGAAGCTGCCGGCCCCCTTCGTTGTGGTCGGCTCTTCTTAAATGCATTAGCTGGGCTTTGGCTCGCGCTGAACGGTGTAATAGTAATCTTACATTCACCTGAGCGCTTGCCTAACAAGTCTGCTTCTAATCGTCCGTGTTTTCGGACAAGGTCGCTTTGTCGCCTTCATTTGACACCTTGACCTCAAATCAGGTAGGATTACCCGCTGAACTTAA					Unassigned			0.00879773	0.0162696	0.00197749	0	0.00729181
5647_636	SH0007472.10FU	68	AACGCACATTGCGCCCGCCAGCATTCTGGCGGGCATGCCTGTTCGAGCGTCATTTCAACCCTCGACTTCCCTTTGGGGAAATCGGCGTTGGGGAACGGCAGCATACCGCCGGCCCCGAAATGGAGTGGCGGCCCGTCCGCGGCGACCTCTGCGTAGTAATCCAACTCGCACCGGAACCCCGACGTGGCCACGCCGTAAAACACCCAACTTCTGAACGTTGACCTCGGATCAGGTAGGAATACCCGCTGAACTTAA					Unassigned			0.00370394	0.00501784	0.00901043	0.00624597	0.00599173
5647_834	SH0182702.10FU	68	AACGCACCTTGCGCTCCTTGGTATTCCGAGGAGCATGCCTGTTTGAGTGTCATTAAATTCTCAACTTCATCAGTTTTGTTATGAAACTGTGTGAAGCTTGGATGTGGGGGTTGTGCAGAACGCTTAACTGCTGACTGCTCCTCTCAAATGGATTAGCGAGTTCAAACTGAGCTCCGTCTATTGGTGTGATAATTATCTACGCCGTGGATGGGACTTAGACTTGCTTCTAACCGTCTGCAAAGACAATTTTTGACAATTTGACCTCAAATCAGGTAGGACTACCCGCTGAACTTAA					Unassigned			0.0095467	0.00519444	0.00730833	0	0.00632893
5647_872	SH0097192.10FU	68	AACGCACATTGCGCCCTTCGGTATTCCGTTGGGCATGCCTGTTCGAGTGTCATTTAAACACTCAAGCTCTGCTTGGCGTTGGGCGTCTGTTCCGCCTCTGCGTGGGACTCGCCTCAAATCTATTGGCAGCCGGTTAGTTGGCTTCCGCCGCAGCACATTGCGTCGCGACTCCAGCCTGCCCGCCTCCCCATCAAGTCCTCTAAAGATTGACCTCGGATCAGGTAGGGATACCCGCTGAACTTAA					Unassigned			0.00175027	0.00214807	0.0243568	0.00553861	0.00911481
5647_947	SH0020452.10FU	68	AACGCACATTGCGCCCCCTGGTATTCCGGGGGGCATGCCTATTCGAGCGTCATTATCACCCCTCAAGCCTAGCTTGGTGTTGAGGCCTGCTGTCAAGGCAGCCTCTAAAATCAGTGGCAGTGCTGTCAGGCTCTAAGCGTAGTAAAATAAATCGCTATAGCGTCCTGGTGGACACTCGTCAGAACCCCCCCATTTTTTAATGATTGACCTCGGATTAGGTAGGGATACCCGCTGAACTTAA					Unassigned			0	0.00143366	0.0197986	0	0.00620977
5647_446	SH0145048.10FU	67	AACGCACCTTGCGCTCCTCGGTGTTCCGAGGAGCATGCCTGTTTGAGCGTCAGTAAATTCTCAACCCCTCTCGATTTGCTTCGAGTGGGGCTTGGATAGTGGGGGCTGCCGGAGACCTGAAATTCATTTCGGGACTCGGGCTCCTCTGAAATGCATCGGCTTGCGGTCGACTTTCGACTTTGCGCGACAAAGCTTTCGGCGTGATAATGATCGCCGTTCGCTGAAGCGCATCAATGAACCGTCCCGTGCCTCTAATCAGTCGACGCCTTCCGGGCGTCTTCCTTATAGACGTTTGACCTCAAATCAGGTAGGACTACCCGCTGAACTTAA					Unassigned			0.0116593	0	0.000350382	0.0320298	0.00854369
5647_544	SH0156468.10FU	67	AACGCACCTTGCGCTCCTTGGTATTCCGAGGAGCATGCCTGTTTGAGTGTCATGGTCTTCTCAACCCTCTTGTCTTTTTTGAATAAAAAGAGGCAGCTGGGCTTGGACTTGGAGGTTTTTGCCGGTGTTCTTGAACACGGGCTCCTCTGAAATGCATTAGCTTGAATGTGACCGAGCATGGTTCAACGTGATAATTGTCTGCGTTGCTTCATCTCAGTCTTCATCTTGTTCAGGCTTCTAACCGTCCGTAAGGACAACATCATCTGAACATCTGACCTCAAATCAGGTAGGACTACCCGCTGAACTTAA					Unassigned			0.00447662	0.00411421	0.00205761	0.0176955	0.00570665
5647_696	SH0188745.10FU	67	AACGCACCTTGCGCCTTTTGGTATTCCGAAAGGCACACCTGTTTGAGTGTCATGAAACTCTCAACCCTATCATTTCTTTACGAAGTGTTAGTGGCTTGGATCCTGAGCGTTGCTGTTATAACAATGACAGCTCGTTCGAAATGTATAAGCCATCTCCTTACTACTCGGATTGACTCGGCGTGATAAGATCTTCGTCGAGGACGCTTTAACCAGCGGCCGAAATGTATTAGAGTAGCTTCTAAACCGCCTTTGTGCATATAACTTTAGACCTCAAATCAGGTGGGACTACCCGCTGAACTTAA					Unassigned			0.000953278	0.000870108	0.0241273	0	0.00763539
5647_737	SH0185877.10FU	67	AACGCACCTTGCGCCTTTTGGTATTCCAAAAGGCACACCTGTTTGAGTGTCATGAAACCCTCTCACCAATTAACTTTTTCATTAAGGTTTTTTAGTGGATGTTGAGTGTTGCTGTTTTATATAGCTCACTTTAAATACATAAGCTCCTTTTATCATTTGATTTGGATTGACTTGATGTGATAAAAGAAAAATCTTCATCAAGGAAGTGTGTATGTTGTATATACAGCCAGTCATTTTCTGATAAAGAGGGCTACCAAACCCCAAGAAGAGTTTTTCATCTTTAAAGTGAAAGATTCTACTATATCTTTTAAGACCTCAAATCAGGTGGAATTACCCACTGAACTTAA					Unassigned			0.00179868	0.0228177	0.000338115	0	0.00633547
5647_829	SH0131840.10FU	67	AACGCACATTGCGCTCCTCGGTGTTCCGAGGAGCATGCCTGTTTGAGTGTCAGTAAATTCTCGACCCCTCTCGATTTATTTCGAGGGGGAGCTTGGATGGTGGGGGTTGCTGGAGTCCCAGGACTCGAGCTCTCCTGAAATGCATTGGCTTGCGGTCGACTTTCTCCTTTGCGCGACAAGGCTTTCGGTGTGATGATGATCGCCGTTCGCCGAAGCGCATGAACGAAGGTCTCGTGCCTCCAATACGTCGACTCTTCTCCGAAGAGTCTTCCTTCTTTATGTTTGACCTCAAATCAGGTAGGACTACCCGCTGAACTTAA					Unassigned			0.00564412	0	0.00702701	0.00505491	0.00455361
5647_1137	SH0157695.10FU	66	AACGCACATTGCGCCCCTTGGTATTCCATGGGGCATGCCTGTTCGAGCGTCATTTGTACCCTCAAGCTATGCTTGGTGTTGGGTGATTGTCCCGTCTTTTCTAGTCAGGACTCGCCTTAAAGTAATTGGCAGCCAGTATTTTGGGGTAAAGCGCAGCACATTTTGCGATTTAGTCCAGTAATATTAGCAACCATCAAGTTTTATATATCACTTTTGACCTCGGATCAGGTAGGGATACCCGCTGAACTTAA					Unassigned			0	0.0165568	0.000509402	0	0.00428245
5647_1836	SH0018307.10FU	66	AACGCATCTTGCGCTCCTTGGTACTCCATGGAGCATGCCTGTTTGAGTGTCACGTAAACCCTCACCCTTGCGATGTAACAGTCGTTCGCGGTGGACTTGGACCGTGCCGTAGTTGGCTCGTCCTGAAATGCATTAGCTGGTGCTTTTAGAGTGCTGGGCGACGGTGTGATAATTATCTGCGCCAATGCCCTGGGCCTCTTCAGCGGTGCCGCTTACAGTCGTCCCCAGAGGACAACGTATCTAAAGCTTTGGCCTCAAATCAGGTAGGATTACCCGCTGAACTTAA					Unassigned			0.0216972	0.000443124	0.000198345	0	0.00669757
5647_652	SH0126536.10FU	66	AACGCACCTTGCGCCCTTTGGCTATTCCGAAGGGCATGCCTGTTTGAGTATCATGAACACCTCAACTCTCATGGTTTGCCGTGATGAGCTTGGACTTTGGGGGTTTTGCTGGCCTATGGTCGGCTCTCCTCAAATGGATCAGCTTGCCAGTGTTTTGGTGGCGTCGCAGGTGTGATAACTATCTACGCTTGTGGACTCCCACCAGGCAACCTTCATCACTGAAGGTTCGCTGGAGCTTATAAACGTCTCTCTCAACGAGGACAGCATTTTGAAGTTTGATCTCAAATCAGGTAGGACTACCCGCTGAACTTAA					Unassigned			0.00584153	0.00144792	0.0123297	0.000792434	0.00588534
5647_677	SH0129151.10FU	66	AACGCATCTTGCGCTCCTTGGTATTCCGAGGAGCATGCCTGTTTGAGTGTCATTAAATTCTCAACCTCCACCGGCTTTGCTGCTTGGTGTTGGCTTGGATGTGGGGGATTTCTGCAGGCTCTTCACAGAGTCAGCTCCCCTGAAATGCATTAGCGGTGACCTTGATGGCCATTGGTGTGATAACTATCTACGCCATTGGATGTCGCGCTGTTCGCTGCTCCTAACGGTCCATTTGCTTGGACAATTTATGACAATTTTGACCTCAAATCAGGTAGGACTACCCGCTGAACTTAA					Unassigned			0.00273801	0.00650356	0.00650799	0.01358	0.00646152
5647_714	-	66	AACGCACATTGCGCCCTTTGGCATTCCGAAGGGCATGCCCGTTCGAGCGTCATTAAACCCATCAAGCCTGGCTTGGTATTGGGCGTCGGGGACCCCCCGCGCTTCAATTTCACCGGCTGGCCGTCGCCCGTCTTAAGCGTTGTGAAACACCTCTCGCTCAAAGCAGGCCCGGACACGCCGTCACAATCCACGGATTTCGGTCTCGAAATTCATCAAGGTTGACCTCGGATCGGGTAGGAATACCCGCTGAACTTAA					Unassigned			0.0044991	0.00661044	0.0080292	0.00204166	0.00569101
5647_733	SH0182211.10FU	66	AACGCACCTTGCGCTCCTTGGTATTCCGAGGAGCATGCCTGTTTGAGTGTCGTGTAATTATCAACTCCCTTTCTTTATTGAAGGGTGAGCTTGGACTTGGGGATTGCTGGTTTCATTATCGGCTTCCCTTGAATGCATTAGCTGGAATTTGATTCGCAGCATATATGCGGTGTGATAATGTCGTCACTGTGTAGCTCGGATTGTCTAGCTTCTAATAGTCCTTCATTGGACAATTTGATCATTTTGGCCTCAAATCAGGTAGGACTACCCGCTGAACTTAA					Unassigned			0.00119046	0.00277725	0.0164219	0.000450049	0.00597448
5647_796	SH0086458.10FU	66	AACGCACCTTGCGCCTTTTGGTATTCCGAAAGGCATGCCTGTTTGAGTGTCATGAAACTCTCAACCCCCGGGTTTCCGGGTGGCTTGGATTTGGGCGCTGCCGCCTTGGCTCGCCTTAAAAGACTTAGTGGGATACGCCGTCGCCCGATGTAATACGTTTCGTCTGGTGCTGTGCCGACTCTTGCTCATAACACCCCATATTTTGTGCTCTGACCTCAAATCAGGTAGGACTACCCGCTGAACTTAA					Unassigned			0	0.00652256	0.0149774	0	0.0060547
5647_810	SH0014961.10FU	66	AACGCACATTGCGCCCCTTGGTATTCCGGGGGGCATGCCTGTTCGAGCGTCATTGCAACCCTCAAGCTCTGCTTGGTATTGGGCGCCGCGGCCTCCTTCCGGGGGGGCGGCGCGCCCGTAAGTTAGTGGCGGTCCAGGGAGACTTCAAGCGCAGTAGAACCTTTCGCTTTCGAGGTGTCGCCTGCGGCCCGGCCGTAAAACCCCCCATTCTTTCAATGATTGACCTCGGATCAGGTAGGGATACCCGCTGAACTTAA					Unassigned			0.0035998	0.0126363	0.0104102	0.000556353	0.00739929
5647_999	-	66	AACGCACATTGCGCCCGGTGGTATTCCGCCGGGCATGCCTGTTCGAGCGTCATTTAAACCAATCCAGCCTCGTGCTTGGGTCTTGGGCCTTTCGCCTTTGGGCGGGCCTTAAAATCAGTGGCGGCGCCTCCTGGCTCTAAGCGTAGTAACACTTCTCGCTATGGACGTTAGGAGGTGCCCTGCCAGCAACCCCTATATTTTAAAGGTTGACCTCGGATCAGGTAGGGATACCCGCTGAACTTAA					Unassigned			0	0.000377512	0.0151359	0	0.004568
5647_691	SH0018958.10FU	65	AACGCATCTTGCGCTCCTTGGTATTCCGAGGAGCATGCCTGTTTGAGTGTCATTAAATTCTCAACTCTCTGATACTGTTTGGTAAAAGAGAGCTTGGACTATGGAGGCTTGCTGGCCACTCGTTTGAGGTCAGCTCCTCTGAAATGCATTAGCGGAACCGTTTGCGATCTGCCACAAGTGTGATAAATTATCTGCACTGGCGAGGGGATTGCTCTCAGTAATGTTCAGCTTCTAATTGTCTCTGTGAGACTACTTTTGAACGCTTGACCTCAAATCAGGTAGGACTACCCGCTGAACTTAA					Unassigned			0.00123911	0.0049131	0.00139012	0.0190987	0.00495067
5647_886	SH0094639.10FU	65	AACGCACATTGCGCCCGCTAGTACTCTAGCGGGCATGCCTGTTCGAGCGTCATTTCAACCCTCAAGCCCTGCTTGGTGTTGGGGCCCTACGTCTGACGTAGGCCCTGAAAGGAAGTGGCGGGCTCGCTACAACTCCGAGCGTAGTAATTTATTATCTCGCTAGGGAAGTGTGGCTTGCTCCTGCCGTTAAAGACCCCATCTTTAACCAAGGTTGACCTCGGATCAGGTAGGAATACCCGCTGAACTTAA					Unassigned			0.000253004	0	0.0337651	0	0.0100562
5647_995	SH0180462.10FU	65	AACGCACATTGCGCCCCCTGGCATTCCGGGGGGCATGCCCGTTCGAGCGTCATTAAACCCAATCAAGCCCGGCTTGGTATTGGGCGACGGGTCTCTCCCGCGCCCCAATTTCACCGGCTGGCCGTCGCCTGTCTTTAGCGTTGTGACATACTTCTCGCTGATGGTAGGGACGGTTCACGCCGTTAGAATGCAGCGAATTTCAATCGAAGTTCGATCAAGGTTGACCTCGGATCGGGTAGGAATACCCGCTGAACTTAA					Unassigned			0.00853535	0.00146668	0.00594679	0.00589255	0.00559925
5647_489	SH0191776.10FU	64	AACGCACCTTGCGCTCCTTGGTATTCCGAGGAGCATGCCTGTTTGAGTGTCATTAATATATCAACCTCTTCAAATTTGTTTGTCGAGTGTTGGGTGTGGGGGGTATTTTTTTGCTGGTCTCTCTTTGAGGTCAGCTCCCCTAAAATATATTAGCGGGACAATTTGTTGACCGTTCATTGGTGTGATAACTATCTACGCTATTGACGTGAGGCAGGTTCAGCTTTTAACAGTCCATTGACTTGGACAAATCTTTCATTAATGTGACCTCAAATCAGGTAGGACTACCCGCTGAACTTAA					Unassigned			0.00106564	0.00714554	0.0056828	0.0118587	0.00560959
5647_701	SH0119955.10FU	64	AACGCACCTTGCGCTCCTTGGTATTCCGAGGAGCATGCCTGTTTGAGTGTCATTAAATTCTCAACCTTACCTTCTTTTATTAGTCGGCCTAGGCTTGGATGTGGGGGTTGCAGGCTTCTCAGAGGTCAGCTCCCCTTAAATGCATTAGCGGAACTTTTGTGGACCGTCATTGGTGTGATAATTATCTACGCCGTTGGTCGTGAAGCAGTTATATGAGGTTCAGCTTATAACCGTCCATTGACTTGGACAATCTTGACATTTTGACCTCAAATCAGGTAGGACTACCCGCTGAACTTAA					Unassigned			0.0211039	0.00291487	0.00111438	0	0.00740665
5647_722	SH0193552.10FU	64	AACGCACATTGCGCCCCTTGGTATTCCGGGGGGCATGCCTGTTCGAGCGTCATTTAAACAACCTCAAGCACTGCTTGGCATTGGGTCTCTCGTCCCCGCTGTGGACGGACCCTAAAGATCTCGGCGGCGGCGCGAAGCCTCAAGCGTAGTAGAAATATCCCGCTTTGGAGACTTTGCGACCGCTCGCTCCCAAAAAACCATACCTCAAATGTTGACCTCGGATCAGGTAGGGATACCCGCTGAACTTAA					Unassigned			0.00850591	0.00598965	0.00245132	0.00274137	0.00520073
5647_727	SH0136958.10FU	64	AACGCACCTTGCGCTCCTTGGTATTCCTTGGAGCATGCCTGTTTGAGTGTCTTGAATATCTCTACTCCTCAACTTTTTAAGTAAAGTTGGTTTGGAGTAGGTCCTTGGGCTTGCTTGCGGTTTGTTACGAACACATGCTTGCCTTAAATGCATTAGCTGGATTTCAGTAGAGTTGTTAAGTAACATTGAAAACTCTCGTAATACGAAGTCTGCTTCTAACCCGTCGTCTCTATTGACACATATATTCATTTCTTTGGCCTCAAATCAGGTAGGACTACCCGCTGAACTTAA					Unassigned			0.000312227	0.0196742	0.00214737	0.000851426	0.00576959
5647_887	-	64	AACGCACCTTGCACCCTTTGGTATTCCGAAGGGTATGCCTGTTTGAGTGTCTTGAAACTCTCAAATCTTACATTTGTTTATTCAGATGTAGGCTATTTTGGTCTTGAGCGTTTTGCCAGTTTTAATCGACTGGCTCGCTTTAAATGAATTAGCTGAGCTATATTGTATAAACAGTCTCACACAAGCGTAATACATATTTCGTTTGTTTGTCTTCGGGCAGGATCGTTACAACAACAAGTTTGCTTTCTTAATCTGCTCATCGAAAGATGTACCATTTTTTTATTCATCAGACCTCAAATCAGGTAGGACTACCCGCTGAACTTAA					Unassigned			0.00400292	0.00285148	0.0171916	0	0.00699744
5647_992	SH0157269.10FU	64	AACGCACCTTGCACTCTTTGGTATTCCGAAGAGTATGTCTGTTTGAGTGTCATGAAACTCTCAACCCCCCTATTTTGTAATGAGATGGGTGTGGGCTTGGATTATGGTTGTCTGTCGGCGTAATTGCCGGCTCAACTGAAATACACGAGCAACCCTATTGAAATAAACGGTTTGACTTGGCGTAATAATTATTTCGCTAAGGACGTTTTCTTCAAATATAAGAGGTGCTTCTAATTCGCTTCTAATAGCATTTAAGCTTTAGACCTCAAATCAGTCAGGACTACCCGCTGAACTTAA					Unassigned			0.0202083	0.000990531	0.00143943	0	0.00675303
5647_1020	SH0144749.10FU	63	AACGCACATTGCGCCCTGTGGTATTCCGCAGGGCATGCCTGTTCGAGCGTCATTTCAACCCTCAAGCTCTGCTTGGTGTTGGGCCATGCCCCTGCGGCTGGCCCCAAAGCCAGTGGCGGTGCCGCTGGGCTCTGAGCGTAGTAACTTCTCTCGCTCCAGAGTCCTGCGGTTGCCTGCCAGAACCCCCACACTTCTATGGTTGACCTCGGATCAGGTAGGGATACCCGCTGAACTTAA					Unassigned			0.00505176	0.00340313	0.00445215	0.00811246	0.00493439
5647_657	SH0168576.10FU	63	AACGCAAATTGCGCTCCTTGGTATTCCGAGGAGCATGCCTGTTTGAGTGTCATGAAATCATCCACCTCACCTTTGGGCTTTTGTCCGAGGGTCCGGCTGGGACTTGGGTGTTTGCGCGGCGATGAGCCCCGCCCACCTTAAACATATTGTAGTGATCTAGCCTGTTGGCCGGTTTGACTTGGCGTTATAAATTATTTCGCTGAGGACACTTGCAAGGGTGGCCGTTTGACTGCTTGATCTCGTCTCAAAGTGCTGCACTTATAGAGGCTACAACTTCTTGACATCTGGCCTCAAATCAGGTAGGACTACCCGCTGAACTTAA					Unassigned			0	0.0208199	0.00215041	0	0.00583137
5647_658	SH0157340.10FU	63	AACGCACCTTGCACTCTTTGGTATTCCGAAGAGTATGTCTGTTTGAGTGTCATGAAACTCTCAACCCCACTATTTTGTAATGAAATAGGTCGTGGGCTTGGTTTATGGTTGTTGCTGGCTTTATCGTCAGCTCGACTGAAATATACGAGCTACCCAATTCAACTTTGAATTAGACGGTTTGACTCGGCGTAATAATCTATTTCGCTGAGGACGTCTTCATCAAATTTAATGATAGTGGTGCTTCTAACGCATTAGCAATTTAAGCTTTAGACCTCAAATCAGTCAGGACTACCCGCTGAACTTAA					Unassigned			0.00420057	0.0196961	0.00445699	0.00695115	0.00856694
5647_673	SH0103055.10FU	63	AACGCACCTTGCGCTCCTTGGTATTCCGAGGAGCATGCCTGTTTGAGTGTCATTAATTTCTCAACCTTACCAGCTTTTACAAGCTTCGGTAATGGCTTGGATATGGGGGTCTTTTGCTGGCTTCATCATGATGTCTGCTCCCCTTAAATGCATTAGCTGGTGCCCCGCGTGGACCATCTATTGGTGTGATAATTATCTACGCCGTTAGATGTCTGCTTTAATGGGTTGCGCTGCTTCTAACCGTCCATTCACTTGGACAATCAATGACAATTTGACCTCAAATCAGGTAGGACTACCCGCTGAACTTAA					Unassigned			0	0	0.00964783	0.0123392	0.00475168
5647_761	-	63	AACGCACATTGCGCCCCTCGGTATTCCGGGGGGCATGCCTGTTCGAGCGTCATTACACCCCTCAAGCGTAGCTTGGTATTGGGCTTCGCCCCTGCGGCGTGCCCGAAAGTTAGTGGCGGTCCGGTGTGACTTTAAGCGTAGTAAATACAAATCCCGCTCTGAAAGTTCACGCTGCGGCCTGCCAGACAACCCCATAACTTTTCAATAATTGACCTCGGATCAGGTAGGGATACCCGCTGAACTTAA					Unassigned			0.00166356	0.000982175	0.000559628	0.0453755	0.00789808
5647_852	SH0044726.10FU	63	AACGCACATTGCGCCTCCTGGTATTCCGGGAGGCATGCCTGTTCGAGCGTCATTAAAACCCACTCAGATTCCCTTTAGGGGGCTTTCTGGTCTTGGGGGAGCAGCGGCAACGCGAGCCCCCCCGAAATCCATCGTGCGGAAAGGCCCGGTGGCCCAGGCGTAGTATTAACATCCTCTCGTCTGGTGTCTGCCGAGCGTTCCTGCCGTCAACCCCCCCACGACTTCAATGACTTGGCCTCGAATCAGGTAGGGATACCCGCTGAACTTAA					Unassigned			0.0022072	0.0097402	0.00623336	0.00106333	0.00510101
5647_931	SH0057849.10FU	63	AACGCACATTGCACCTCTCGGTATTCCGGGAGGTATGCCTGTTCGAGCGTCATTTGTACCCTCAAGCTCTGCTTGGTGTTGGGTGTTTGTTCCGCCTCTGCGTGTGAACTCGCCTTAAAACAATTGGCAGCCGGGCACTTGTTCTGGAGCGCAGCAAATTCTTTGCGCCCCGGTCCAACGTGCAGCGGCATCCAAGAAGCCTTATTTTAACGCTCTTGACCTCGGATCAGGTAGGGATACCCGCTGAACTTAA					Unassigned			0.00195834	0.00579843	0.0129211	0	0.00585543
5647_1124	SH0068102.10FU	62	AACGCACCTTGCGCTCCCTGGTATTCCGGGGAGCACGCCTGTTCGAGCGTCATGAAGCTCTCAAACACTATCTTTTCTTAACTGAGAAGGTAGCCGTTTGGATTTGGACTCTGCCGTGTAACAAACGGCTGGTCCGAAAGGTATTAGCTGATCCTAGTGAAACTCGGTTCTACTCGGCGTGATAATTATCTAACGTCGAGGACATCGTAAAGGTGGCCAAGTTAAACTTGATGGATTGCTTCTAATCGTCTTCATCGACAACATATCATCAATCTGACCTCGAATCAGGTGGGACTACCCGCTGAACTTAA					Unassigned			0.00748656	0.00256615	0.00809258	0	0.00528496
5647_643	SH0139444.10FU	62	AACGCACCTTGCGCTCCTTGGTATTCCGAGGAGCATGCTTGTTTGAGTGTCATGGTATTCTCAACCCTTCAGTGTTTTTTATTAAGCACGGTTGGGCTTGGACTTGGAGGCTTTTGCTGGTGTTTAGATTAATTTATTAGTCTTGGACGTCGGCTCCTCTGAAATGCATTAGCTTGAATGAAACCAAGCATGATTCAGCGTGATAATTGTCTAGCTGCTTCGTCTCGGTGAATAATATTCTAGCTTCAAACCGTCCCTTGGGACAACTTCTGAAAATCTGACCTCAAATCAAGTAGGACTACCCGCTGAACTTAA					Unassigned			0.00390388	0.0020219	0.00872149	0.00948118	0.00571699
5647_734	SH0020073.10FU	62	AACGCACCTTGCGCTCCTTGGTATTCCGAGGAGCATGCCTGTTTGAGTGTCATTAAATTCTCAATCTTATTAGCTTTTGTTAATTAAGACTTGGATGTGGGGGGGAAAATTTTTTGAAGGCTTCTCGCGAGCCTTCTCCCCTAAAATGCATTAGCTGGTCGCTCGCGCGAACTGTCTATTGGTGTGATAATTATCTACGCCATTGACTAACTGCCATAGTAGCACTGCTTCTAATCGTCTTCGGACAATATATGACAATTTGACCTCAAATCAGGTAGGACTACCCGCTGAACTTAA					Unassigned			0.00126253	0.00471114	0.0139309	0.0122553	0.00756031
5647_769	SH0017707.10FU	62	AACGCACCTTGCGCTCCTTGGTATTCCGAGGAGCATGCCTGTTTGAGTGTCATGTTAATCTCAACTCCCTTGTTTCTTAACTCGGGTGTTGGACTTGGAGGTTGCTGGCCCCATTTGTGGTCGGCTCTTCTTAAATGCATTAGCTGGGCTTTGGCTCGCGTTGAACGGTGTAATAGTAATTTTACATTCACCTGAGCGCTTGCCTAACAAGTCTGCTTCTAATCGTCTTCGGACAAGGCGTTGTCGCCTTCACTTGACATCTTGACCTCAAATCAGGTAGGATTACCCGCTGAACTTAA					Unassigned			0	0	0.0236947	0	0.00700358
5647_785	SH0019602.10FU	62	AACGCATCTTGCGCTCTTTGGTATTCCGAAGAGCATGCCTGTTTGAGTGTCATGAAACTCTCACCTGCAGCACTCTTTTATTAGAGGGCTGGAGCGTGGACGTGAGTGCTGCTGGTGCCCTCGCTGCATCGGCTCACTTGAAATTTATTAGCTGAATCCTCTAGTGTTGGTTCTACTCGACGTGATAAGATCTCCGTCGAGGACAGTGCTCCTTGTGGGCGTTGGCCACCGCTAGCTGTTGATACGCTCCTAATTAGCGCAGACTTCGAGTGCTGGCAACTTTTGACAACTTGGCCTCAAATCAGGTAGGACTACCCACTGAACTTAA					Unassigned			0.00849411	0.00335329	0.00522795	0.00961146	0.00641783
5647_827	SH0049977.10FU	62	AACGCACCTTGCGCCCTTTGGTATTCCGAGGGGCATGCCTGTTTGAGTGTCATTAAATACCATCAACCCTCTTTTGACTTCGGTCTCGAGAGTGGCTTGGAAGTGGAGGTCTGCTGGAGCCTAACGGAGCCAGCTCCTCTTAAATGTATTAGCGGATTTCCCTTGCGGGATCGCGTCTCCGATGTGATAATTTCTACGTCGTTGACCATCTCGGGGCTGACCTAGTCAGTTTCAATAGGAGTCTGCTTCTAACCGTCTCTTGACCGAGACTAGCGACTTGTGCGCTAACTTTTGACTTGACCTCAAATCAGGTAGGACTACCCGCTGAACTTAA					Unassigned			0.0154243	0.00278802	0	0.0141904	0.0075218
5647_840	SH0165225.10FU	62	AACGCACATTGCGCCCTTTGGTATTCCGAAGGGCATGCCTGTTCGAGCGTCATTTACACCCCTCAAGCCCCCGGGCTTGGTTTTGGACGGTTTGGTCCAGGTCACCTGGACCCCTCCTAAAGACAATGACGGCGGCCTCGTTGGACCCCCGGTACACTGAGCTTCTTAACTGAGCACGTATCGGATCTAGGGTGCGCGAGCCACGGTCTTATACCCCCCTTTTTTTCTAAGGTTGACCTCGGATCAGGTAGGAATACCCGCTGAACTTAA					Unassigned			0.0114863	0.00343734	0.00591398	0.000807082	0.00618617
5647_844	-	62	AACGCACATTGCGCCCCTCGGTATTCCGGGGGGCATGCCTGTTCGAGCGTCATTACACCCCTCAAGCGTAGCTTGGTATTGGGCGTCGTCATCCTGCGGGGGACGTGCCCCAAAATCAGTGGCGGTCCGGTGCGACTTCAAGCGTAGTAAATCTATCCCGCTTTGGAAGCCTTCGCCCCGCGGCCTGCCAGCAACCTTCACCATCGTGAAATTTTCAATGATTGACCTCGGATCAGGTAGGGATACCCGCTGAACTTAA					Unassigned			0.00295306	0.000514479	0.0101014	0.00721129	0.00511306
5647_925	SH0163609.10FU	62	AACGCACATTGCGCCCTTCGGTTATTCCTTAGGGCATGCCTGTTCGAGCGTCATTTCAACCTTCAAGCCTGGCTTGGTGTTGGGCGCTGTCCCGCCCCCGCGCGCGGACTCGCCTCGAATGAATTGGCAGTCGCACCCTCCGAGCCGCGAGCGCAGCACAAGTCGCGCCCGCCGGCCCGCTGGGACGGACGCTCCATGAGACCCCCCACAGTCTTGACCTCGGATCAGGTAGGGATACCCGCTGAACTTAA					Unassigned			0	0.0115705	0.000860815	0.0199902	0.00622006
5647_942	SH0171035.10FU	62	AACGCACCTTGCGCTCCTTGGTATTCCGAGGAGCATGCCTGTTTGAGTGTCATTAATATATATATCAACCTTCACTTGTTGAATGGTTTGGATGTGGGGGTTTGCTGGACTCTTGAAGGGTTCAGCTCCTCTGAAATGCATTAGCAGAACAATCTGTTCATTGGTGTGATAACTATCTACGCTCTTGAATAAGATGCAGTTCAGCTTTCTAACTGTCCTTGGACAATTTATCATTTATGTGACCTCAAATCAGGTAGGACTACCCGCTGAACTTAA					Unassigned			0.000866756	0.0132371	0.0114581	0.00178113	0.0072252
5647_966	SH0194289.10FU	62	AACGCACATTGCGCCCCTTGGTATTCCATGGGGCATGCCTGTTCGAGCGTCATTTGTACTCTCAAGCTCTGCTTGGTGTTGGGTGTTTTGTCCTCTCCCTAGTGTTTGGACTCGCCTTAAAGCAATTGGCAGCCAGTGTTTTGGTAATGAAGCGCAGCACAATTTGCGACTCTAGCCTCAAATACTAGCATCCATCAAGCCTTTTTTAACGCTTGACCTCGGATCAGGTAGGGATACCCGCTGAACTTAA					Unassigned			0.00283066	0.00266435	0.0138736	0	0.00561731
5647_1011	-	61	AACGCACATTGCGCTCCCTGGTATTCCGGGGAGCATGCCTGTTCGAGCGTCATTATCAACCATCAAGCCCTGCTTGGTATTGGCCTTCGCCCCCTCGTGGGGCGGGCCCTAAAGGCTTCGGCGGTGGTGTTGAACCTCAAGCGTAGTAGAATACAGACTTGTCAGGACTTCAGCACTTTCGGCCACGAGAAATCATCACCTAAGGTTGACCTCGGATCAGGTAGGGATACCCGCTGAACTTAA					Unassigned			0.00254605	0.00243678	0.00274166	0.0288879	0.00663278
5647_1045	SH0056854.10FU	61	AACGCACATTGCGCCCCCTGGTATTCCGGGGGGCACACCTGTTCGAGCGCCATTTCAACCCTCAAGCCACGCTTGGTGATGGGCCCCGCCCGCGCGGCGGGCCCGAAACTCGTGGGCGTCGTCGGCCGGCTTCAAGCGTAGCAAAACCCTCGCTTGGGAGACCGTCCGGCGGCCGCCTGGAACGAATTTTCTACAAGGTTGGCCTCGGATCAGGTGGGGATACCCGCTGAACTTAA					Unassigned			0.000244792	0.00428532	0.000719714	0.0192609	0.00432165
5647_1091	SH0057841.10FU	61	AACGCACATTGCACCTCTCGGTATTCCGGGAGGTATGCCTGTTCGAGCGTCATTTGTACCCTCAAGCTCTGCTTGGTGTTGGGTGTTTGTTCCGCCTCTGCGTGTGAACTCGCCTTAAAACAATTGGCAGCCGGTGTACTTGTTTCGGAGCGCAGCACATTTTTGCGCCCTGGATCAACGTGCAACGGCATCCAAGAAGCCTTATTTAACGCTCTTGACCTCGGATCAGGTAGGGATACCCGCTGAACTTAA					Unassigned			0.00698555	0.0015832	0.00846359	0.0043209	0.00566392
5647_718	SH0153962.10FU	61	AACGCACATTGCGCCCTTTAGTATTCTGAAGGGCATGCCTGTTCGAGCGTCATTATCACTAATCAAGCCCGGCTTGCTGTTGGACCTCTTGTCGTTAAAAGACAGGTCCTAAAGATAATGACGGCGTCAGTTGGACCCTAGATGCAACGAGCTTTAACTAGCACGCATTTTAGTTGGCCCTTTTGACCCGGTCTTTTTATAACCATTTTCTAAGGTTGACCTCGGATCAGGTAGGAATACCCGCTGAACTTAA					Unassigned			0.0062631	0.00269947	0.00636502	0.00999454	0.00597847
5647_776	SH0193582.10FU	61	AACGCATCTTGCGCTTCTTGGTATTCCAAGGAGCATGCCTGTTTGAGTGTCATTAAAGTTCTCAAAACCCACATGGTGGAATTTTGGATATGGGGGTTGCAGGCTTTTTGAAGTCGGCTCCTCTGAAATGTATCAGTGGTATCTGTGTGGAACTACAGGTGTGATAAATGAAATCTATGCCTCGTCTCTCACTGTGCTGCTTCTGGCGGAGTTGGATTGACAAATTTGACCTCAAATCAGGTAGGACTACCCGCTGAACTTAA					Unassigned			0.000884592	0.0141676	0.00258987	0.00437801	0.00524143
5647_911	SH0085804.10FU	61	AACGCACATTGCGCCCCTCGGTATCCCGGGGGGCATGCCTGTTCGAGCGTCATTTCTACCACTCAAGTTTAACTTGGTATTGGGTGTTGTAGCTCCTAAAAGCTACATGCCTTAAATTTAGCCGGCAACAAGCACCAGTTCCGAGCGTAGCAGTAAAACATTTCGCTTTGGGAGCCTTGGAGTATTGTTCACCGCAAGAATCTTTATAGTTTGACCTCGGATCAGGCAGGGATACCCGCTGAACTTAA					Unassigned			0.00349863	0	0.00322466	0.0173757	0.00468136
5647_967	SH0183108.10FU	61	AACGCACATTGCGCCCCTTGGTATTCCGAGGGGCATGCCTGTTCGAGCGTCATTACACCAATCAAGCCTGGCTTGGTATTGGGCCTTCGTCCCCCCTTCTCGGGAGGGCGTGCCCCGAAACCTTCGGCGAAGTCTCATCGGCTTTGGGCGTAGTAGAATTACTTCAAAACGTTCACGAGTCCGGCGAGGCCTTCTGCCGCTAAACCCCCAATTTTTTCAGGTTGACCTCGGATCAGGTAGGGATACCCGCTGAACTTAA					Unassigned			0	0	0.0290092	0.0027647	0.00900012
5647_1057	-	60	AACGCACATTGCGCCCTTTGGTATTCCTTAGGGCATGCCTGTTCGAGCGTCATTTAAACCTTCAAGCTCTGCTTGGTGTTGGGTATGTCACGCCCCCCTCCGCGGGGGTTTGCGCCTCAAATATATTGGCGGCCGGTACGTTGGCTTCGAGCGCAGCAGAAACGCGAACTCGAGGTCTCTGGATCGGCCCTCCACAAGCTATTTTACCATTTTGACCTCGGATCAGGTAGGGATACCCGCTGAACTTAA					Unassigned			0.000970007	0	0.00533039	0.0330371	0.00695453
5647_1073	SH0007767.10FU	60	AACGCACATTGCGCCCCTTGGTATTCCATGGGGCATGCCTGTTCGAGCGTCATTTGTACTCTCAAGCCTAGCTTGGTGTTGGGTGTTTGTCTTTGCTTTTGCGTAGACTCACCTTAAATATATTGGCAGCCGGTATACTGGTTTGAAGCGCAGCACATTTGCCATTCAAGCTTGTTATTATCAGCACCCACAAAGTTTTTAAACACTTTTGACCTCGGATCAGGTAGGGATACCCGCTGAACTTAA					Unassigned			0.0010858	0.000434039	0.00150119	0.0377624	0.00669347
5647_1161	SH0167174.10FU	60	AACGCACATTGCGCCCGCTGGTATTCCGGCGGGCATGCCTGTTCGAGCGTCATAATGACCAACTCACGCTCCGCGTGGTCTTGGGGTCCGCTTCTGGGCGGCCCTTAAACGCAGTGGCGGTGCCGTGCGGCTCTCAGCGTAGTAATTCTTCTCGCTACAGGGTCCGGACGGTGCTGGCCAGCAACCCCAACTACATAAGGTTGACCTCGGATCAGGTAGGGATACCCGCTGAACTTAA					Unassigned			0	0.0268538	0.00430454	0.00111271	0.00814523
5647_493	SH0192206.10FU	60	AACGCACCTTGCGCTCCTTGGTATTCCGAGGAGCATGCCTGTTTGAGTGTCATTAATATATCAACCTCTTTAAATTTTGAGAGTGTTTGGATGTGGGGGTGTTATTTTGCTGGCCTTCTCCAAGGTCAGCTCCCCTGAAATGTATTAGCGGAACAATTTGTTGACCGTTCATTGGTGTGATAGCATATCTACGCTATTGACGTAAAGCAAGTTCAGCTTATAACAGTCCATTGACTTGGACAATTCTCTATTTATTAATGTGACCTCAAATCAGGTAGGACTACCCGCTGAACTTAA					Unassigned			0	0.000377445	0.0346823	0.00128213	0.0105428
5647_743	SH0193154.10FU	60	AACGCACATTGCGCTCTTCGGTATTCCGAAGAGCATGCCTGCTTGATACCTGGAACAAAAATGAAGGGAGGACCTCTGGTTCTGTCTTCACATCTGGACGCATTATTTCTCATGGCTAGCTCCTTGAGTCGTCCTAAAATCAAGAGGGACCGATGCACGTCGAACTCGGCTCGCCTGGCGAATGATAATACGTACCGTGGTCTTCGTGACCGTGCTACTAGTTTTTTTCATCCAGCCAGGCGTTCTCACGCCGGGGCTTGACGCTTCGTCCTATTGGTGTTCCACCAAACTTCTACATCTGTTTGCTGGGTATCAAATCAGGTAGGATTACCCGCTGAACTTAA					Unassigned			0.0213589	0.00278781	0	0.000892065	0.00725965
5647_745	SH0105509.10FU	60	AACGCACCTTGCGCCCCTTGGTATTCCGAGGGGCATGCCTGTTTGAGTGTCATTTTATCATCAACTCATTAGTCTTTGATTAGGCTTTTGGGCTTGGACTTGGGAATTGCTGGCTTGATCTTTTACCCATTGAACAGTATCTAATACTTAATAGAGGGAAAAAGTGTAGTCGGCTGTCCTTAAATGCATTAGCGAGTGTTAGTCTACATGGCACGGCCTCTTGACGTGATAATGATCGTCGTGGGCTGGAAGTGTAGTGTCTGGCTTCTAAATCCCGATTTTGCGTGCATACGGCCCATAAAGCTGGAAGCGTAGTCAAAATGACAAGTTTGACCTCAAATCAGGTAGGACTACCCGCTGAACTTAA					Unassigned			0.000433482	0.00236494	0.000524345	0.0321301	0.00582306
5647_876	SH0073237.10FU	60	AACGCACCTTGCGCTCTCCGGTATTCCGGGGAGCATGCCTGTTTGAGCGCCTTAACATGCTTGTGCTTGCGGCTTCATTGCTGCCTGCGCAGACTTGGGCATTGCCGGCCTCGCCCGGCTTGCTCTGAATGCATCAGCGGACGCGTAGCCTCGCTCGACGTGATAAACATCTTCGTTGAAACGGGTTGCGCCCTGCCTTCGAACCGTCCTCGGACAACCTTCAATGCTAGGCATCAAATCAGGTAGGACTACCCGCTGAACTTAA					Unassigned			0.00762967	0.00783634	0.00306343	0.0212033	0.00842167
5647_1055	-	59	AACGCACATTGCGCCCCCTGGTATTCCGGGGGGCATGCCTGTTCGAGCGTCATTACAAACCCTCAAGCTCCGCTTGGAATTAGGCGTTCGCCCCCAAAAGGGGCGCGCCCCAAAGACGTCGGCGGTGGCCCCGAGCCTCAAGCGTAGTAGAAACATTTCGCTTGGAGGTCTCGACGGTCGCTCGCCTCGAGAACCCAACACCTTCAAGGTTGACCTCGGATCAGGTAGGGATACCCGCTGAACTTAA					Unassigned			0.00186466	0.00579514	0.0068547	0.0122392	0.00591797
5647_478	SH0146192.10FU	59	AACGCACCTTGCGCCCTTTGGTATTCCGAAGGGCATGCCTGTTTGAGTGTCATTAAATTATCAACCTTGCTTTGCTTTTACTAGCATTGCTCGGCTTGGATGTGGGGGTTTTTTGCTGGCTTCCTTCAGTGGATGGTCTGCTCCCCTTAAATGCATTAGTGGGATCTCTTGTGGACCGTCACTTGGTGTGATAATTATCTATGCCATGCGACTTTGAAGCAAACTTTATGGGAACCTGCTTATAACCGTCCCTCACAAGGACAACTTATTGACATTTTGACCTCAAATCAGGTAGGACTACCCGCTGAACTTAA					Unassigned			0.00228198	0.0120795	0.00519798	0.00644703	0.00623027
5647_592	SH0159997.10FU	59	AACGCATCTTGCGCTCCTTGGTATTCCGAGGAGCATGCCTGTTTGAGTGTCATGAAACTCTATCAACCACTGTTCTTCTTTATTGATAAACTTTGGCTTGGACTTGGGCGCTTTTGTTGGTCTTTCCTTTTGGGAAAAATCGACTCGCCTTAAACGAATTAGTGGTCTTTGCAGCCTAAGCTTGGTTAGCATCGGTCTTGACATGATAAGAAATTGTCGTCGAGTCTGATGTTTTTGTCTGTTTATTCAGAGTCAAGCGTAGTGCGCGATCTGCTTCTAACTCTAATCGGTTCGACCGATTAACTTTTATGATCAGGCCTCAAATCAGGTAGGACTACCCGCTGAACTTAA					Unassigned			0.000783377	0.000319756	0.00247846	0.0338774	0.00626459
5647_645	SH0194889.10FU	59	AACGCACCTTGCGCTCCTTGGTATTCCGAGGAGCACGCCTGTTTGAGTGTCATGAAATTCTCAACCTACAAAGCTTTGTGTTTTGTTAGGCTTGGACTTGGAGGCTTGCTGGCTCTTGTCAGCTTCTCTTAAATTCATTAGCTTGATTCCTTGTGGATCGGCCTCGGTGTGATAATTGTCTACGCTGTGACCGTGAAACATATGGTGAGCTTCTAATGGTCTTGTTGAAAGACATCTTTTATTGACATCTGACCTCAAATCAGGTGGGACTACCCGCTGAACTTAA					Unassigned			0.0014514	0.00612137	0.0100221	0.00456298	0.00562924
5647_666	SH0122341.10FU	59	AACGCACATTGCGCCCATTAGTATTCTAGTGGGCATGCCTGTTCGAGCGTCATTTCAACCCTTAAGCCTAGCTTAGTGTTGGGAGACTGCCTAATACGCAGCTCCTCAAAACCAGTGGCAGAGTTTTTACGTACTCTGAGCGCAGTAATTCTATTCTCGCTTTTGAACACGTCTAGACGATAGCCAAAAACCGCTTGCCTCGGCAGCACTTTTTAATGGTTGACCTCGGATCAGGTAGGAATACCCGCTGAACTTAA					Unassigned			0.00934352	0.00804442	0.00557275	0.00505577	0.00724454
5647_787	SH0171440.10FU	59	AACGCACCTTGCGCTCTTTGGTATTCCGAAGAGCATGCCTGTTTGAGTGTCATGAATCTCTCAACTCTTATGATCTGTAATGGATCGTATTGAGCTTGGACTTGGAGGCTTGCCGGCGTTCGTCGGCTCCTCTTAAATGCATTAGCTATGGATCACGATGTGTATGATCTACGGTGTGATATATGTCTACGCCTATGGATCTGCGCGCGAGTTACCGCCTGCAAAGGTAGCGCTCTCCGGAGCCGTGTAGCGAGTGAATACGGAGCTTCTAATCGTCTTCGGACAACTTCTTTGACATCTGACCTCAAATCAGGTAGGACTACCCGCTGAACTTAA					Unassigned			0	0.000605912	0.0179237	0.00276243	0.00587437
5647_837	SH0145048.10FU	59	AACGCACCTTGCGCTCCTCGGTGTTCCGAGGAGCATGCCTGTTTGAGTGTCAGTAAATTCTCAACCCCTCTCGATTTGCTTCGAGAGGGCGCTTGGATGGTGGAGGCTGCCGGAGACCTGGATTCGTTCAGGACTCGGGCTCCTCTGAAATGAATCGGCTTGCGGTCGACCTTCGACTTTGCATGACAAGGCCTTTGGCGTGATAATGATCGCCGTTCGCCGAAGTGCACGACAGAAAACGGTCCCGCGCCTCTAATGCGTCGACGCCTTCCGGGCGTCTTCCTCATTGACGTTTGACCTCAAATCAGGTAGGACTACCCGCTGAACTTAA					Unassigned			0.00434882	0	0.0137157	0.000484785	0.00543716
5647_883	SH0014276.10FU	59	AACGCACCTTGCGCTCCTTGGTATTCCGAGGAGCATGCCTGTTTGAGTGTCATGAAATTCTCAACCATTTCAGCTTTTTCTAGCTGATTTAGGCTTGGATGTGGGAGTTTGCGGGCTTCTCTGAAGTCGGCTCTCCTTAAATATATTAGTAGGGACCTCTGTTGCCTCAGCTCTTGGTGTGATAGTTATCTACGCCATTCTGCGAAGCAGCTTTAAAATGGGGTTACTGCTTTCTAACCGTCTCTACCGAGACAACTTCTGACAATTTGACCTCAAATCAGGTAGGACTACCCGCTGAACTTAA					Unassigned			0.0152904	0	0.000911203	0.0122391	0.00675459
5647_889	SH0148041.10FU	59	AACGCACATTGCGCCCCTTGGTATTCCGGGGGGCATGCCTGTTCGAGCGTCATTTCAACCCTCAAGCTCAGCTTGGTATTGGGCCTCGTCGGTCACACGACGGGCCTTAAAATCAGTGGCGGCGCCGCTGGGTCCTGAACGTAGTAATATATCTCGTTACGGGTGCCCCGCGTGCTCCTGCCATCAAACCCCCAATTTTCTATGGTTGACCTCGGATCAGGTAGGGATACCCGCTGAACTTAA					Unassigned			0.00801388	0.000897361	0.00814264	0.0107454	0.00669656
5647_1018	-	58	AACGCACATTGCGCCCTTTGGTATTCCGAAGGGCATGCCTGTTCGAGCGTCATTATCACCTCTCAAGCCTGGCTTGTTGTTGGACCTAGGTCTGGGTTCACCCTCGACCGGTCCCAAAAGTAATGACGGCGTCCGTGGGACTCTCGGTGCAACGAGCTTTTCTGAGCACGCGCCGAGTTGCAAGGTCCCCCGGCACGGTCTTTAAACCATATTTTACAAGGTTGACCTCGGATCAGGTAGGAATACCCGCTGAACTTAA					Unassigned			0.0148219	0	0.00391952	0.00434951	0.00628794
5647_1126	SH0214203.10FU	58	AACGCACATTGCGCCCTTTGGTATTCCGAAGGGCATGCCTGTTCGAGCGTCATTTAACCAATCAAGCACAGCTTGGCATTGGGCCGTCGCCCGCGAACCCTCCGGGGACGCGGGCGTGCCCCAAAGGATTCCCGGCGAGGTCGAATCCACCCTGGGCGTAGTAAATCATTCAACGTCGAGCGGGTGGGAGAGACTTTGGCCGTCGAAACACCAAAACATCGTAACAAGGTTGACCTCGGATCAGGTAGGGATACCCGCTGAACTTAA					Unassigned			0.00371585	0.00680866	0.00922064	0.00322678	0.00603945
5647_1181	SH0079881.10FU	58	AACGCACATTGCGCCTCCTGGTATTCCGGGAGGCATGCCTGTTCGAGCGTCGTTAAACCTCTCGAGCCCAGCTCGGTGTTGGGGGTCGTCCCCTGGGGCGCCCCCGAAAATCAGCGGCGATGCGGCCGGTCCTCGAGCGCAGTAAAACTTTTGTTCCGCTGCGAGGCCCCGGGCGTGTCCGCCGGACAAACCCCCATACATCCACGATTGACCTCGGATCAGGTAGGGATACCCGCTGAACTTAA					Unassigned			0	0.0113418	0.00742701	0.000748073	0.00514087
5647_1228	SH0151930.10FU	58	AACGCACATTGCGCCCCCCGGCATTCCGAGGGGCATGCCTGTTCGAGCGTCAGAACACCCCTCAAGCCTAGCTTGGTCTTGGGGCTCGCCGCCTGGCGGCCCCTAAACGCAGTGGCGGTGCCGTTGTGCTCTCCGTGTAGTCATGTATCTCGCGACAGAGCGGCGACGGGACCTGCCAGAACCCCCCAATTTTCTTGATGACCTCGGATCAGGTAGGGATACCCGCTGAACTTAA					Unassigned			0.00351068	0.0231108	0	0.000446032	0.00689245
5647_528	SH0141460.10FU	58	AACGCATATTGCGCCCACGGCCTCGGCTAAGGGCATGCCTGTCTCAGCGTCCGCTCACCCCCTCGCCCACCCTTTCCTTGTTGAAAGCGGTTTGGACGGATGTGGCCGTCTCGCTCTCCTTTTGAAGAGCGGGTCGGCTGAAGCGCAGGGCTCGCGGCGGGACCCCATTCGATCGGGGCGCCAGCATGGTAGGTGGCTCACGCTCACATACTAGCTGTCGTCTCCCATATCACCGGGCGCTCCGCCTGCTGCCACAGCAGGAAACCAATCAAACCTTGGACCTGAGATCAGACAAGACCACCCGCTGAACTTAA					Unassigned			0.0128791	0.00195482	0.00462895	0	0.00573116
5647_716	-	58	AACGCACATTGCGCTTCGTGGTATTCCGCGGAGCATGCTCGTTTCAGAATCATTACAACCAACCTGTGCGGATTTTGAATCTGCCTAGCAGAGACTCAATCTAGTTACCTTTGCTCGTTTGCAATGGTAACCACAGAATATGAAGGTTTTTTTGCAAGAAAATCCCTCTAAATACACCAAATACAAGTGCGTGTGGAAACTCTTTCTCAGCCAGCTTGCTCAGTGCAATAATAGTTTGTCCTTGAACCGGCATATCTGTTTGCGATCTCTGTAAAAGACTGGTGCCAATGAGACGGACCCCATCAAACGCACACTACGCTTGGGATTACTCTCCAGTGTACACAACTTGGTCTGAAATCGAGCAAGAAAACCCGCTGAACTTAA					Unassigned			0.0047342	0.00889032	0.000831921	0.0114781	0.00565641
5647_772	SH0056333.10FU	58	AACGCATATTGCGCTCGAGACCTCGGTCAAGAGCATGTCTGGCTCAGCGTCGGCTCACCCCCTCGCCACCCTCTCCCCTGTGGAGAGAGAAGGCGGATCTGGCCGTCTCTGTGCTCCTCGAGAGAACGGGGTCGGCTGAAGAACAGAGGCTTGAGCATGGTCCCGCTGATAGGGCGCCAGCTTGGTAGGTAGCTCATGCTGCATGCCGCTGACACCCCTAGGGACCTGTGCTGTAAAGCCGGCAGGAATCGGGGCGCAAGCTCCGAACTCTTAACTTCGACCTGAGCTCAGGCAAGACTACCCGCTGAACTTAA					Unassigned			0.013715	0	0	0.00494123	0.00488749
5647_823	SH0155427.10FU	58	AACGCACATTGCGCTTCCTGGTATTCCGGGGAGCATGCTCGTTTCAGAATCATTTAAAACTCACAAGCTTTCTACGTTGGCCTTTGGTTGCCGTAGTAGTGCGTGGATATGAGCGCATTGGGCCTTTTACAAGCCCAATCGCTTTAAAATGATTTTGTACGCAACCCTCGCCTTTCTTTTGTGGGCTGCCAACAGTGCGACAACGAAAATTACTCACACTTTTCGGCTGCCACCACGAGAATAGCAACATGAGGGTTAATGTATTTCTACCTCCAAACACATGGCATATGGCGCAAGTCCTATGCTTTGAAACTTGGTCTGAAATCGAGCAAGAAAACCCGCTGAACTTAA					Unassigned			0.00252651	0.00150578	0.0145386	0.00192376	0.00572943
5647_874	SH0049444.10FU	58	AACGCACCTTGCGCTCCTTGGTATTCCGAGGAGCATGCCTGTTTGAGTGTCATTAAATTCTCAACCTCACCTGGTTTCTAACTTGTGTGATGGCTTGGATTTGGGAGTTTTGCAGGCTGCAGTTTACTGCGGTTCTGCTCTCCTTAAATGTATTAGCAGGTCTTTTACCTCTATCCCAACAGTGTGATAATCTATCTACGCTGCTGGTTTGGAGACCCTTTATTGGGGGACTAGCTTCTAACCGTCTGCAAGGACAAAATGACAAATCTTGACCTCAAATCAGGTAGGACTACCCGCTGAACTTAA					Unassigned			0	0.0176784	0	0	0.00441177
5647_985	SH0074651.10FU	58	AACGCACATTGCGCCCTTTGGCATTCCGAAGGGCATGCCTGTTCGAGCGTCATTTCACCAATCAAGCCTGGCTTGGTATTGGGCGACGGGGTGAACCCGCGCCTCAATGTATCGGCTGACCGACCACTATCTCAGCGTTGTGAATTTCAATCCGCTGGCGAGACGGGGCGTTTGGGCCGTGAAACATTCCATTAAGGTTGACCTCGGATCAGGTAGGGATACCCGCTGAACTTAA					Unassigned			0.00137118	0	0.00176965	0.0365935	0.00657038
5647_1059	-	57	AACGCACATTGCGCCCTCTGGTATTCCGGAGGGCATGCCTGTTCGAGCGTCATTTCAGACCATCAAGCCCTGCTTGGTAGTGGGCGTCTTCGTCCCCGCACATCGCAGGGACGCGCCTCAAATGACTCGGCGACGGCATCGAGCCCCAAGCGTATCGGAAACAACTCGCTTCTGGCGGTCTCGAGAGCTGTTCAGCCTCTAGAAACCCCTATAACTTAGTGGTTGACCTCGGATCAGGTAGGGATACCCGCTGAACTTAA					Unassigned			0.0119131	0.000282445	0	0.00221268	0.00399566
5647_1207	SH0186045.10FU	57	AACGCACATTGCGCTTCCTGGTATTCCGGGGAGCATGCTCGTTTCAGAATCATTAAACTCTCAAAAACCATACGGTTTTCGGACCGTGTGGGGCTTGGATGTGTGCGGGAACTGCCCTTCGGGGCAGCCGCTTTAATTTGATTGTGTGTGTCACGGTAAACCATGCCGGGAACACAAGAGCAACAGATTTCTATTTCTCTTGTGACTCGGACGTGTGATATCGGGTCATCCACCCCATCAATTATACAGGATGCGCCTCTACTTTGATGCGTGTTCTGATTACTTGGTCTGAAATCGAGCAAGAAAACCCGCTGAACTTAA					Unassigned			0.00130719	0.00676368	0.000556723	0.0300718	0.00687632
5647_2119	SH0129930.10FU	57	AACGCACATTGCGCCCCTTGGTATTCCGGGGGGCATGCCTGTTCGAGCGTCATTTCAACCATCCAGCTCTGCTGGGTCTTGGGCCCTGCCGGCGACGGCAGGCCTTAAAAACAGTGGCGGTGCCCGAAGGCCCTGAACGTAGTACATCTCTCGTTACAGGCGCTGGAGGAACACCTGTCAGCAACCCCAACTCACCTAGGGTTGACCTCGGATCAGGTAGGGATACCCGCTGAACTTAA					Unassigned			0.000501612	0.00144277	0.00589227	0.0217497	0.00560166
5647_589	SH0147494.10FU	57	AACGCACCTTGCACTCTTTGGTATTCCGAAGAGTATGTCTGTTTGAGTGTCGTGAATCTCTCAACCCCCCTATTTTGTAATGAGATAGGCTTTGTGGGCTTGGATTATGGCTGTCTGTCGGATCTCTTGACTGAGCCGGCTCAGCTGAAATATACGAGCGACCCAATGTTTCCATTATAAATGTGTTAACGGCTTGACTCGGCGTAATAATACTATTCGCTGAGGACGTTTTCATTATAACTGGTCTTATTGACGCTTCCAATGCGACTTTAATTAGTGAATTCATAACTCTAGACCTCAAATCAGATAGGACTACCCGCTGAACTTAA					Unassigned			0.000882794	0.0134374	0.00543899	0.00191458	0.00552145
5647_616	-	57	AACGCATATTGCGCCCTTTGGTATTCCGAAGGGCATGCCTGTTCGAGCGTCATTATCACCTCTCAAGCCTGGCTTGCTGTTGGACTTTAGGTCTTGCTTTAGCTATGACCGGTCCCAAAGATAATGACGGCGTCTGTGAGGACCCCAGTACACTGAGCTTTATTGCACGTACTTGGTGGGAGCCCAGGCCCGGTCTTACTTATTATTTTACTAAGATTGACCTCGGATCAGGTAGGAATACCCGCTGAACTTAA					Unassigned			0.000856238	0.00830932	0.00868349	0.000651602	0.00499824
5647_817	-	57	AACGCACATTGCGCCCCTTGGTATTCCGAGGGGCATGCCTGTTCGAGCGTCATTTTCAACCATCAAGCCTAGCTTGGTATTGGGCGTCGTCCCCCTGGGACTCACCCTAAAGTGGTCGGCGGTGGCCCCGAGCCTCAAGCGTAGTACAATCTCAGCTTCAGAGGCCTCGGCGGCGGCTCGCTTCTAGAACCCATCACCTAAAGGTTGACCTCGGATCAGGTAGGGATACCCGCTGAACTTAA					Unassigned			0.0143093	0.00558818	0	0.000656814	0.00580116
5647_891	SH0130706.10FU	57	AACGCACATTGCGCCCCTTGGTATTCCGAGGGGCATGCCTGTTCGAGCGTCATTACACCACTCAAGCACAGCTTGGTATTGGGCGTCCGTCTCCCTCACGGGGGGCGCGCCTCAAAGACCTCGGCGGAGCTTCACCGGCTTTAGGCGTAGTAGAATTTATTCGAACGTCTTTCAACGGAGAGGACTCCTCAGCCGACTGAAACCTTTTATTTTTCTAGGTTGACCTCGGATCAGGTAGGGATACCCGCTGAACTTAA					Unassigned			0.000811639	0.0221631	0	0.00125758	0.00596883
5647_905	SH0113717.10FU	57	AACGCATATTGCGCTCGAGGCTTCGGCCGAGAGCATGTCTGCCTCAGCGTCGGGTTTATCTCATTCTATCTATATCATTGTATATACTTAGAGTGGAACTGGTTGTTCCAAGCCATTGAGTTGACTTGGATCGGCTGAAGAACAGAGTGAAGATCGATACTCCCTTCTCCTAGGCCTTAAACCAGCCTTGGGGAGGGTCGCAACTGGGCAGTGAGCGAGAAGCTGCAAAGCTTTTCCTCTTTCTTTGCTAGTTGTTGACCTTACAGGACTTCGATGTGATGCTTCACTGAACCCAGGAGAGAGAAGCGTCAATCCCTTAAACAAGGAGTGATGTGCCTCATAAACCCACATATCCTCGACCTGAGCTCAGGCAAGAACACCCGCTGAACTTAA					Unassigned			0.000719847	0.0146621	0	0.00212097	0.00420223
5647_1636	-	56	AACGCACATTGCGCCCTTTGGTATTCCGAAGGGCATGCCTGTTCGAGCGTCATTATCACCCCTCAAGCCCCGTGCTTGGTGTTGGACGGCCTGGTCGCGGTGACGTGACCCCTCCTAAAGACAATGACGGCGGCCTGTGGTTCCCCCGGTACACTGAGCTTATAACTGAGCACGTATCGGACAAGGGCGCCCAGAACCCGGTCTTCTCCCCCCGCGGGAAATTTTTCAATGGTTGACCTCGGATCAGGTAGGAATACGCGCTGAACTTAA					Unassigned			0.00167076	0.00558872	0.0113913	0.00397743	0.00587686
5647_849	SH0060379.10FU	56	AACGCACATTGCGCCCATTAGTATTCTAGTGGGCATGCCTGTTCGAGCGTCATTTCGACCATTCAAGCCCTGGTTGCTTGGTGTTGGGAGCTTGTCCTCGGACAACTCCTCAAAAGCATTGGCGGAGTCGCGGTGGCCCCAAGCGTAGTAATTCTTCTCGCTTCCGGTGTGTCACGGCTGGCGTCTGGCCGTTAAACCCCCCCATTTTTCAGTGGTTTGACCTCGGATCAGGTAGGAATACCCGCTGAACTTAA					Unassigned			0.00485068	0.0060658	0.00722859	0.0056759	0.00598384
5647_915	SH0180285.10FU	56	AACGCACCTTGCGCTCCTTGGCATTCCGAGGAGCATGCCTGTTTGAGTGTCATTAAATTCTCAATCCCTGCAATCTTGTGTTGTCAGGTGATTGGATTCTGGGGGCTTGCTGGCTTTGTTCAGCTCCCCTTAAAAGCATTAGCAGGACATTATGCCATCTGTGCTTTGTATGATATTTATCTATACACTGTACTTGTTGTGCACAACTGCTTCCAACTGTCACATCTGACATTTGACCAATTTGACCTCAAATCAGGTAGGACTACCCGCTGAACTTAA					Unassigned			0.00257106	0.0142158	0	0.000508595	0.00439956
5647_1032	SH0130757.10FU	55	AACGCACATTGCGCCCCTTGGTATTCCGAGGGGCATGCCTGTTCGAGCGTCATTACACCACTCAAGCTCTGCTTGGTATTAGGCCATCGCCCCGCGAAAGCAGGGCGTGCCTCAAAAACCTCGGCGGAGCCTCACCGGCTTTGGGCGTAGTAGAATTTCTCAACGTCCTTGAAGTCTCCGGTAGGGCCTCTTTTGCCGTTAAACCCCAAACTATTTTTAAGGTTGACCTCGGATCAGGTAGGGATACCCGCTGAACTTAA					Unassigned			0.000962217	0.00171441	0.0086637	0.00199092	0.0035847
5647_1273	SH0073474.10FU	55	AACGCACCTTGCGCCCTTTGGTATTCCGAAGAGCATGCCTGTTTGAGTGTCATGAAACTATCAACCCTGACTTGGTTTATTCCTCGTCTTGGCTTGGACTTGGGTGTTTGCTGCTGCAAAGCTGCTCGCCTTAAATGGATTAGCTGGACCTGCTTTGAGACTAGGTTTGACTCGGCGTAATAAGTTATTTCGCTGAGGACATCTTCGGATGGCCTAGTCGCTTTGCGAACGTCTGCTCTCTAACCCGTTCCCACTTGGGACATGACTTTTTATTTTGGCCTCAAATCAGGTAGGACTACCCGCTGAACTTAA					Unassigned			0.00255706	0.00254399	0.0122903	0	0.00503697
5647_700	SH0122493.10FU	55	AACGCACCTTGCGCCCCTTGGTATTCCGAGGGGCATGCCTGTTTGAGTGTCATGTCATTCTCAATCCTCTTTTTCTTAATTGAAGAAGAGGCTTGGACTTGGAGGGTATATCCATGCTGGTACTGTCTGTATCGGCTCCTCTCAAATGCATTAGCTGGACTGTAGTTCGCATTGTTTGGTGTAGTAATAGTTTTCTATCTATAGTCACTACAGTGCTTGCTTAGACTGTCTGCTTCCAATAGTCCACCTATATGTGTTGGACAGGTACTCTGTTACCTTGACCCATTTGACCTCAAATCAGGTAGGACTACCCGCTGAACTTAA					Unassigned			0.000125826	0.00503835	0.00263902	0.0256065	0.0060182
5647_744	SH0091352.10FU	55	AACGCATCTTGCGCTCCTTGGTATTCCGAGGAGCATGCCTGTTTGAGTGTCGTGAAATAACATCGATCCCAGCCTCTTGCGAGGCGAAGGGTCGGATTTGGATGTTGCAGTCCTTTACAAGGTCTGCTCGTCTTGAAATGCATTAGCGTTCCGTCGCGAGATCGGTCACAACGGTGTGATAAGTCTACTTCTGGCGCCGTTCCGCGTCTCGCGTGTAAGGATGCTTCTAATCGTCTTAGGACAATTTCATGTCGTCTGACCTCAAATCAGGTAGGACTACCCGCTGAACTTAA					Unassigned			0	0.00479713	0.0126828	0.00984849	0.00646237
5647_763	SH0187091.10FU	55	AACGCACCTTGCACCCTCTGGTATTCCGGAGGGTACACCTGTTTGAGTGTCGTGAAATTCTCAACCCTTGCTCCTTTGTTGGAGTTCAAGGGATTGGACTTGGAGGTCTTTGGCGGTATCTATTAGAGATCGCCTCCTCTTAAATGCATTAGTGCGACTCGTTGTTTCGTAACCTTCGGTGTGATAATTATCTACGTCGTCGGATCCGTTACTGTTAAGAGACGTGCTTTCTAACCGTCCATTATTGGACAATTTTATGAAACTTGACCTCAAATCAGGTGGGACTACCCGCTGAACTTAA					Unassigned			0.011543	0.000665358	0.00716056	0.00205183	0.0060716
5647_774	SH0149123.10FU	55	AACGCACCTTGCACCCTTTGGTATTCCGAAGGGTATGCCTGTTTGAGTGTCATTAAATTCTCAAACTGAATGATTAGTTTATTCTGATCACTTCAAGTTTGGATCTGAGGGCTTTTGTCGGACTCTAACGAGGTCGACTCCCTTTAAATGTATTAGCGGATTTAACCATCGTGGATACGCCTCGATTTGATAATATCTATGTCGTCGCGCTGAAGCGGTAATCTGCTCCTAACCGTCCCTGTTGTGGGACAAACTTTATTTGACAATTTGACCTCAAATCAGGTAGGACTACCCGCTGAACTTAA					Unassigned			0.0037556	0.000837513	0.0101769	0.00342195	0.00487397
5647_778	SH0181879.10FU	55	AACGCACATTGCGCCCCTCGGTATTCCGGGGGGCATGCCTGTTCGAGCGTCATTGCACCCCTCAAGCTCAGCTTGGTATTGGGTCCTCGTCCCCCGGGGCGGGCCCGAAATTCAGTGGCGGTCCGGAGCGACTTCGAGCGTAGTAAACTTCTCCCGCTCTGGAAGCTCGCGCCGTGGCCTGCCATACAGCCCAAAATTTTCAATGATTGACCTCGGATCAGGTAGGGATACCCGCTGAACTTAA					Unassigned			0.00242067	0.00307865	0.00375553	0.0165251	0.00515125
5647_803	SH0137704.10FU	55	AACGCACCTTGCGCTCCTTGGTATTCCGAGGAGCATGCCTGTTTGAGTGTCATTAATTTCTCAACCTCACCAACTTTTTTGTTGTGTGAAGGCTTGGATGTGGGGGTTTGCAGGTCCGCTCTCGAGCGGTCTGCTCCTCTGAAATGTATTAGTGGGTTTAGTCCCCTAATCTATTGGTGTGATAATTATCTACGCCGTGGATTGGGAAGGCTGTTAATGAACTCGCTTCTAACCGTCCTCACGGACAACATTTGACAATTTTGACCTCAAATCAGGTAAGACTACCCGCTGAACTTAA					Unassigned			0.00529902	0.00329004	0.0013507	0.020342	0.00594699
5647_820	SH0154987.10FU	55	AACGCACCTTGCGCCCCTTGGTATTCCGAGGGGCACACCCGTTTGAGTGTCGTGAAAACCTCAACCTCTTTGGTTTCCTTCTGGGGACCAAAGCAGGCTTGGACTTTGGAGGCCTTTTGCTGGCACCTCTCTCTTTTGAAGGCCAGCTCCTCTTAAATGAATTAGCAGGGTCCTCTTTGCCGATCCTCGACGTGTGATAAGATGTTTTTCCATGTCTTGGTTTCTGGCTCTGTCACCTTTGGGACCCGCTTCTAACCGTCTTGACCTTGCGTCGAGACAATGTTCGAGCATGTCTCCCCATTCTCGGGAAGCTCCCTCGACCCCACGAACCCCTTGACCTCAAATCGGGTGAGACTACCCGCTGAACTTAA					Unassigned			0.00120325	0.000377445	0.0106582	0.00809052	0.00485232
5647_841	SH0094144.10FU	55	AACGCACATTGCGCCCCTTGGTATTCCGAGGGGCATGCCTGTCCGAGCGTCATTTCACCAATCAAGCCCAGCTTGGTATTGGGCCTCGTCCCCACAGGACGGGCCTCGAAGACCCCGGCCGCGCGGTCCCGCTTCAGGCGTAGCAGAGCTTTCGCAGCCTCGCCTTGGAAGCGTGTCCGTGTCGCGCCGAATGACGAACCCCTTTTCAATCAAGGTTGACCTCGGATCAGGTAGGGATACCCGCTGAACTTAA					Unassigned			0.0062792	0.00618377	0.00467313	0.0017738	0.00508692
5647_907	SH0139805.10FU	55	AACGCACCTTGCGCTCCTTGGTATTCCGAGGAGCATGCCTGTTTGAGTGTCATTAAATTCTCAACCATGTCTTGATTGATTTCGAGCGCATGGCTTGGATGTGGGGGCTGCTGGCGGCGCGAGCCGTCGGCTCTCCTGAAATGCATTAGCAAAGGCGAGTCTTTCGTGCACGGCCTTCGACGTGATAATGATCGTCGTGGCTGGAGCGAGAGGCATGAATCGTCGTTGCTTCTAATACTGCTGATCCTCGCGGATCGCTTTTTTCGAAGCTTGACCTCAAATCAGGTAGGACTACCCGCTGAACTTAA					Unassigned			0.00854975	0.00254436	0.00131416	0.00263704	0.00400195
5647_932	SH0139626.10FU	55	AACGCATATTGCGCCCCTTGGTATTCCTTGGGGCACACCTGTTCGAGCGTCATTTCACCAATCAAGCCTCGCTTGGTTTTGGGCGATGCGCACGTCGCACGCCTCAAATGCCCCGGCCGAGCAGTCTCTCACCCGGCGTCGTGGAAACATACCGCTACGGAGACGAGACCTGCCCGTGCCGCAGAATAACATTTAACAAAGGTTGACCTCGGATCAGGTGGGGATACCCGCTGAACTTAA					Unassigned			0.010266	0.00181729	0.00204106	0.00189609	0.00443767
5647_933	SH0054387.10FU	55	AACGCACATTGCGCCCCTCGGTATTCCGTGGGGCATGCCTGTTCGAGCGTCATTTACACCCTCAAGCTCTGCTTGGTGTTGGGCGTCTGTCCCGCTTTATGCGTGGACTCGCCCCAAAGTCATTGGCAGCGGTCGTGCCAGCTTCTCGCGCAGCACATTTGCGTTTCTTGAAGTTTGGTGGATCAGCATCCAGTAAGCTCTTTTATGACTTGACCTCGGATCAGGTAGGGATACCCGCTGAACTTAA					Unassigned			0.00386683	0.00819545	0.00561999	0.00291265	0.00531833
5647_969	SH0116066.10FU	55	AACGCACATTGCGCCCTTTGGTATTCCGAAGGGCATGCCTGTTCGAGCGTCATTTATCACCCCTCAAGCCTTCCGGCTTGGTGTTGGACGGTCTGGTCGAGCCTGCCTCGACCCCTCCCAAAGACAATGACGGCGGCCTGGTTGGACCCCCGGTACATGGAGCTTCTTCATTGAGCACGTATCGGTTTCAAGGCGTCCCCGGGACCCGGTCTCCTCCCTCCCGTCCGCGGAAGGGAGACCCCCCCTTTTTTCTAAGGTTGACCTCGGATCAGGTAGGAATACCCGCTGAACTTAA					Unassigned			0.00919716	0.000512813	0.0124091	0	0.00656308
5647_1013	SH0181672.10FU	54	AACGCACATGGCGCCTTCCAGTATCCTGGGAGGCATGCCTGTCCGAGCGTCGTTTCAACCCTCGAGCCCCAGTGGCCCGGTGTTGGGGATCTACGTCTGTAGGCCCTTAAAAGCAGTGGCGGACCCGCGTGGCCCTTCCTTGCGTAGTAATTACAGCTCGCATCGGAGTCCCGCAGGCACTTGCCTCTAAACCCCCTACAAGCCCGCCTCGTGCGGCAACGGTTGACCTCGGATCAGGTAGGAATACCCGCTGAACTTAA					Unassigned			0.005883	0.008385	0.00312063	0.00246808	0.00516507
5647_1187	SH0188244.10FU	54	AACGCACATTGCGCCCTTTGGTATTCCGAAGGGCATGCCTGTTCGAGCGTCATTACAACCACTCAAGCTCACGCTTGGTATTGGGGTTCGCACACCAGCGGCCCCTAAAATCAGTGGCGGTGCTCTTAAGCTCTACGCGTAGTAATTCTCTCGCTATAGATCTTAAGGGTGTCTTGCCAACAACCCCCAATTTTTATCAGGTTGACCTCGGATCAGGTAGGGATACCCGCTGAACTTAA					Unassigned			0.00639208	0.000380687	0.00120097	0.0195082	0.00537718
5647_1224	SH0160775.10FU	54	AACGCACCTTGCGCCCTTTGGTATTCCGAAGGGCATGCCTGTTTGAGTGTCATGAAATCATCAATCTCTAAGGTTTCTTAGTGATTGGACTTGGGTGTTGCCACTGGCTCGCCTTAAAAATGTTAGCGAGGCAATTGTGAACCTCTAGCGTAATAAGTTTCGTTAGACAGCAACTCTTGTTCGCTCCTAATCGTCTTCGGACAATCTTTTGACTCTGACCTCAAATCAGGTAGGACTACCCGCTGAACTTAA					Unassigned			0.0157196	0.000438602	0.000515289	0.0022729	0.00534154
5647_1275	-	54	AACGCACATTGCGCCCTCTGGTATTCCGGGGGGCATGCCTGTTCGAGCGTCATTACAACCTCAAGCTCAGCTTGGTATTGGTGGATCGCCCTTCCGGGGCGGCCCCGAAAATCAGCGGCACAGCTGCCCGACCCTAAGCGTAGTAATATTTCTCGCGGAGAGGTGCTCGGGTGGTCTGCTGCCGGATAACTATCATATCAATTGTTGACCTCGGATCAGGTAGGGATACCCGCTGAACTTAA					Unassigned			0.000895246	0.00124481	0.0174856	0	0.00574832
5647_736	SH0146622.10FU	54	AACGCACATTGCGCCCCTTGGTATTCCGGGGGGCATGCCTGTTCGAGCGTCATTTCAACCCTCAAGCTCTGCTTGGTCTTGGGCCCTGCCGGCAACGGCGGGCCTCAAAAACAGTGGCGGCGCCATCGTGCTCTCAGCGTAGTAATTCTTCTCGCTGTTGGGCCCCGGTGGCGGCTGGCCAGCAACCCCCAATTTTCTATGGTTGACCTCGGATCAGGTAGGGATACCCGCTGAACTTAA					Unassigned			0.000121211	0.00382622	0.00686017	0.0194319	0.0060112
5647_741	SH0091899.10FU	54	AACGCACCTTGCACCTTTTGGTTATTCCGAAAGGTACGCCTGTTTGAATGTCACGAAACCCCCCTCGGCTCTAATGCTTTCTAAAAGGATTGGAGACGGATTCTGAGTGTTGGCGTGATAACGCCTCGCTTTAAATATATCAGCACTTTTGGATGGTTACATGTTAGTTCAAAAGACGTACTTGATGTTGTATTTATATGTCATTGAGGCAGTCTTTGGTCGTTCCGACTATCCGCTAATATGGACGCTTGAAGAATAGCTTCCTAACCCTATTAATTTAACCTTTAGACTTCAAATCAGGTGGGACTACCCGCTGAACTTAA					Unassigned			0	0.000248936	0.0166421	0	0.00498112
5647_857	SH0176635.10FU	54	AACGCACCTTGCGCTCCTTGGTATTCCGAGGAGCATGCCTGTTTGAGTGTCATTAAATTCTCAACCTTTGTCAACTTTTTGGTTGACAAATGGCTTGGATGTGGGGGTTTGCAGGTTTCTCTTTTGAAATCAGCTCCTCTGAAATATATTAGCTGGTTGCCTTGTGTATACCTGTCTATTGGTGTGATAATTATCTACGCCATTGACTAGGTTGCCATTTATAGCACTGCTTCTAACTGTCTGTTTAGTTGGACAATATATGACAATTTGACCTCAAATCAGGTAGGACTACCCGCTGAACTTAA					Unassigned			0.0114534	0	0.0045316	0	0.00478558
5647_863	SH0151146.10FU	54	AACGCACATTGCGCTTCTGGGTATTCCCGGAAGCATGCCCGTTTGAGAATCAGTGAAAACATCAGGCTCCCAATGCCCTAACAGGTGGCGGGATGCCTGGACTTGGGTCCATTTGTTCAAGGGGGGTAACATGGAACAATGACCTGAAATGTAATGTCCGCGGTTCCACCGTATGTGGAAGCGTTGGCCTGAGTGCTGGAACTGAACCTTTGGTTTATCTCTGTACCACTCCTGGCTTGCTTCTAACGCGTTGCGATGCCGTGCATAATCTTAACTGATTGTACACTCGGACTGTGACCTTGGTCGCGGTCCCTGTTAACTTGGTCTCAAATCGGGTAGGAAAACCCGCTGAACTTAA					Unassigned			0.0110151	0.00253644	0.00075942	0	0.00417173
5647_864	SH0056063.10FU	54	AACGCATCTTGCGCTCCTTGGTATTCCGAGGAGCATGCCTGTTTGAGTGTCGTGAACTCTCTCGACCTCCCACCTTTTCGGAGGTGAGGGGTTCGGATTTGGATGTTGTCGGCTCCCGAGTGGGGTCGACTCGTCTTGAAATGCATCAGCTGGTTCCGCCGCGCGAGCTCGATTCGACAACGGTGTGATAAGTAAACTCTTTGACGCCGCTTCGAGTCTGGTCTCGTGTCCGGACGGGTGACCGCTTCCAATCGTCTTCGGACAATCATACTTCATGTCATCTGACCTCAAATCAGGTAGGACTACCCGCTGAACTTAA					Unassigned			0.00467822	0.0110143	0.00268449	0.00475898	0.00568258
5647_1004	SH0085547.10FU	53	AACGCACATTGCGCCCCTTGGTATTCCATGGGGCATGCCTGTTCGAGCGTCATTTGTACCTTCAAGCTCTGCTTGGTGTTGGGTGTTTGTCCCGCCTTTGCGCGTGGACTCGCCTTAAAGCAATTGGCAGCCGGCGTATAGATTTCGGAGCGCAGCACAAAACGCGCTTTGTTAGCAATACGGTGGCGTCCAGTAAGACTTTTTTTAACTCTTGACCTCGGATCAGGTAGGGATACCCGCTGAACTTAA					Unassigned			0.0126306	0.0017897	0.00406208	0.00469863	0.00617115
5647_1122	SH0153827.10FU	53	AACGCACATTGCGCTCCCTGGTATTCCGGGGAGCATGCCTGTTCGAGCGTCATTATCAACCATCAAGCACTGCTTGGCATTGGGCGTCGTCCCCCGTGGACGCGCCTTAAACCCTTTGGCGGCGGTTACAAACCTCAAGCGTAGTAGAAATCCTTAGCTTTCTAGGTTGTGGCCGTCCTGCCTCGAGAACATCTCACCTCAAGGTTGACCTCGGATCAGGTAGGGATACCCGCTGAACTTAA					Unassigned			0.000783265	0	0.0129575	0.00272627	0.00448539
5647_847	-	53	AACGCACATTGCGCCCTTTGGTATTCCTTAGGGCATGCCTGTTCGAGCGTCATTTCAACCTTCAAGCCTGGCTTGGTGTTGGGTGCTTGTCCCGCCTCCGCGCGCGGACTCACCTCAAAGACATTGGCAGCCGCATCACCCAGCCGCGAGCGCAGCAAATTGCGCGACCGATGGGGGGGCGCGCTATCCAGAAGCATTTCTAGTCTTGACCTCGGATCAGGTAGGGATACCCGCTGAACTTAA					Unassigned			0.000918177	0.00787828	0.00436752	0.0152905	0.00588774
5647_885	SH0082220.10FU	53	AACGCACCTTGCGCTCCTTGGTTATTCCGAGGAGCATGCCTGTTTGAGTGTCATTAAATTCTCAACTTCCAACGGTTTCTTTGCAGATCGTCTTTGGAGGGTTGGATGTGAGGGTTTGCCGGTTTCTCTGAGTCGGCTCCCTTTAAAAGTCTCAGTGTTGTCTCTTGCTGACGCAACGCCCCCTCGGTGTGATAATCTATCTATGCCGTGTGTTGGGAGGTCAGACATTTTGTGAGCAGTGCTTCTAACCGTCTGGTTTTTCCGGACAAGTTATTCATGACTTTGACCTCAAATCAGGTAGGACTACCCGCTGAACTTAA					Unassigned			0.00124997	0.002383	0.00858153	0.00610753	0.00444773
5647_921	SH0105404.10FU	53	AACGCACCTTGCGCTCCTTGGTATTCCGAGGAGCATGCCTGTTTGAGTGTCATTAAATTCTCAACCTTATCAGCTTTTGTTGATAATGGCTTGGATGTGGGGGTTTATTTGCTGGCTTCTTAATGATATCAGCTCCCCTTAAATGCATTAGCTGGTTGCCTTGTGCAGACTTGTCTATTGGTGTGATAATTATCTACGCCGTGGACTGACTTGCCAGTATTAGCACCGCTTCTAACTGTCTGTTTACTCGGACAATATATATGACAATTTGACCTCAAATCAGGTAGGACTACCCGCTGAACTTAA					Unassigned			0.00108752	0.0116279	0.00271196	0.00495779	0.00479406
5647_1021	SH0183861.10FU	52	AACGCACATTGCGCTCCCTGGTATTCCGGGGAGCATGCCTGTTCGAGCGTCATTATCAACCATCAAGCTCTGCTTGGCATTGGGTGTCGTCCCTAGTGGACGCGCCTTAAACCCTTTGGCGGCGGTTATACACCTCAAGCGTAGTAGAAATTCTTAGCTTTCTAGGTTATAGCCGTTCTGCCTCGAGAACATCTCACCTCAAGGTTGACCTCGGATCAGGTAGGGATACCCGCTGAACTTAA					Unassigned			0.00570037	0.00648002	0.000650121	0.0131183	0.00554444
5647_1177	-	52	AACGCACATTGCGCCCTCTGGTATTCCGGGGGGCATGCCTGTTCGAGCGTCATTACAACCCTCAAGCACTGCTTGGTGTTGGGCGAGCCCTGTAGGGCCCGCCTCAAAGTCAGTGGCGGCACCTGCCCGACCCTAAGCGTAGTAATACTCGCCGCTTATGGGAACGTCAGAGCCAGCCAGCCAACCCCCACCATCAAGGTTGACCTCGGATCAGGTAGGGATACCCGCTGAACTTAA					Unassigned			0.000651347	0.00991121	0.00584821	0.00202986	0.00471055
5647_1246	SH0154888.10FU	52	AACGCATATTGCGCTCTTTGGTATTCCGAAGAGCATGCTTGTTTGAGTATCAGTAAACACCTCAAAGCTTTTGGATTTTTTTTTTGAAAGCTTTGGACTTGAGCAATCCCAACACCAATCTTTTTCAGATCGGCGGCGGGTTGCTTGAAATGCAGGTGCAGCTGGACTTTCTCCTGAGCTAAAAGCATATTCATTTAGTCCCGTCAAACGGATTATTACTTTTGCTGCAGCTAACATAAAGGGAGTTTGACCGCATTGGCTGACTGATGCAGGATTTCACAAGGGTCGGCAACGATTCTTGTTAAACTCGATCTCAAATCAAGTAAGACTACCCGCTGAACTTAA					Unassigned			0.00520706	0.0124823	0.00166344	0	0.00517344
5647_856	SH0097289.10FU	52	AACGCACATTGCGCCCTTCGGTATTCCGTTGGGCATGCCTGTTCGAGCGTCATTTAAACCTTCAAGCTCTGCTTGGTGTTGGGTGTTTGTTCCGCCTCTGCGCGTGGACTCGCCTCAAATTCATTGGCAGCCGGTATGTTGGCTTCGTGCGCAGCACATTGCGTCTCGAGTCTGACTATCTCCATCCATTAAGCCTCTTTTTAAGTTTGACCTCGGATCAGGTAGGGATACCCGCTGAACTTAA					Unassigned			0.0065007	0.0104573	0	0.00530257	0.00538215
5647_879	SH0071342.10FU	52	AACGCACCTTGCGCCCCTTGGTATTCCGAGGGGCATGCCTGTTTGAGTGTCTTATAAACATCAATCCCCCCCGGTTTTGCGACTGTGGTCTGGTGGACTTGGAGATGGGCCCTGCCGGGCAACCGGCTGGCCTTAAAGACGTTAGTGGGAAGTGTTTCCTCTGGCCTGACGTGATAAGTTTCGTCTGACCTTGGATGGCACATGCCTGCTCAGAACCCCATGCCTTTGGGCAGATCTTTTATGCTGGACCTCAAATCAGGTAGGACTACCCGCTGAACTTAA					Unassigned			0.00527481	0.00539889	0.00533435	0.00410196	0.00514278
5647_958	-	52	AACGCACATTGCGCCTTTTGGTATTCCATGAGGCATGCCTGTTCGAGCGTTATTAAACTCTACAAGCAATGCTTGGTATTGAATTTGGCCGAATAAGCCAATTCTCAAATCTTCATAGATTTATATGTGATCTCTAACGACCAAAAACTTATGTTTCCCGTTAAAAGTTGATCATATTAATTCTCGTACAACTACCAATTTTATATAGTTTAACCTCGGATCAGGTAGGATTACCCGCTGAACTTAA					Unassigned			0.00883087	0	0.0026481	0	0.00343979
5647_988	SH0026253.10FU	52	AACGCACATTGCGCCCCTCGGAATTCCGGGGGGCATGCCTGTTCGAGCGTCATTGCACCCCTCAAGCTCCGACTTGGTATTGGGTCGCCGCCCCTCGGGCGCACCCGAAAATCGGTAGCGGTCCGGAGGGACTTTAAGCGTAGTAAAACTTCCTGCCGCTTGAAAGTTTGCCCCTTGGCCTGCTAAAACACCCCCCCGAAATTCAATGATTGACCTCGGATCAGGTAGGGATACCCGCTGAACTTAA					Unassigned			0.0110216	0	0.00331517	0.00213545	0.00462494
5647_1000	SH0016945.10FU	51	AACGCACATTGCGCCCTCTGGTATTCCAGAGGGCATGCCTGTTCGAGCGTCATTTCAACCCTCAAGCCTAGCTTGGTGTTGGGGCATTACCTGCCTGTTTACAGAACGGTAAGCCCTGAAATTCAGTGGCGAGCTCGCCAGGACTCCGAGCGCAGTAGTTAAACCCTCGCTTTGGACAGTACTGGCGCGGCCCTGCCGTAAAACCCCCAACTTCTGAAAATTTGACCTCGGATCAGGTAGGAATACCCGCTGAACTTAA					Unassigned			0.00756988	0.000784969	0.00798108	0.00322084	0.00532852
5647_1083	SH0001157.10FU	51	AACGCACATTGCGCCCGCCAGTATTCTGGCGGGCATGCCTGTTCGAGCGTCATTTCAACCCTCAAGCCCAGCTTGGTGTTGGGAGCTGCAGTCCTGCTGCACTCCCCAAATACATTGGCGGTCACGTCGAGCTTCCATAGCGTAGTAATTTACATATCGTTACTGGTAATCGTCGCGGCCACGCCGTTAAACCCCAACTTCTGAATGTTGACCTCGGATCAGGTAGGAATACCCGCTGAACTTAA					Unassigned			0.00176635	0	0.00289145	0.0403707	0.00760248
5647_1179	SH0194475.10FU	51	AACGCACATTGCGCCCCTTGGTATTCCATGGGGCATGCCTGTTCGAGCGTCATTTGTACCTTCAAGCTTTGCTTGGTGTTGGGTGTTTGTCCTTTCCCTCGTGTTAGGACTCGCCTTAAAACAATTGGCAGCCAGTGTTTTGGTATTGAAGCGCAGCACAAGTCGCGATTCTAACCTAAGAACACTTGCGTCCACAAGCCTTTTTTCACTTTTGACCTCGGATCAGGTAGGGATACCCGCTGAACTTAA					Unassigned			0.00786568	0.000865958	0.00442124	0	0.00388958
5647_1233	SH0064075.10FU	51	AACGCACCTTGCGCTCCTTGGTATTCCGAGGAGCATGCCTGTTTGAGTGTCATGAAATTCTCAACCCTTCTAGTTTTCATTAGCTAGTCTGGCTTGGATTATGGGGGTTGCTGGCTTCTAAGAAGTCGGCTCTCCTTAAATGCATTAGCAAAATCTTTGCTGACCATCCCTTGGTGTGATAATTATCTACGCCATTGAGAATCAGCTTTTATAGATTTAGCTTCTAATAGTCCTTTCTAGGGACAACTTATGAAAATTTGACCTCAAATCAGGTAGGACTACCCGCTGAACTTAA					Unassigned			0.00286641	0.0033945	0.00361706	0.0172224	0.00543064
5647_1540	SH0134745.10FU	51	AACGCACATTGCGCCCCTTGGTATTCCGGGGGGCATGCCTCTTCCAGCGTCATTTCACCCCTCAAGCTCTGCTTGGTCTTGGGCCGCACCGCGCAAGCGGTGGGCCTCGAAAACAGTGGCGGCGCCATCTGGGCTCTCAGCGTAGTAATTCTTCTCGCTGTTGGGCTCCGGTGGCCGCCCGCCAGCAACCCCCAACTTTTACAGTTTGACCTGGGATGAGGTAGGGATACCCGCTGAACTTAA					Unassigned			0.00190916	0.00316097	0.0109706	0	0.00460593
5647_682	SH0132883.10FU	51	AACGCACCTTGCACTCCTTGGTATTCCGAGGAGTATGCCTGTTTGAGTGTCATGAAATTATCAACTTCATAGTTTTATTACTTCGAAGCTTGGACTTGGAAGCTGCTGGCTTTGTTCGGCTCTTCTTAAATATATTAGCTGCTTGTCCCGTGGGTTGGCTCAGAGTGTGATAATTATCTGCACTTGGTGGCTGCCTGCAAGGATGTGGCTTCTAATCGTCTTCGGACAATTTCTTAAGATCTGACCTCAAATCAGGTAGGACTACCCGCTGAACTTAA					Unassigned			0.00244234	0.00357409	0.00731672	0.00684066	0.00484279
5647_706	SH0158502.10FU	51	AACGCACCTTGCACCTCTTGGTTATTCCAAAAGGTACACCTGTTTGAGTGTCATGAAACCCTCTCATTCTGATTCTTTATTAAGTTAAAGGGTTGGTGATGGATGTTGAGTGTTGCCGTAATTGGCTCGCTTTAAATACATAAGTACTTTTGTTGACAAAATGAAAATGGATATATACTTGGTGTAATAAAAATCATTGAGGAGTGTAGTTAACTCTGCAGCCATTTTTATATATGTTGATGAATAGCTTCCCAACCCTATTGAATTTAATTATTTAGACCTCAAATCAGGTGGGATTACCCGCTGAACTTAA					Unassigned			0.000426257	0.00403571	0.00537323	0.0147354	0.00499258
5647_747	SH0176608.10FU	51	AACGCACCTTGCGCTCCTTGGTATTCCGAGGAGCATGCCTGTTTGAGTGTCATTAAATTCTCAACCTTATTAGCTTTTGTTGATAATGGATTGGATGTGGGGGTTTATTTGCTGGCTTCTTCACAGAGATCAGCTCCCCTTAAATGCATTAGCTGGTGCCCCGCGTGGACCATCTATTGGTGTGATAATTATCTACGCCGTGGATGTCTGCAATCATATGGGTTTTGCACTGCTTCTAACCGTCTGTTCATTCGGACAATACATGACAATTTGACCTCAAATCAGGTAGGACTACCCGCTGAACTTAA					Unassigned			0.00214757	0.00674721	0.00330573	0.00558241	0.00416667
5647_850	SH0021903.10FU	51	AACGCATCTTGCGCTCCTTGGTATTCCGAGGAGCATGCCTGTTTGAGTGTCATGAAACCTTCAACCTCTGTCTTTCTTAATCGTCAGTCAGCGGCTTGGACTTGGGCGCTTGCCGGTCTTGATTGATCGGCTCGCCTGAAATTTATTAGCGAATCCCTTCTGTAATCGGTTCCACTCGACGTGATAAGTATTTCGTCGAGGACATCTTTATTGATGGCCGAGATAAAGCTGGTTTAAGATCTGCTTCTAACTCTTTCGTTGCCTTCTGGTAAAGAAAACCCCTTTATGATCTGGCCTCAAATCAGGTAGGACTACCCGCTGAACTTAA					Unassigned			0.00234814	0.0106835	0.00279553	0.00325217	0.00469974
5647_881	SH0180313.10FU	51	AACGCACCTTGCGCCCTTGGGTATTCTCAAGGGCATGCCTGTTTGAGTGTCATAACATGTTCAGCTCCCAGCCTTTTTGAAAGAGAAGGTTGCTTGGAGTTGGTGATGGACGTTTTTGCCAGACCTTACCGTCTTGCTCGTCTTAAATCGATCAGTGGAATCATCTTTTGAGTCCGGTCTGACTATGTGTGATAATTTGATCACATAGAATGTGGGCTTGCCCTACAACCGCATCTTGAAGGACTCTGCTTCCAACACGGAATGGTCTTGGACCATCGTTAGCCTTTTAATGCTTGACCTCAAATCAGGTAGGACTACCCGCTGAACTTAA					Unassigned			0.000711288	0.0138159	0.00216374	0.000556353	0.0043871
5647_963	SH0076545.10FU	51	AACGCACCTTGCGCTCCCTGGTATTCCGGGGAGCACGCCTGTTCGAGTGTCATGAAACTCTCAAGCAAGATAGATTTGTTTCTGTCTTTGTTTGGATTTGGACTTTGCTGTGTTCCATGCAGCTGGTCTTAAATGTATTAGCTGGTCCTGATGAAGGTTTGGTTCTACTCGGCGTGATAATTATCTAACGTTGAGGACAGTCTCTGGGACTGGCCAGGCTCTCTTTGGATTGCTTCTAATCATCTTAGGATAATTGCTTAATATCTGACCTCGAATCAGGTGGGACTACCCGCTGAACTTAA					Unassigned			0.00527565	0.000271212	0.00744894	0.00120552	0.0040424
5647_971	SH0019399.10FU	51	AACGCACCTTGCGCCTCTTGGTATTCCGAGAGGCATGCCTGTTTGAGTGTCTTATAAAATCAATCCCCACGGGTTTCTGACCCGGCGGTGGACTTGGAGTTGGGCGTCTGCCGGTCACACGGCTCGCCTCAAAGACCTTAGTGGGAACATCGGCCTATGGCTTGACGTAATAAGTTTCGTCTCGCACGGTCGGTGACGCCTGCTCACAACCAGCCCTCGGGCAATTACTTTTTGCTAGACCTCAAATCAGGTAGGACTACCCGCTGAACTTAA					Unassigned			0.00516632	0.00471542	0.00231717	0.00600825	0.0043413
5647_972	SH0123920.10FU	51	AACGCACCTTGCGCCCGTTGGTATTCCGACGGGCATGCCTGTTTGAGTGTCTTGAAATCATCAACCTCCCCGGTTTGCGCTGGGTTCTCGGTTGGATCTGGGGGTCTCTTGCTGCCGAAAGGCGGCTCCCCTTGAATGCATCGGTTGGGGCCTTCGAGCTTATGCGTCAATTGGGCGTTGTATTACCCTCGCTTCTACACTGACTGCGGCTCGCGCTTTGTGACCCTTCCTCGACTTGCCCTTGGAGTGGCGGTCAACCTTTGAACTTCTGACCTCAAATCAGGTAGGACTACCCGCTGAACTTAA					Unassigned			0.000505791	0.0262055	0.000675849	0	0.00689172
5647_1002	SH0124748.10FU	50	AACGCACATTGCGCCCCTTGGTATTCCGAGGGGCATGCCTGTTCGAGCGTCATTATCACCCCTCAAACCCCGGGTTTGGTGTTGGATCGAAGTCGTCTGGCGACGGACGACTGGTCCCAAAGATAATGGCGGCGTCCGTGGGACCCTCGATGCAACGAGCTTTTTCTGAAGCACGCGTCGATCTGGGACACCACGAACGCCCGTCTCTTCCTTTTTAAATTTTTCTAAGGTTGACCTCGGATCAGGTAGGAATACCCGCTGAACTTAA					Unassigned			0.000379262	0	0.0222355	0	0.00668637
5647_1031	SH0146483.10FU	50	AACGCACATTGCGCCCCTTGGTATTCCGGGGGGCATGCCTGTTCGAGCGTCATTTATACCAATCTAGCCTGGCTAGGTGTTGGGCTTCGCCGTTTGGCGGGCCTTAAAACTAGTGGCGGTGCTCTTAGGCTCTACGCGTAGTAATTTCCTCGCTATAGGGTCCTGGGAGATGCTGGCCAGCAACCCCAAATTTTTCTAGGTTGACCTCGGATCAGGTAGGGATACCCGCTGAACTTAA					Unassigned			0.00247978	0.00263542	0.0150253	0.00148217	0.00607315
5647_1034	SH0083043.10FU	50	AACGCACATTGCGCCCTGTGGTATTCCGCAGGGCATGCCTGTTCGAGCGTCATTTGACCACTCAAGCACAGCTTGGTATTGGGGCACGCGGTCTCGCGGCCCTCAAAAATAGTGGCGGCGCCGGTGGGCTCTAAGCGTAGTACATACTCCCGCTATAGAGTTCCCCCGGTGGCTTGCCAGAACCCCCCAATCTTTTACAGGTTGACCTCGGATCAGGTAGGGATACCCGCTGAACTTAA					Unassigned			0	0	0	0.0289633	0.00445984
5647_1074	SH0174195.10FU	50	AACGCACATTGCGCCCCTTGGTATTCCGAGGGGCATGCCTGTTCGAGCGTCATTTATACCAACTCCTCTGCAAAGAGGGTCTTGGACTTCGCCTCTGGGCGGGTCTCAAAATCAGTGGCGGTGCCTTGAGGCTCTACGCGTAGTAATACACCCCGCGATAGAACCCTTAGGGTATCTTGCCAGCAACCCCCAACTTCTTAGGTTGACCTCGGATCAGGTAGGGATACCCGCTGAACTTAA					Unassigned			0.0020202	0	0.0130141	0.000274851	0.00449682
5647_1077	-	50	AACGCACATTGCGCCCCTTGGTATTCCGGGGGGCATGCCTGTTCGAGCGTCATTTATACCAATCAAGCCTGGCTTGGTGTTGAGGCCCGCCCACCAGCGGCCTCTAAATGCAGTGGCGGTGCCGTCTGGCTCTCAGCGTAGTAATACTCCTCGCTGCAGCGTCTGGCGGTGGCTTGCCAGCAACCCTAATTTTTAAAGGTTGACCTCGGATCAGGTAGGGATACCCGCTGAACTTAA					Unassigned			0	0	0.000198345	0.0435164	0.00675938
5647_1090	SH0072186.10FU	50	AACGCATATTGCGCCCTTTGGTATTCCTTAGGGCACGCCTGTTCGAGCGTCATTACACCACTCAAGCTCTGCTTGGTATTGGGTGCTGCGCCTGCCGCACGCCTTAATGTCGCCGGCTGAGTCGTCCGTCTCCTAGCGTTGTGGAACTCCTTTTCGCTTCGGGGCGCGGGCGAGGCATGCCGTTAACAACACCTTTTTTCAGGTTGACCTCGGATCAGGCGGGGATACCCGCTGAACTTAA					Unassigned			0.00506022	0.00460919	0.00525864	0	0.00422713
5647_1134	SH0171265.10FU	50	AACGCACATTGCGCCCGGTAGTATTCTACCGGGCATGCCTGTTCGAGCGTCATTTCAACCCTCAAGCACTGCTTGGTGTTGGGACGCTGCTCCCCCACCGCGGGGGGCAGGTCCCCAAATACAGTGGCGAGCTCGCCAGGACCCCGAGCGTAGTAGTTTTACCACCTCGCTTAGGGCGGACTGGCGCGGCTCCTGCCGTAAAACCCCCCAAATTTTACATGGTTGACCTCGGATCAGGTAGGAATACCCGCTGAACTTAA					Unassigned			0.00150622	0.00691119	0.00712241	0	0.00428314
5647_1154	SH0158496.10FU	50	AACGCACATTGCGCCCCTTGGTATTCCGAGGGGCATGCCTGTTCGAGCGTCATAACACCCCCCCTCCAGCTACCTTTGTGTGGCTGCGGTGTTGGGGCTCGTCGCGGTGCGGCGGCTCTTAAAGACAGTGGCGGTCCCGGCGTGGGCTCTACGCGTAGTAACTTGCTTCTCGCGACAGGGTGACGACGGTGGCTTGCCAAAAGCCCGTTGGTTCCAGTCATATGGATCACAGGTTGACCTCGAATCAGGTAGGAATACCCGCTGAACTTAA					Unassigned			0.0119369	0	0	0	0.00359164
5647_1200	SH0103222.10FU	50	AACGCACATTGCGCCCCTCGGTATTCCGGGGGGCATGCCTGTTCGAGCGTCATTTCACCACTCAAGCTCTGCTTGGTCTTGGGCGTCGCGGCCTCCGCGTGCCTCAATGTCCCCGGCCGGTGCGTCTGTCCCCTAGCGTTGTGATTACAGCTCGCTCGCGGGAGGGAGGTGCCGTGCCGTTAAGCCCACTATTACAGGTTGACCTCGGATCAGGTAGGGATACCCGCTGAACTTAA					Unassigned			0.00268927	0.00231101	0.0082483	0.00368059	0.00439063
5647_1227	-	50	AACGCAAATTGCGCCCTTTGGTATTCCGAAGGGCATGCCTGTTTGAGTGTCTTATAAACCTCACCCTCTTCTTTGATTAGAAGTGATGGTGCTTTGGGTTTGCCCTTGGCTTACCTTAAATATCTAAGTGGAATGCGTAATAAGTTTTCGCAACCCTCCACTCTAATACACTTTTATATTCTGACCTCAAATCAGGTAGGACTACCCGCTGAACTTAA					Unassigned			0	0.0138471	0.000540273	0.00219208	0.00395287
5647_1303	SH0004389.10FU	50	AACGCACATTGCGCCCATTGGTATTCCAATGGGCATGCCTGTTCGAGCGTCATTTGTACCCTCAAGCTTTGCTTGGTGTTGGGCGTTTGTCTTTTGAGACTCGCCTTAAATTCATTGGCAGCCGGCGTACTGGCTAGAGCGCAGCACAAATTGCAATCTAGCCATGAATGTCGGCGTCCACGAAGCCCATTTTCACCTTTGACCTCGGATCAGGTAGGGATACCCGCTGAACTTAA					Unassigned			0.0033012	0.000605912	0.00976178	0	0.00402983
5647_2826	SH0195917.10FU	50	AACGCACCTTGCGCCCCTTGGTATTCCGAGGGGCATGCCTGTTTGAGTGTCATTAAATTCTCAACTCCGATTTGATTTGTTTCTTATCGGGGCTTGGACTTGGAGTGTGCTGGCATCTAGTCGGCTCCTCTCAAATGCATCAGCGGAATGTAACCTTTGATTTCCGGGAGTCGGTGTGATAATTAAGTTGCGCCGTCATCCGACTTTGAAGTCCGCTTATAATGGTCTTCGGACAACTCTTATAAAATTTGACCCCAAATCAGGTAGGACTACCCGCTGAACTTAA					Unassigned			0.00814472	0.0043233	0.00131198	0.00459677	0.00462515
5647_593	SH0109510.10FU	50	AACGCACATTGCGCCCCTCGGTATTCCGGGGGGCATACCTGTTCGAGCGTCATTACACCTCTCAAGCGTAGCTTGGTATTGGGCCTCGCTCCCCCCTCCGGGGGGGCGTGCCTGAAAAGCAGTGGCGGTCCGGCGTGGCCTTGAACGTAGTAATTTTTCTCCCGTTCTGAAGGTTCCGCGCCGCGGCTGGCCAGGAAACCCACACTTTTTCAATGATTGACCTCGGATCAGGTAGGGATACCCGCTGAACTTAA					Unassigned			0.00987245	0.000221562	0.000886239	0.00907441	0.00468501
5647_656	SH0103654.10FU	50	AACGCACATTGCGCCCTCTGGTATTCCAGAGGGCATGCCTGTTTGAGCGTCATTTCTCTCTCAAACCCCCGGGTTTGGTATTGAGTGATACTCTTAGTCGGACTAGGCGTTTGCTTGAAAAGTATTGGCATGGGTAGTACTAGATAGTGCTGTCGACCTCTCAATGTATTAGGTTTATCCAACTCGTTGAATGGTGTGGCGGGATATTTCTGGTATTGTTGGCCCGGCCTTACAACAACCAAACAAGTTTGACCTCAAATCAGGTAGGAATACCCGCTGAACTTAA					Unassigned			0.000213129	0.00153759	0.00383108	0.0170742	0.00420934
5647_708	SH0141823.10FU	50	AACGCATCTTGCGCTCGCTGGTATTCCGGCGAGCATGTCTGTTTGAGTGTCGTGAACTCTTCAACCCCCAATTTTTCTTAAGTGAGATTTTGGTGCGGCTTGGTTTCTGAACGCCTGCTGGACTTGTTAAAAGTCGAGCTCGTTCGTAATGCATTAGCATCCTAATCTTCGAGATCAGATTGACTCGGCGTAATAGACTATTCGCTGAGGACATGGCACCCCGTCAAAAAGAGTGTTGTGGCTGGACTTGGAAAGTTGGAAGCTTACAAACCCCGACAATTTAGTCAAATCATCTAAGATTAGACCTCAGATCAGGCAGGATTACCCGCTGAACTTAA					Unassigned			0.000257321	0	0.0109882	0	0.00332526
5647_715	SH0083850.10FU	50	AACGCACCTTGCGCTCCTTGGTATTCCGAGGAGCATGCCTGTTTGAGTGTCATGAAATTCTCAACCTTTCTGGCTTTTATAAGCTGGTCAGGCTTGGATTGTGGGAGTTGCTGGTTTCTTTTGAGATCGGCTCTTCTTAAATGCATTAGCAAAAATTCTTGCTGGCCATCTTTGGTATGATAATTATCTATATCATTGAGACACAGCTTCTCCACTTCAATGGGATTTCAGGCTCTGCTTGGATTTTTATCTCCAAGTGTTCGATTCAACCGATCTGAAGCACTAGCTTAGGCACAGACGTTAACTCGTTTGATGGTGTTGAATACTTCAGGTTGACGAAGCGCGGCGTTCTCAGGAGCGCTCACGAGAGCAAGCAGCATCATCTGTGATGTGTGCACT…					Unassigned			0.00208976	0	0.0157051	0.000760705	0.00538795
5647_917	SH0191976.10FU	50	AACGCACCTTGCGCTCCTTGGTATTCCGAGGAGCATGCCTGTTTGAGTGTCATTAATATATCAACTTCTTCAACTTTTGCTTGTCGAGTGTTGGATGTGGGGGGTTCTTTTTTTGCCGGGTCTCTTTTAATTGAGGTCGGCTCCCCTGAAATGCATTAGCGGAACAATTTGTTGACCGTTCATTGGTGTGATAAACTATCTACGCTATTGACGTGAGCCAGTTCAGCTTCTAACAATCCATTGACTTGGATAAATTTTTATTAATGTGACCTCAAATCAGGTAGGACTACCCGCTGAACTTAA					Unassigned			0.0105981	0.00144219	0.00155771	0.000760705	0.00412626
5647_946	SH0124446.10FU	50	AACGCACCTTGCGCCGCTCGGTTTTCCGAGGGGCACGTCTGTTTGAGTGTCACGTTAATCTATCACTTCGCACATTTTATTATGTGTTGAACGTGGATTTGGACTGTGCTGTTGCTTCGTTCAACGGCTCGTCTCGAAATGCATGGTTGCCTGCGGAGTCTTGCGCTGCATGAGACTGGCGAAACGGTGTGATATTTTATCTACGCTGGACTAGTCGGTTTTGACGCTAGCTGCACTAGGAGCGCTCCGGGCTTATAATGAAGAAGGACGATTCGGTTCGTCCTCCATTTTTTACCTTTGCGTTTGACCTCAAATCAGATGGGACTACCCGCTGAACTTAA					Unassigned			0	0.00570486	0.00202123	0.0256589	0.00597213
5647_984	SH0142616.10FU	50	AACGCACATTGCGCCCCTTGGTATTCCATGGGGCATGCCTGTTCGAGCGTCATTTGTACCTTCAAGCTTTGCTTGGTGTTGGGCGTTTTGTCTTTCCTCTTGTGATTAGACTCGCCTTAAAGTCATTGGCAGCCAGTGTTTTTGGTAGTAAGCGCAGCACATTTTGCGTCTTAGTCCTTAAATAGTGGCATCCATATAGCTACTTTTTCACTTTTGACCTCGGATCAGGTAGGGATACCCGCTGAACTTAA					Unassigned			0.0097156	0.00382123	0.00028528	0	0.00396122
5647_1056	SH0172665.10FU	49	AACGCATCTTGCGCTCCTTGGTATTCCGAGGAGCATGCCTGTTTGAGTGTCGTGAACCTCTCAACCCGTCCCCTTCTCTTTGCGAGTCGGGCTCTCGGGTTGGATTTGGACGTCTGCCGCGGGGTTTGACTACCCTTCGGCTCGTCTTGAAATGCATCAGCTGGTCCGCCGCGAGTTCGGTCATTAACGACGGTGTGATAAGAAACGCTTAGTGCGCCGTCGGCCGATTCGTTGGAGGGCTGCTTCCAACCGTCTTAGGACAAACCATCACTTCATCTGACCTCAAATCAGGTAGGACTACCCGCTGAACTTAA					Unassigned			0.011437	0.000775527	0.000248672	0.000835338	0.00383689
5647_1148	-	49	AACGCACATTGCGCCCTTTGGTATTCCGAAGGGCATGCCTGTTCGAGCGTCATTATCAACCCTCAAGCCCGGCTTGTCATTGGGTGCTATTGCCGTCAAACGCAATACGCCTGAAAGATAATGGCGGTGTCAAGATTAGACCCCAGGTGCAGCGAGCTTTGTAAGCATACACTGAGGTGGTCGTCTTGGCCCGGTCTTTAACTATTTTTTAAAAGGTTGACCTCGGATCAGGTAGGAATACCCGCTGAACTTAA					Unassigned			0.00469509	0.000680307	0.00696407	0.00272268	0.00406011
5647_1160	SH0141079.10FU	49	AACGCACATTGCGCCCGCTAGTATTCTGGCGGGCATGCCTGTCTGAGCGTCATTTCAACCCTCAAGCAACATCTGCTTGGTGTTGGTGATCGGCCTTCAAACGCCGTCTCCTAAATCTATTGGCGATCCCGCTGTAGCTTCCTATGCGTAGTAGTAACATCTCGCATCTGGAGAGCGGCGCGGTCATGCCGTAAAACACCCAACTTTTTTCAGGTTGACCTCAGATCAGGTAGGAATACCCGCTGAACTTAA					Unassigned			0.00829875	0.00183145	0.000375425	0.00061997	0.00316045
5647_3449	SH0008397.10FU	49	AACGCACATTGCACCCTCTGGTATTCCAGGGGGTATGCCTGTTCGAGCGTCATTGCAACCCTCAAGCACTGCTTGGTATTGGATGCCACTATTTTAGTGTGTCTCAAAAGTATTAGTGGCGGCATTTAGCTTCTAGTGTAGTAAGTTTCTCGCTATGGAGTCTAGGTGTTGACCTACTAGAACCCCTAATTTATCAAAGGTTGACCTCGGATCAGGTAGGGATACCCGCTGAACTTAA					Unassigned			0.0184218	0	0.000180091	0	0.00559606
5647_686	SH0097694.10FU	49	AACGCACCTTGCACCCCTTGGTATTCCGAGGGGTACGCCTGTTTGAGTGTCGTGAAATTCTCAACCCCGCCCCCTTTTGCGAGGGGCGTCGGTGGCTTGGACTTGGAGGCTTTTGCCGGGAAAGGGTTTCGACCCACTTCTCGGCTCCTCTCGAAGGTATTAGTAGGACCCTTTGCGGCCTCGGTGTGATAATTGTCTACGCCGTGGGTTTAGCATGTCATGGGACCCGCTTCCAACCGTCTCGCAAGGGACACTTTCAATCGAAACTTGACCTCAGATCAGGCGGGACTACCCGCTGAACTTAA					Unassigned			0.00604928	0.0102198	0.00114366	0	0.00470861
5647_690	-	49	AACGCACCTTGCGCTCCTTGGTATTCCGAGGAGCATGCCTGTTTGAGTGTCATTAAATTCTCAACCCCCGATGGATTTGTTTCTGACGTGGGGCTTGGATGTGAGGGTGTGCTGGACTCCATCAGGAGGTCAGCTCCCTTTGAATGCATTAGCGGATTTTACCATCGTGGATAGGCTTCGGACTGATAATTATCTATGCCGTCGCCGTGAAGCGGTAATCTGCTCCTAACTGTCTTTTCAAGACAATTTTTTGACCATTTGACCTCAAATCAGGTAGGACTACCCGCTGAACTTAA					Unassigned			0	0	0.0210598	0.0023643	0.00658882
5647_791	SH0183452.10FU	49	AACGCACCTTGCGCTCCCTGGTATTCCGGGGAGCACGCCTGTTCGAGTGTCGTGAAATTCTCAAGCTGGATGGCTTTATTGTCCATTTCAGTTTGGATTTGGACCTTGCCGTGTCACTGCGGCTAGTCTTAAACGTATTAGCTGAATCTTGGTATGAGATTGGTTCTACTCAGCGTGATAATTATCTGACCGCTGAGGACATCTTTCGGGATGGCCAGACTTGTCCTCGAGTCGCTTCTAATCTGGTTTAAAACGAGGCTTAATTGCTTTGTTTTACCACTTTTCAACTTTGACCTCGAATCAGGCGGGACTACCCGCTGAACTTAA					Unassigned			0.00802357	0.00316381	0	0.0055991	0.00406589
5647_835	SH0157587.10FU	49	AACGCACCTTGCACTCCTTGGTATTCCGAGGAGTATGCCTGTTTGAGTGTCTGACATTCATCAATCCTCCTTTACTTTTGTAATGGTTGGCTTGGATTTGGGGATTGCTTGGCCTTTCATTAGGTCTGGCTTCCCTTGAATGCATTAGTTGAATTGACTTGCAACGCTATGTGTGGTGTGATAATATCTTCACTGCATAGTTGTAATGAAGTTTGGCTTATAACCGTCTTTCATTAGACAATTTTGACCATTAGACCTCAAATCAGGTAGGACTACCCGCTGAACTTAA					Unassigned			0	0.00903705	0.0105403	0	0.00537072
5647_894	SH0146193.10FU	49	AACGCACCTTGCGCCCTTTGGTATTCCGAAGGGCATGCCTGTTTGAGTGTCATTAAATTCTCAACCCAAAAGTTCTTTATTGAGCTCTTTGTGGCTTGGACGTGGGGGTTTTTGCTGGCTTCCTTCAGTGGATGGTCTGCTCCCCTTAAATGCATTAGCGGGATCTCTTGTGGACCGTCACTTGGTGTGATAATTATCTATGCCTTTGACTTTGAAGCAAATCTTATGGGAATCCGCTCATAACCGTCTCTTTGCTGGGACAATTTTTGACATTTTGACCTCAAATCAGGTAGGACTACCCGCTGAACTTAA					Unassigned			0.000641478	0	0.0137453	0.00378456	0.00483854
5647_935	SH0072102.10FU	49	AACGCACATTGCGCCCCTTGGTATTCCGGGGGGCATGCCTGTTCGAGCGTCATTACACCACTCAAGCCTGGCTTGGTATTGGGCGCCGCGCCCGTCGCGCGCCCTAATGTCGCCGGCCGAGTCGTCTGTCTCCGAGCGTTGTGAATCTCATTCGCTCCTGGGGATCCAGACGGCGCGCGCCGTTAAACCTCTTTTTACAGGTTGACCTCGGATCAGGTAGGGATACCCGCTGAACTTAA					Unassigned			0.00321866	0	0.0121661	0.00100827	0.00471971
5647_939	-	49	AACGCACATTGCGCCCTCTGGTATTCCGGAGGGCATGCCTGTCCGAGCGTCATGTCACAAATCAAGCGCTGCTTGGTGTTGGGAGGCCGTCCCCCCGTTGATTCCAGCGGTCGGACGCCCCCGAAAGCCTTCGGCAGAGTCGTGTACGGTCTCCCGGCGTGATAGAATACCTCCCCGAGGTGACGTCGCAAGGGACCGCATGAGCTCTAGTCCGCCCGAACCAAAAGTCTTAACCAGGTTGACCTCGGATCAGGTAGGGATACCCGCTGAACTTAA					Unassigned			0.0129541	0	0	0.0132118	0.00593208
5647_1128	SH0162073.10FU	48	AACGCACATTGCGCCCCCTGGTATTCCGGGGGGCATGCCCGTTCGAGCGTCATTACACCACTCCAGCCTCGCTGGGTATTGGGCGTCTTCGCGGGGGAGCAATCCCCCGCGCGCCTCAAAGTCTCCGGCTGAGCGGTCCCGTCTCCCAGCGTTGTGGCATCACGTCTCGCCGCGGAGTTTCGGGCCCTCACGGCCGTTAAATCACACCTCAGGTTGACCTCGGATCGGGTAGGGATACCCGCTGAACTTAA					Unassigned			0.00202677	0.00384386	0.000431672	0.0158462	0.00413672
5647_1293	SH0110681.10FU	48	AACGCACATTGCGCCCCTTGGTATTCCGAGGGGCATGCCTGTTCGAGCGTCATTATAACCACTCAAGCCTCGGCTTGGTATTGGGGTTCGAGGTTTCTCGGCCCTTAAAATCAGTGGCGGTGCCATCTGGCTCTAAGCGTAGTAATTTTTCTCGCTACAGGGTCCGGGTGGTTACTTGCCAAAAACCCCCCATTTTTTAAGGTTGACCTCGGATCAGGTAGGGATACCCGCTGAACTTAA					Unassigned			0.00276167	0.0137012	0.000950989	0.00326392	0.00503387
5647_1310	SH0207973.10FU	48	AACGCACATTGCGCCCTCTGGTATTCCGGAGGGCACGCCTGTCCGAGCGCCATCACACCCCCCAAGCCTCGCTTGACGTTGGGCCATGATGTGTCATCAGGCCCCGAACCTCTAGGCGCCTCCCGCTGGCCGCGAGCGTAGCAAGATCCTCGATCCTCGCTCCGCGTGCCCGGCGGGCGGGCCGCCCGTGAAAATCACTTTCCACAAGGTTTGGCCTCGGATCAGGCGGGGATACCCGCTGAACTTAA					Unassigned			0.000745545	0.00295684	0.00407369	0.0211939	0.00542979
5647_1381	SH0026827.10FU	48	AACGCAAGTTGCGCCCGAGGCCTCCTGGTCGAGGGCACGTCTGCCTGGGTGTCACGCATCGTCGCCCCCACTCCCCTCGGCTCACGAGGGCGGGGGCGGATACTGGTCTCCCGCGCGCTCCCGCCCGTGGTTGGCCTAAAATCGAGTCCTCGGCGACGGTCGCCACGACAAGCGGTGGTTGAGAGACCCTCGGACACGGTCGTGCGCGTGCCTGTCGCCCCCGGGACCTCCCGGACCCCCGAGCATTGGCTTTCAAGGATGCTCTCGTTGCGACCCCAGGTCAGGCGGGACTACCCGCTGAGTTTAA					Unassigned			0.00128645	0.0103235	0.000501308	0.0152979	0.00546716
5647_689	SH0020077.10FU	48	AACGCACCTTGCGCTCCTTGGTATTCCGAGGAGCATGCCTGTTTGAGTGTCATTAAATTCTCAACCTTATCAGCTTTTGTTGATAATGGCTTGGATGTGGGGGTTTCTTTGCTGGCTTCTTAACGAGATCAGCTCCCCTTAAAATTATTAGCTGGTTGCGTTGTGCAAACTGTCTATTGGTGTGATAATTATCTACGCCGTGGACTTTCTGCTAGTATTTTAGCACCGCTTCTAACTGTCCGTTGACTCGGACAATATATATGACAATTTGACCTCAAATCAGGTAGGACTACCCGCTGAACTTAA					Unassigned			0.00326185	0.00829783	0.000444875	0.00796173	0.00440969
5647_711	SH0171153.10FU	48	AACGCACCTTGCGCTCCTTGGTATTCCGAGGAGCATGCCTGTTTGAGTGTCATTAATATATAATCAACCCTCTTGTTTGAGTGGCTTGGATGTGGGGGCTTGCTGGCCTCTTAAAAGGTTCAGCTCCCCTGAAATGCATTAGTGGAACGACCTGTTCATTCATTGGTGTGATAACTATCTACGCTATTGAACGTGAGGCAGTTCAGCTTTCTAACTGTCCTTGGACAATTCATTGTTGTATGTGACCTCAAATCAGGTAGGACTACCCGCTGAACTTAA					Unassigned			0.00352208	0.00314136	0.00411449	0.00969155	0.00455216
5647_851	SH0175542.10FU	48	AACGCACCTTGCGCCCATTGGTATTCCGATGGGCATGCCTGTTTGAGTGTCTTGAAATCATCAAGCCCGTTCGGTTTCACCGCCGAGCGGGATTGGACTTGGGGGCTTGCCGCTTCGCCGCGGCTCCCCTTAAATGCATCGGTTTCGGGTCTCTGTGGGAGTAACCCCTTGGGCGTTGTATAACCCTCGCCGTCTGGGAACTCCTCGCGACGTCCGCGTCGTCGAAGGGCCTTGAAGGAACCTCGACCTGCTGTAGAGCGGCGGTCAACGTTAATTTGAAATCTGACCTCAAATCAGGTAGGACTACCCGCTGAACTTAA					Unassigned			0.017459	0	0.00489447	0	0.00669985
5647_910	-	48	AACGCACATTGCGCTCCTTGGTATTCCGAGGAGCATGCCTGTTCGAGCGTCATTATCAACCCTCAAGCACTGCTTGGTATTGGGCGTCGTCCCCCACGGGACGGGCTCTAAAGGCCTCGGCGGCGGTGATCAGACCCTAAGCGTAGTAAAATACCAGCTTCGTGTGTTTGGCGCCGCTCTGCCTCGAGAAAACTCTCACCTCAAGGTTGACCTCGGATCAGGTAGGGATACCCGCTGAACTTAA					Unassigned			0.015707	0.000886248	0.00440962	0.00324103	0.00674961
5647_918	SH0168439.10FU	48	AACGCACCTTGCGCCCTCTGGTATTCCGGAGGGCATGCCTGTTTGAGTGTCATTAAATTCTCAACTTCAATAGTTTGTAATGAACTTGTTGAAGCTTGGACATGGAGGCTTGCTGGCATCTCAGATGTTTTCGGCTCCTCTTAAAAGCATTAGTGGATCCCGTTTGTTGGGCTACTTTGGTGTGATAATTATCTACACTTTGGTTAGTTCAATAGCATTCTAATGGTTATAGCGTTTATGTAGACTTGTTTCTACATTGGGTTGCTTGCATTTAGGTGCTCGACCTGAGGTTTTGCATCAGAACTTGGTGCTTTACCTAGCTTATTAGAGTGTAGGGCTTTATCTGCTTTCAAACCGTCTGTGTATGCGGACAATTTATTGACTATTTGACCTCAAATC…					Unassigned			0	0.00034834	0.014499	0	0.00437249
5647_943	SH0163496.10FU	48	AACGCACCTTGCGCTCCTTGGTATTCCGAGGAGCATGCCTGTTTGAGTGTCATGGTATTCTCAACCCTCCTGTGATTTCTTTTTAAAGATTGCAGCTGGGCTTGGACTTGGAGGTTTATTGCTGGCATCCTTTGTTGGATGTGGGCTCCTCTGAAAAGCATTAGCTGGAATATTGCCGAGCATGATTCAATGTGATAATTGTCTACGTTGCTTCAACTTGGTGTTAATTCTGTTCTAGCTTCTAAACGTCCTCTGGACAATATCTGAACATCTGACCTCAAATCAGGTAGGACTACCCGCTGAACTTAA					Unassigned			0.0145432	0.00290929	0.000176899	0	0.00515416
5647_960	SH0118499.10FU	48	AACGCACATTGCGCCCTTTGGTATTCCGAAGGGCATGCCTGTTCGAGCGTCATTACAACCCTCAAGCTCTGCTTGGTATTGGGTCTCGTCTATCTTGACGGGCCTTAAAATCAGTGGCGGTGCCATTAGGCTCTAAGCGTAGTAATTTTTCTCGCTATGGACGTCTGGTGGATACTTGCCAATAACCCCCAAATTTTTAAAGGTTGACCTCGGATCAGGTAGGGATACCCGCTGAACTTAA					Unassigned			0	0.000886248	0	0.0392108	0.00625894
5647_970	-	48	AACGCACCTTGCGCTCTCTGGTATTCCGGAGAGCATGCCTGTTTGAGTGTCATGAATCTCTCAACTCCTATAGTCTGTAATGGATCAATAGGGGCTTGGACTTGGAGGCTTGCCGGCGTCTGTCGGCTCCTCTTAAATGCATTAGCTATGGATCACGATGTGTACGATCTACGGTGTGATATATGTCTACGCTATGGATCTACATGCGAGTTACCGCCTTCACGGGTAGTGCTTTTCGGAGCCGTGTGACGAGTGAATACAAAGCTTCTAATCGTCTTAGGACAAATTTATCTGACATCTGACCTCAAATCAGGTAGGACTACCCGCTGAACTTAA					Unassigned			0.0123546	0	0	0.00265456	0.00412606
5647_1027	SH0023634.10FU	47	AACGCACATTGCGCCCGCTGGTATTCCAGCGGGCATGCCTGTTCGAGCGTCATTTCAACCCTCAAGCCCTGTGGCTTGGTGTTGGGGCGCTGCCGAGGCCCGCTTGCGGGTGCGGCAGGCCCCCAAATCTAGTGGCGAGCTCGCCAGTACTTCCGAGCGCAGTAGTGTAAAACCCTCGCTCAGGACGGGACTGGTGCGGCCCTGCCGTAAAACCCCATAAACTTCTGAAAATTTGACCTCGGATCAGGTAGGAATACCCGCTGAACTTAA					Unassigned			0.00103403	0.00428241	0.0128642	0	0.00518216
5647_1033	SH0116752.10FU	47	AACGCACATTGCGCCCACTGGTATTCCGGTGGGCATGCCTGTTCGAGCGTCATTATCCTCCCTCAAACCTCGGGTTTGGTGTTGGACCCAAGTTGTGTGAACAACTGGTCTCAAAGACAATGACGGCGTCCGTGGGACCCTCGGTGCAACGAGCTTTTAAGGAGCACGCGTCGAGTTTCAAGGACCTTCCGGGCCGGTCTCCTTCTTTATTTTACAAAGGTTGACCTCGGATCAGGTAGGAATACCCGCTGAACTTAA					Unassigned			0	0.00473007	0	0.0307251	0.00591155
5647_1109	-	47	AACGCACATTGCGCCCCCTGGCATTCCGGGGGGCATGCCTGTTCGAGCGTCATTACACCAATCAAGCTCCGCTTGGCATTGGGCCCTTCGTCCCCCTCGCGGGGGGCGGGCCTCGAAAACCTCGGCGAAGTCTCACCGGCTTTGGGCGTAGCAGAAATCATTTTTTTGAAAACGTCCTCGGGCCCGGCGAGTCTCCTGCCGCCAGCAAGAGCGGGAAACCGCACCTTCAAGGTTGACCTCGGATCAGGTAGGAATACCCGCTGAACTTAA					Unassigned			0.00829033	0.000330177	0.00296856	0.00468394	0.00417551
5647_1238	SH0156815.10FU	47	AACGCACATTGCGCCCCTTGGTATTCCGGGGGGCATGCCTGTTCGAGCGTCATTTCAACCCTCAAGCACAGCTTGGTATTGAGCCCATGTCAGCGATGGCAGGCTCTAAAATCAGTGGCGGCGCCGTTGGGTCCTGAACGTAGTAATATCTTTCGTTACAGGTTCTCAGCGTGCTTCTGCCAAAACCCAACTTTCTAGTGTTGACCTCGGATCAGGTAGGGATACCCGCTGAACTTAA					Unassigned			0.00209921	0.00494624	0.00485977	0.00587601	0.00420722
5647_43	SH0190168.10FU	47	AACGCACATTGCGCCCTTTGGCATTCCGAAGGGCATGCCCGTTCGAGCGTCATTACACCACTCGAGCCTGGCTCGGTATTGGGCGGCGGGGACCCCCCGCGCCTCTAATTTGTCGGCTGGACGGTTCGAATCTCAGCGTTGTGGTTTCATCAGGATCGCTGACGAGGACGACCGGACGCGCCGTTAAACCCCACCACAGGTTGACCTCGGATCGGGTAGGGATACCCGCTGAACTTAA					Unassigned			0.000968687	0.00596757	0.00678357	0.000440731	0.00385364
5647_740	SH0096473.10FU	47	AACGCATCTTGCGCTCCCTGGTATTCCGGGGAGCATGTCTGTTTGAGTGTCATGAATTCTTCAACCCTTTCTTTTCCTAGTGAATTGAGAGGTGTTTGGATCCTGAGCGTTGCTCCTAACCCGAGCTCGTTCGTAATACATTAGCATCCATATTCGAATTTCGGATTGACTTGGCGTAATAGACTATTCGCTGAGGAATCTAACTTCGGTTAGAGCCGTTTTTGAACTAGGAAGCTGCTAATCTAGCTTAGTCTACCTTTAGATTAGATCTCAAATCAGATAGGATTACCCGCTGAACTTAA					Unassigned			0.00114534	0.00121483	0.0132391	0.000422272	0.00462597
5647_800	SH0154910.10FU	47	AACGCACCTTGCGCCCCTTGGTATTCCGAGGGGCACACCCGTTTGAGTGTCGTGAAAATCTCAACCTCCTCGGTTTCTTCTGGACGCCGAAGGAGGCTTGGACTTTGGAGGCCTTTGCTGGCGTCTCTCGCCAGCTCCTCTCAAATGAATTAGCGGGGTCCTCTTTGCCGATCCTCGACGTGTGATAAGATGTTTCCATGTCTTGGTTTCTGGCTCTGTCGCCTTTGGGACCCGCTTCTAACCGTCTCAAGTCGAGACAACGTTTGAGCGTGTCTCCCTTCTCGGGAAACACCCTCGAGCCCACGAACCCTTGACCTCAAATCGGGTGAGACTACCCGCTGAACTTAA					Unassigned			0.00815407	0	0.00149268	0	0.00289464
5647_875	SH0079469.10FU	47	AACGCACCTTGCGCTCCTTGGTATTCCGAGGAGCATGCCTGTTTGAGTGTCATTAAATTCTCAACTTCATCAACTTTGTTGTTGAAGCTTGGATGTGGGGGTTTTGCAGGTCTGCCTTAATTGTGTGGTCTGCTCTCCTGAAATATATTAGCGGGTTGGCTTCCCTCTATCAGTGTGATAATTATCTACGCTGTGGATGGGTTTGGCTTTCAGACCAGCTTCTAATCGTCCTTCTAGGACAATCTCTTGACATTTTTGACCTCAAATCAGGTAGGACTACCCGCTGAACTTAA					Unassigned			0.00974846	0.00272699	0.00110518	0.00204593	0.00425541
5647_895	SH0070507.10FU	47	AACGCACCTTGCGCTCCTTGGTATTCCGAGGAGCATGCCTGTTTGAGTGTCATGGTATTCTCAATCTCTTCTGCTTTTGCAGCTGGGATTGGACTTGGAGGCTTGCTGGCAGATCCGTCTGTCTGCTCCTCTGAAATGCATTAGTTTGGACTGTCTCCGAGCATGCTTCAGCGTGATAATTGTCTACGCTGCTGCACTTGGTACAATAATGTCCCTGCTTACAACCGTCCCTCTGTGGACAACCTTTACACTTCTGACCTCAAATCAGGTAGGACTACCCGCTGAACTTAA					Unassigned			0.000381391	0.000478556	0.0162385	0.000422272	0.00509892
5647_973	SH0070544.10FU	47	AACGCACATTGCGCCCTTTGGTATTCCTTAGGGCATGCCTGTTCGAGCGTCATTTCAACCTTCAAGCCTGGCTTGGTGTTGGGTGCTTGTCCCGCCCCCGTGCGCGGACTCACCTCAAAGACATTGGCAGCCGCATCACCCAGCCGCGAGCGCAGCACATTGCGCGACCGACGGGGGGAGCGTGCTATCCAGAAGCATTTCTAGTCTTGACCTCGGATCAGGTAGGGATACCCGCTGAACTTAA					Unassigned			0.0013693	0	0.0239521	0	0.00749165
5647_986	-	47	AACGCACATTGCGCCCCTTGGCATTCCGGGGGGCATGCCTGTTCGAGCGTCATTAAAACCATCAAGCACCGCTTGGTATTAGGCCGCCGTCCGCCCCTCGCCGGGCGGGCCGGCCTCAAATGCCTCGGCGGAGTCGAGCGGGCTTCGGGCGTGGTAGAGCACATCGCGACGTCCAACGGAGCCCTTCGGCCCCCGCCGATGGGAACCCTTCTCACTGGTTGACCTCGGATCAGGTAGGAATACCCGCTGAACTTAA					Unassigned			0.00425137	0.00440122	0.00511686	0	0.00388995
5647_1038	SH0177807.10FU	46	AACGCACATTGCGCCCTTTGGTATTCCGAAGGGCATGCCTGTTCGAGCGTCATTATCACCCCTCAAGCCTGGCTTGGTGTTGGACTCTCGGTCTGTTACAGGACCGGTCCCAAAGATAATGGCAGGTTGGTCGCAACCTCGGTACACTGAGCTTTCACTAGCACGTACTTGTAGGCGGCGAGCAGCCTGGTCTACCCTCCAATTTTTACAAGGTTGACCTCGGATCAGGTAGGGATACCCGCTGAACTTAA					Unassigned			0.00631238	0.00868755	0.000525726	0.000997084	0.00437627
5647_1103	SH0171035.10FU	46	AACGCACCTTGCGCTCCTTGGTATTCCGAGGAGCATGCCTGTTTGAGTGTCATTAATATATATCAAACCTTCTTATTGAATGGTTTGGATGTGGGGGCTTGCTGGCATCTTATTAAAGGGTTCAGCTCCCCTGAAATGCATTAGCAGAACAGCCTGTTCATTGGTGTGATAAACTATCTATGCTATTGAATGAGGTGCAGTTCGGCTTTCTAACTGTCCTTGGACAATTTATCATTTATGTGACCTCAAATCAGGTAGGACTACCCGCTGAACTTAA					Unassigned			0.000298218	0.000248936	0.00973694	0.000818489	0.00315588
5647_1123	SH0064000.10FU	46	AACGCACCTTGCGCTCCTTGGTATTCCGAGGAGCATGCCTGTTTGAGTGTCATGAAATTCTCAACCTCTCTAGTTTTTTGAACTGGTTAGGCTTGGATTTTGGAAGTTGCTGGCTCACTATGAATCAGCTCTTCTTAAATATATTAGCGAAGATCTTTGCTGCTCATCATTGGTATGATAATTATCTATATCATTGATAACCAGTGTCCCTCACGGGAGAGGTCTTGCTTCTAATAGTCTTTTTAAAGACAATCTGATAACTTTTGACCTCAAATCAGGTAGGACTACCCGCTGAACTTAA					Unassigned			0.00620277	0.0033943	0.00300178	0.00618282	0.00455269
5647_1163	SH0140494.10FU	46	AACGCACATTGCGCCCCCTGGTATTCCGGGGGGCATGCCTGTCCGAGCGTCATTGCTGCCCTCAAGCACGGCTTGTGTGTTGGGCTCCGTCCCCCCGGGGACGGGCCCGAAAGGCAGCGGCGGCACCGAGTCCGGTCCTCGAGCGTATGGGGCTTTGTCACCCGCTCTGTAGGCCCGGCCGGCGCCAGCCGACAACCCATCATCCTTTTCAGGTTGACCTCGGATCAGGTAGGGATACCCGCTGAACTTAA					Unassigned			0.00671204	0.0063271	0.0036243	0.00490711	0.00542539
5647_1167	SH0072241.10FU	46	AACGCACATTGCGCCCCTCGGTATTCCGGGGGGCATGCCTGTTCGAGCGTCATTGCACTCCCTCAAGCGTAGCTTGGTGTTGGGTCGTCGCCCCTGTGGGAGCGTGCCCGAAAAGCAGTGGCGGTCCGGTGGGGCTTCAAGCGTAGTAAACAATCGCCTTTTAAGGTGTTCGCTTTGGAAGTCTTCCGCCGCGGCCGGCCAATTCAACCTCATATCTTCCAAGAATTGACCTCGGATCAGGTAGGGATACCCGCTGAACTTAA					Unassigned			0.000862538	0.0126047	0.00046672	0.000892411	0.00368049
5647_1225	SH0163384.10FU	46	AACGCACATTGCGCCCTGTGGTATTCCGCAGGGCATGCCTGTTCGAGCGTCATTTTACCCCCTCAAGCACTGCTTGTTGTTGGGCGTTTGTCCCACCTTTTGGTATGGACTCGCCTTGAATATATTGGCAGCCACCTCCTTGGCTTCGAGCGCAGCACCTTTGCGTCCGGTACTTGGGGGTTGTGGCTCTCCAAAAGCACTCCTTTCGGTTGACCTCGGATCAGGTAGGGATACCCGCTGAACTTAA					Unassigned			0	0	0.0130554	0.00481926	0.00460095
5647_1684	-	46	AACGCACATTGCGCCCTCTGGTATTCCGGGGGGCATGCCTGTTCGAGCGTCATTACAACCCTCAAGCTCTGCTTGGTATTGGGCACCGCCTCCCCCACGGGGCGGCGTGCCTCAAAGTCAGTGGCGGCGCCTTCCGGCTCCAAGCGCAGTAATTATTTCTCGCTCTGGTGCTCCGGTCTGCTCCTGCCAGCAACCCAAACTTTTTTTAATGGTTGACCTCGGATCAGGTAGGGATACCCGCTGAACTTAA					Unassigned			0.0027182	0.00918229	0.00134638	0.0031735	0.00399599
5647_1810	SH0001314.10FU	46	AACGCACATTGCGCCCGCCAGTATTCTGGCGGGCATGCCTGTTCGAGCGTCATTTCAACCCTCAAGCACAGCTTGGTGTTGGGACTCGCGTTAATTCGCGTTCCCCAAATTGATTGGCGGTCACGTCGAGCTTCCATAGCGTAGTAGTAAAACCCTCGTTACTGGTAATCGTCGCGGCCACGCCGTTAAACCCCAACTTCTGAATGTTGACCTCGGATCAGGTAGGAATACCCGCTGAACTTAA					Unassigned			0.00433589	0.00548881	0.00409257	0.00209137	0.00420607
5647_2014	SH0183976.10FU	46	AACGCACATTGCGCCCTTTGGCATTCCGAAGGGCATGCCTGTTCGAGCGTCATTACACCACTCAAGCCTGGCTTGGTATTGGGCGTCGCGCCCCCGCGCGCGCCCTAATGTCTCCGGCTGGACCGTCCGTCTCTAAGCGTTGTGCATTCATCCGCTTGCGAGGCCGGGCGGCCTGGGCCGTTAAACACCCCCATCAAAGGTTGACCTCGGATCAGGTAGGGATACCCGCTGAACTTAA					Unassigned			0.0113558	0.00379193	0.000677151	0.0070749	0.00565265
5647_406	SH0155897.10FU	46	AACGCACATTGCGCCCCTTGGTATTCCGGGGGGCATGCCTGTTCGAGCGTCATTTCACCACTCAAGCCTCGCTTGGTATTGGGCGACGCGGTACGCCGCGCGCCCCAAATCGACCGGCTGGGTCGACCGTCCCCTCAGCGTTGTGGCAACTATTCGCTAAAGGGTGTCGCGGTCGGTCACGCCGTAAAACAAGACCTCATTTCTAAGGTTGACCTCGGATCAGGTAGGGATACCCGCTGAACTTAA					Unassigned			0.0111763	0.00335784	0.00233798	0.000446032	0.00496048
5647_441	SH0072057.10FU	46	AACGCACATTGCGCCCTTTGGCATTCCGAAGGGCATGCCTGTTCGAGCGTCATTACACCACTCAAGCCTCGCTTGGTATTGGGCGCCGCGGTCCGCCGCGCGCCTCAATGTCTCCGGCTGAGCCGTCCGTCTCTAAGCGTTGTGAATCAATCAATCCGCTTGCGAGGCCGGGCTGGCTGCGCGCCGTTAAACCCCCCATTCTTCTAGGTTGACCTCGGATCAGGTAGGGATACCCGCTGAACTTAA					Unassigned			0.00467871	0.00464768	0.00500922	0.00241476	0.00442005
5647_4977	-	46	AACGCACATTGCGCCCCCTGGCATTCCGGGGGGCATGCCTGTTCGAGCGTCATTAACACCACTCAAGCTCAGCTTGGTATTGGGTCAAGCCAGCGATGGCTGATCACAAATTCAGTGGCGGCTCCGCTGGGTTCCGAGCGTAGTAATATCATCTCGCTAGGGTGCCCCGCGGTTGACGACCAACAACCCTAATTCTTAAGGTTGACCTCGGATCAGGTAGGAATACCCGCTGAACTTAA					Unassigned			0.00309876	0.00163704	0.00955015	0.00191574	0.00445869
5647_612	SH0062461.10FU	46	AACGCATCTTGCGCCCTTTGGTATTCCGAAGGGCATGCCTGTTTGAGTGTCATGAAAACATCATCCCATCGGGTTTCCGATGGCATGGACTTGGGTGTTGCCGTCTGGCTCGCCTCAAAAGCCTTAGTGGTTCGAGTCGAATCTGGCGTAATAAGTTTCGCTGGCCTAGACGAAAGACTGCTTTACCCGTCTTCTGACATCTTTTGCTCTGACCTCAAATCAGGTAGGACTACCCGCTGAACTTAA					Unassigned			0.00454689	0.0113394	0.00104412	0.0045721	0.00521056
5647_794	SH0164651.10FU	46	AACGCACCTTGCGCTCCTTGGTATTCCGAGGAGCATGCCTGTTTGAGTGTCATTAAATTCTCAACCTCTTCCATTTTTATTAATGGTTTAGGCTTGGATGTGGGGGTTGCGGGCTTCTCAGAAGTCGGCTCTCCTTAAATGCATTAGCGGAACCTTTGTGGACCGTCTTTGGTGTGATAATTATCTACGCCATGGTCGTGAAGCAGTTTTACATGGGGTTCAGCTTATAACCGTCCATTTACTTGGACAACTTTTGACATTTTGACCTCAAATCAGGTAGGACTACCCGCTGAACTTAA					Unassigned			0.0109587	0.000302956	0	0.000656814	0.00347405
5647_811	SH0186745.10FU	46	AACGCACCTTGCGCTCCTTGGTATTCCGAGGAGCATGCCTGTTTGAGTGTCATTAACCTCTCAACCCCACCGGTTTTGCGACCGGCTGGCGGCTTGGACTTGGAGCGTGCTGGCGCAAGTCAGCTCCTCTTGAAATGCATTAGCGAGTTCACTTCTCTCGCGGCTGGTGTGATAACTATCTACGCCTGCATGCCGTGTCTGTCGAGTGCTCGCTCACAGCCGTCCCTTGTGGACAACTTCAACCATCGTGACCTCAAATCAGGTAGGACTACCCGCTGAACTTAA					Unassigned			0.00975107	0.00149246	0.00158682	0.00304237	0.0042439
5647_842	-	46	AACGCACATTGCGCCCTCTGGTATTCCGGAGGGCATGCCTGTTTGAGTGTCATTAATCTCTCACAGAGAATCCTTGTTTGGTTCTCTGTTGGTGTTGGGATTTGTGAGTATCTTTGATATTCACTGTCCTCAAATGAATTGGTGCGGCCCGCCGCCCGGTTACACAACGTTCTAGGTTCGTCCAACTCGTTGATCATGCCGGTTGCAACAATGGTTGCTGCACCTAAAGCCTGCTATGTGCCTCTGTGCCCATAGCCACACCTCATTTATTGACCTCAGATCAGGTAGGAATACGCGCTGAACTTAA					Unassigned			0.0121897	0.000289006	0	0.00711301	0.00483509
5647_923	SH0141914.10FU	46	AACGCACCTTGCGCTCCTTGGTATTCCGAGGAGCATGCCTGTTTGAGTGTCATGAAGTTCTCAACTGCTTTGACTTTATTGTTGAAGTGAAGTTGGATTTGGAGGATCTTTGCTGGCGTGAGCTTGAGTGTACATTGTATGCATGCTTGCTTGTCGGCTCCTCTCAAAAGTATGAAACCTTTCCAGTAGATCTTGGCGAAAAGAGTATCTTCGACGTGATAACTATCTGCGTCGTTGAGAAAGCTTAAGAGCAGGGCCCCTTCAAAGGCTCCTACAGGAAAAGGTTCACGCAATATGTCTTCTTCCCAGGAGACTGCTGCCTTGACCAATTCGACCTCAAATCAGGTAGGACTACCCGCTGAACTTAA					Unassigned			0.000816427	0.00286747	0.00705799	0.00835151	0.0043334
5647_924	SH0154932.10FU	46	AACGCACCTTGCGCCCCTTGGTATTCCGAGGGGCACACCCGTTTGAGTGTCGTGAAAATCTCAACCTCCTTGGTTTCTTCTGGAGACCGATGGGGGCTTGGACATTGGAGGCCTTTGCTGGTGTCTCTCTTGAAGGGCCCAGCTCCTCTTAAATGAATTAGCGGGGTCCTCTTTGCCGATCCTTGACATGTGATAAGATGTTTCCGTGTCTTGGTCTCTGGCTCTGTTGCTTTTGGGACCCGCTTCTAATCGTCTCAACCTTGCATCGAGACAAACGTCTGAGCGTGGCTCCCTTCCCTGGGAAACTCTCTCGACCTCACGAACCCTTGACCTCAAATCGGGTGAGACTACCCGCTGAACTTAA					Unassigned			0.00351381	0.00812081	0.00110474	0	0.00341039
5647_975	SH0102861.10FU	46	AACGCATCTTGCGCCTTTTGGTATTCCAAAAGGCACACCTGTTTGAGTGTCATGAAACCCTCTCATTAAACCATTTTGTTCTTGAACAAGATAGTTTAGTGGATGTTGAGTGTTGCTGTCATTAGCTCACTTTAAATATATCAGTTACTTTTCAAATGAGTTGGATTGACTTGGTGTAATAATTTTATCATCACATCAAGGAAAGTAGCAATACTTGCCATCTTGTTTAAACAAAAGGGACTTCTAAAAACCCAATTAATTATTTTTTAAGACCTCAAATCAGGTGGGACTACCCGCTGAACTTAA					Unassigned			0.0120709	0.00108168	0	0.000549701	0.00398654
5647_1058	SH0097699.10FU	45	AACGCACCTTGCACCCCTTGGTATTCCGAGGGGTACGCCTGTTTGAGTGTCGTGAAATTCTCAACCCCGCCCCCTTTTGCGAGGGGTTTGTCGGTGGCTTGGACTTGGAGGCTTTTTGCCGGGGGATTCGTTCCTCGGCTCCTCTCGAAGGCATTAGCAGGACCCTTGCGGCCTCGGTGTGATAATTGTCTACGCCGCGGGCTTAGCTCCTCTGGGACCTGCTTACAACCGTCTCGCAAGGGACACTTTCATCGAAACTTGACCTCAGATCAGGCGGGACTACCCGCTGAACTTAA					Unassigned			0.00886647	0.00160315	0.00152821	0.000772983	0.00363859
5647_1092	SH0121938.10FU	45	AACGCACATTGCGCCCATTAGTATTCTAGTGGGCATGCCTGTTCGAGCGTCATTTCAACCCTTAAGCCCCTGTTGCTTAGTGTTGGGAGCCTACGGTAATAGTAGCTCCTGAAAGTTAGTGGCGGAGTCGGTTCACACTCTAGACGTAGTAGATTTTATCTCGCCTATCAGTTGGACCGGTCCCTTGCCGTAAAACCACCTAATTTCTAAAGGTTGACCTCGGATCAGGTAGGAATACCCGCTGAACTTAA					Unassigned			0.016826	0.00337183	0.00230632	0.00271091	0.00700327
5647_1162	SH0160077.10FU	45	AACGCACCTTGCGCTCCTTGGTATTCCGAGGAGCATGCCTGTTTGAGTGTCATGAAATTCTCAACCTTTTTGGCTTTTCCTAAAGTCGATCAGGCTTGGATGTGGGAGTTTGCGGGCTTTTCTAAAGTCGGCTCTCCTTAAATTTATTAGTAGGGACCTCTGTTGCCTTAGCTTTTGGTGTGATAATTATCTACGCCATCATGTGAAGCAGCTTTAAACTTGGAGGTTACTGCTCTCTAACTGTCTCACATGGGACATTTCCTGACAATTTGACCTCAAATCAGGTAGGACTACCCGCTGAACTTAA					Unassigned			0.000947728	0.00670966	0.00630784	0	0.00382404
5647_777	SH0023373.10FU	45	AACGCACCTTGCGCTCCTTGGTATTCCTTGGAGCATGCCTGTTTGAGAGTCTTGAATATCTCTGCTTTTATATTTTTTAATTAAGATGTAACAAGTCAGGTCCTTGAGTCTGCTTGCGGTTTGTTACGAACACAAGCTTACTTTAAATGAATTAGCTGGATTTCAGCAGAGTTGTTAAGTAACATTTTGAACTCTCGTAATATGAAGTCTGCTTCTAACTTTTTTATCCAATGAGATAAATTTATTTCTATTGGCCTCAAATCAGGTAGGACTACCCGCTGAACTTAA					Unassigned			0.00441193	0.0022371	0.0060045	0.00768533	0.00484395
5647_870	SH0137698.10FU	45	AACGCACCTTGCGCTCCTTGGTATTCCGAGGAGCATGCCTGTTTGAGTGTCATTAAATTCTCAACCTCACCCATTTTGTCATGAAGTGGTTCGTGTAGGCTTGGATGTGGGGGCTTGCAGGTCCGACCCTTCTGGGTTGGTCTGCTCCTCTGAAATGCATTAGTGGGTTGTGCCCCTAATCTATTGGTGTGATAATTATCTACGCCGTGGATCAGGATTGGCGATCAATGACCTGCTGATAACCGTCCGTCTCGGACAGCTTTGACATTTTTGACCTCAAATCAGGTAAGACTACCCGCTGAACTTAA					Unassigned			0.0116103	0	0.00130033	0.00180842	0.00415616
5647_936	SH0176627.10FU	45	AACGCACCTTGCGCTCCTTGGTATTCCGAGGAGCATGCCTGTTTGAGTGTCATTAAATTCTCAACCTTATTGGCTTTTGCTGATAATGGCTTGGATTTGGGGGTCTTTTGCTGGCTTTCCCAAGTCAGCTCCCCTTAAATATATTAGCTGGTGCCTCTGGTTAACCATCTATTGGTGTGATAATTATCTACGCCGTGGATGTTAGCCGTTTTATAGGTGCACTGCTTCTAACCGTCTGTTCATTCGGACAACCTCATTGACATTTTGACCTCAAATCAGGTAGGACTACCCGCTGAACTTAA					Unassigned			0.00137997	0.0109771	0.000779183	0.0085084	0.00469509
5647_962	SH0062439.10FU	45	AACGCATCTTGCGCCCTTTGGTATTCCGAAGGGCATGCCTGTTTGAGTGTCATGAAAACATCATCCCATCGGGTTTCCGATGACGATGGATTTGGGTGTTGCCGTCCGGCTCGCCTTAAAAGCCTTAGTGATTCCGAGGTCGAATCTGGCGTAATAAGTTTCGCTGGCCAAGACTGAGAGGACCGCTCATAACCCGTCTTCTGACATTTTTTGCTCTGACCTCAAATCAGGTAGGACTACCCGCTGAACTTAA					Unassigned			0.00452611	0.000605912	0.00743676	0	0.00371117
5647_1001	SH0091896.10FU	44	AACGCACCTTGCACCTTTTGGTTATTCCGAAAGGTACGCCTGTTTGAATGTCACGAAACCCCCCTCGGCCCTCATTCTTTCTAAAAGCATGGGGGACGGATTCTGAGTGTTGGCGTGTCAACGCCTCGCTTCAAATAGATTAGCACTTTTGGATGGTATACTATTAGTTCAAAAGACGTACTTGATGTTGTATTTATATTTCATTGAGGCAGTCTTTGGTCGCTCCGACTATCCGCTAATAGGGCAACTTGAAGAATAGCTTCCTAACCCTATCAACTTAATTAAGTAATTAATTAATCTTTAGACTTCAAATCAGGTGGGACTACCCGCTGAACTTAA					Unassigned			0.00719164	0.001417	0.00696092	0.000767819	0.00469319
5647_1048	SH0171572.10FU	44	AACGCACATTGCGCCCTATGGTATTCCGTAGGGCATGCCTGTCTGAGCGTCAGCTCCCCCCCACTCAAGCATCTTTGTGAAGCTTGGATTACTTTGAAGAAGTGGCCTTCTTGCAAGGCTGCTCTTCAGAAATTCATCGGCAGTATGGTTTGTCTCTCAACCAGACGTAATAATAATAAAACCGTCTATTGGGGAATCATTGTACTTGCCCAAACACACCCATCTTTAACTGGGTGACCTCAGATCAGGTAGGGATACCCGCTGAACTTAA					Unassigned			0.00278226	0.0051004	0.00218112	0.00755847	0.00391854
5647_1061	SH0174198.10FU	44	AACGCACATTGCGCCCCGTGGTATTCCGCGGGGCATGCCTGTTCGAGCGTCATTTCAACCAATCCAGCGTGCTGGGTCTTGGGCTTCGCCTCCGGGCGGGCCTTAAAATCAGTGGCGGCGCCACCCGGCTCTAAGCGTAGTAATTCTTCTCGCTACAGGGTCCCGGGTGGAGGCTGGCCAGCAACCCCTAAATTTTCAAAGGTTGACCTCGGATCAGGTAGGGATACCCGCTGAACTTAA					Unassigned			0.00448821	0.000800624	0.00396198	0.0139889	0.00487535
5647_1086	SH0019402.10FU	44	AACGCACCTTGCGCCTCTTGGTATTCCGAGAGGCATGCCTGTTTGAGTGTCTTATAAAATCAATCCCCACGGGTTTCTTGACCCGGCGGTGGACTTGGAGTTGGGCGTTTGCCGGTCACACGGCTCGCCTTAAAGACCTTAGTGGGATCGATGGCCTATGGCTTGACGTAATAAGTTTCGTCTCGTCCGGTCTTCTGAGCCTGCTCACAACCCTGCCCTCGGGCAACCACTTTATGCTAGACCTCAAATCAGGTAGGACTACCCGCTGAACTTAA					Unassigned			0.00745578	0.00503215	0.000597607	0.000853322	0.00380718
5647_1104	SH0019410.10FU	44	AACGCACCTTGCGCCTCTTGGTATTCCGAGAGGCATGCCTGTTTGAGTGTCTTATAAAATCAATCCCCACGGGTTTCTTACCTGGCGGTGGACTTGGAGTTGGGCGTCTGCCGGTCACACGGCTCGCCTTAAAGACCTTAGTGGGAGTATCGACCTATGGCTCGACGTAATAAGTTTCGTCAGGTCCGGTCGGTGATGCCCGCTCATAACCCGCCCCTGGGCAACTACTTTATGCTAGACCTCAAATCAGGTAGGACTACCCGCTGAACTTAA					Unassigned			0.00383697	0.00166062	0.00593765	0.00565429	0.00419459
5647_1175	SH0182028.10FU	44	AACGCACATTGCGCCCCTCGGTATTCCGGGGGGCATGCCTGTTCGAGCGTCATTACCCCCCTCAAGCGTAGCTTGGTGTTGGGCTCTCGTCGATCGCGGCGTGCCCGAAAACCAGTGGCGGTCCGGAGCGACTTCAGGCGTAGTAAATCTTCTCCCGCTTCGAACGTTCGCGCCGCGACCGGCCAAAACCCCGATTTATTTCGAACGATTGACCTCGGATCAGGTAGGGATACCCGCTGAACTTAA					Unassigned			0.00212109	0	0.0106928	0	0.00379874
5647_1193	SH0168145.10FU	44	AACGCACATTGCGCCCCTTGGCATTCCGAGGGGCATGCCTGTTCGAGCGTCATAACACCCCCCTCAAGGCACCGTTTGTGTGACTTTGGTGTTGGGGCTCGCCCATTCGGGTGGCCCTTAAAGACAGTGGCGGTGCCGGCGTGGGCTCTACGCGTAGTAACTTTTATCTCGCGACAGAGCACTGACGGCTGCTAGCCAAAAGCTCCATCTTTTTAGATTTATCTATCAAAGGTTGACCTCGAATCAGGTAGGGATACCCGCTGAACTTAA					Unassigned			0	0	0.0191172	0	0.00565058
5647_1194	SH0015023.10FU	44	AACGCACATTGCGCCCCTTGGTATTCCGAGGGGCATGCCTGTTCGAGCGTCATTATGACCAATCAAGCCCAGCTTGGTATTGGGGTTCGCGGTTTCGCGGCCCTTAAAATCAGTGGCGGTGCCGCCCGGCTCTAAGCGTAGTAACTTTCTCGCTATGGTGTCCGGGTGGTCTCCTCCAAAACTCCCCCAACTTCTAGGTTGACCTCGGATCAGGTAGGGATACCCGCTGAACTTAA					Unassigned			0.00529002	0.00101045	0.000356557	0.0104343	0.00355594
5647_1235	SH0005730.10FU	44	AACGCACATTGCGCCCTCTGGTATTCCGGAGGGCATGCCTGTTCGAGCGTCATTATCAACCATCAAGCTCTGCTTGGAATTGAGCGTCACCCCCCCCTCTCCGGGGTGGGCGCGCTTCAAACCGGTCGGCGGTGGCTCAGGCCTCTCAAGCGTTAGTAATACTTCCCGCTTCTGGAGACTGTGGTCGCCCGCCTCCAAAACCCAATACCTCAAGGTTGACCTCGGATCAGGTAGGGATACCCGCTGAACTTAA					Unassigned			0.00113525	0.000760356	0.00968078	0.00376309	0.00397218
5647_873	SH0055876.10FU	44	AACGCATATTGCGGTCGAGGCTTCGGCCAAGACCATGTCTGCCTCAGCGTCGGTGTGAACCCTCATTCCCCCTCACGGGTGGAGTGGACCTGGCCTCCTCAGTCCTAGTGGCTGGGCTGGCTGAAATTCGGAGGCTCCCGCTCGGGCCTGTATGGCAGCAGCAAGGTAGGTAGTTTACTACTCCGGCTGATGCTTTGGGCACGTGGCATGAGCCCGCAGGAAATTCTCACCTTTTCGACCTGAGATCAGGCAAGGCTACCCGCTGAACTTAA					Unassigned			0.0117874	0.000438602	0.00640397	0	0.00554895
5647_1028	SH0158870.10FU	43	AACGCACATTGCGCCCTTTGGTATTCCGAAGGGCATGCCTGTTCGAGCGTCATTATCACCTCTCAAGCCCTGGCTTGTTGTTGGACTTTTGGTCCCGCCCTCGTGGCGCGACCGGTTCCAAAGACAATGACGGCGTCCGTGGGACCCTCGGTACAATGAGCTTTCACCAGCACGTATCAGAGTTGAAAGGTTCTCGGGCCCGGTCTCCTTTTATTTTAACAAGGTTGACCTCGGATCAGGTAGGAATACCCGCTGAACTTAA					Unassigned			0.000648859	0.0151462	0.00294312	0.000368642	0.00490176
5647_1046	SH0010051.10FU	43	AACGCACCTTGCGCCTTTTGGTATTCCGAAAGGCATGCCTGTTTGAGTGTCATGAACTCTCAACCCCCTCGGGTTTCCGATCGGGTTGGACTTGGGTGTTGCCATCATGGCTCACCTTAAATGACTTAGTGGATGTCTCCCCTAGTCAATGTAATAAGTTTCATTGGCGAAGGGTTCAGTCTGCTCACAACCGCCTTTATCGGCAACATTTGTACTCTGACCTCAAATCAGGTAGGGCTACCCGCTGAACTTAA					Unassigned			0.00153447	0.000387764	0.00373002	0.0152446	0.00400836
5647_1047	SH0102794.10FU	43	AACGCACCTTGCGCCTTTTGGTATTCCAAAAGGCACACCTGTTTGAGTGTCATGAAACCCTCTCATTAAATAATTTTGATTAATTATTTTCAATGGATGTTGAGTGCTGCTGTTATTAGCTCACTTTAAATATATAAGTCACTTTTCAAATAAGTTGGATTGACTTGGTGTAATAATTTTATCATCACATCAAGGATTGTAGCAATACTGCCATCTTATTGAAGGGAGACTCCTAAAAAACCCCCTTTTTTTTTTAAGACCTCAAATCAGGTGGGACTACCCGCTGAACTTAA					Unassigned			0.00374672	0.000937248	0.00686829	0.00363803	0.00395152
5647_1070	SH0111464.10FU	43	AACGCACCTTGCGCTCCTTGGTATTCCGAGGAGCATGCCTGTTTGAGTGTCATTAATATATCATTCTCATCAGCTTTTGCTTGTTGAGTTTTGGATGTGGGGGTATATTTTTTGTTGGCCTTTTCTTTTGAGGTCAGCTCCCCTGAAATCTATTAGCGGAACAATTTGTTGACCGTTCATTGGTGTGATAACTATCTACGCTATTGACGTGAAGCAGGTTCAGCTTCTAACAGTCCATTGACTTGGACAATTCTTCATTAATGTGACCTCAAATCAGGTAGGACTACCCGCTGAACTTAA					Unassigned			0.00850963	0	0	0.000691176	0.00266685
5647_1094	SH0102847.10FU	43	AACGCATCTTGCGCCTTTTGGTATTCCAAAAGGCACACCTGTTTGAGTGTCATGAAACCCTCTCATTAAAACATTTTTATTAATGCCTTTTTAATGGATGTTGAGTGTTGCTGTTATTAGCTCACTTTAAATATATAAGTCACTTTTCAATAAGTTGGATTGACTTGGTGTAATAATTTTATCATCACATCAAGGAAAGTAGCAATACTGCCATCTTGTTTTTGAAGGGAGACTCCTAAAAACCCCCCCTTTTAAACATTAAGACCTCAAATCAGGTGGGACTACCCGCTGAACTTAA					Unassigned			0.00662843	0	0.00628673	0.0078662	0.00506385
5647_1133	-	43	AACGCACCTTGCGCCCAACGGGCATGCCAGTTTGAGAGCCTTTTCATACTCGGCAAGCAGTTCTCTGCTTGACGGATTTGAGCGCTGCCGTCGGCTCGCTCTGAATGCATTAGCGGCTAATGAGGCTGCGACAACGTGATAAGTATTTCGTTGCTGCAGTGGACTTGCTGCTTCAAACCGTCTTCGGACACTTCTAATGCTAGGCATCAAAGTGGTAGGATTACCCGCTGAACTTAA					Unassigned			0.00829651	0.000924667	0.00377813	0.0035698	0.00439346
5647_1135	-	43	AACGCACATTGCGCCCCTTGGTATTCCATGGGGCATGCCTGTTCGAGCGTCATTTGTACCCTCAAGCCTTGCTTGGTGTTGGGTGTTTGTCTTCGCCTTGCGTAGACTCGCCTTAAATATATTGGCAGCCGGTATACTGGTTTGAAGCGCAGCACATTTGCAATTCAGGCCTGCTAGTATTGGCACCCATAAAGACTTTTAACACTTTTGACCTCGGATCAGGTAGGGATACCCGCTGAACTTAA					Unassigned			0.00166175	0	0.0084089	0.00785737	0.00419536
5647_1168	SH0064197.10FU	43	AACGCACCTTGCGCCCTTTGGTATTCCAAAGGGCATGCCTGTTTGAGTGTCATTAAATTCTCAAAGCTCTGCTTTGGATTTGAAGACTGCTGGCTTACTCCAGAGTCAGCTTCTTTGAAATGCATTAGTAGGATCATCATGCTGGATCGATACAGGTGTGATAAGATATCACCATCTGAGATTAGGCAAGAATTCCTGCTCATAATATACTTTTGTATTTGACCTTTGACCTCAAATCAGGTAAGACTACCCGCTGAACTTAA					Unassigned			0.000571669	0.000377445	0.00225867	0.0234197	0.00454003
5647_1254	SH0103216.10FU	43	AACGCACATTGCGCCCCTCGGTATTCCGGGGGGCATGCCTGTTCGAGCGTCATTACACCAATCAAGCCCCGGCTTGGTCTTGGGCGTCGCGGTCCGCCGCGTGCCTCAATGTCGCCGGCTGGTGCGTCCGTCTCCGAGCGTCGTGACTTCATTGTTCGCTTCTGGAGGCCGGACGGGCCACGCCGTCAACCCCCCATATCTAAAGGTTGACCTCGGATCAGGTAGGGATACCCGCTGAACTTAA					Unassigned			0.00331985	0.000990531	0.00583315	0.0128979	0.00495627
5647_1343	-	43	AACGCACATTGCGCCCCTTGGTATCCCGAGGGGCATGCCTGTCCGAGCGTCGCAGGAAGGGAATCGAGCCCGTAGGGCCCGGTCTTGGGGGCTGGCCTCCGTCTGACGGAGGCCCCCCTGAAATTCATCGGCGAGGAAACCGACCCCCGGCGTATTAGATTTCTGAACGTCAGGAGCACCGGTAGACTCCGCCGTACAAACTTTTTTGTCACAATCGACCTCGGATCAGGTAGGAATACCCGCTGAACTTAA					Unassigned			0.00846078	0.00128837	0.000469649	0	0.00300606
5647_1380	SH0186585.10FU	43	AACGCACATTGCGCCCCTTGGTATTCCGAGGGGCATGCCTGTTCGAGCGTCATTACACCACTCAAGCCTCGCTTGGTATTGGAGGACGCGGTTCGCCGCGCCTCTCGAATCGTCCGGCTGAGTTCACCGTCTCTTAGCGTTGTGGAAATCTATTCGCTTACGAGATCCGGTGGCGCTCACGCCGTTAAACACCTTTCTCAGGTTGACCTCGGATCAGGTAGGGATACCCGCTGAACTTAA					Unassigned			0.000314564	0.00120808	0.0125452	0.00295605	0.00455935
5647_1431	-	43	AACGCACATTGCGCCCTCTGGTATTCCGGGGGGCATGCCTGTTCGAGCGTCATTTAAACCAATCACATTAGTGGTATTGGGGCTTGCCGGTCGGCATCCCTTAAAATCAGTGGCGGTGCTATAGGCTCTCAGCGAAGTACATATTAGCTGTTGACCCCTAGAAACACCCGCCATAACCCCAACTTCTTAAGGTTGACCTCGGATCAGGTAGGGATACCCGCTGAACTTAA					Unassigned			0.0054148	0.00126684	0.00550283	0.0027681	0.00399812
5647_1688	SH0026410.10FU	43	AACGCATATTGCGCCCCACGGCCTCGGCCCAGGGCATGTCTGCCTTAGCGTCTGTTTACCCCCTCTCCCCCCTCTCACATACTGTGAGATCGGGAAGGTTGTGGTCTTGTGCTGCGGCACTTGGCCGAAATTCAGTGACACTGCAGGGACCGTTAATCGGACTCCAGCTTGGTAGGCTTTTCCCTCGTGGAATTATGCATGCCGCTGTTGGCCGTGGACCACTGCAGCCGTCAAGCAGGGAAACCTTTCAACTTTAGACCTGAGGTCAGGCAAGACCACCCGCTGAACTTAA					Unassigned			0	0.000330177	0.0222225	0	0.00665082
5647_2353	SH0074309.10FU	43	AACGCACATTGCACCCGGTGGTATTCCGCCGGGTATGCCTGTTCGAGCGTCTGTAGAACAACACCTTTAGCAAGCTTTATGCTTGATTTTGGGGTTGCGGCGTCAAGCTGCAGCCCTCAAGTCCACGGGCGGTTCCAGTAGGTTCTATGCGTAGTAATTTCTCCTCGCTACAGAACTTTGCCGGCACATTTGGTATTAAGCCCAGCAATGGCGACTCCAAGCCCTTAACACCCAATTTTAGTTTGACCTCGGATCAAGTAGGGATACCCGCTGAACTTAA					Unassigned			0	0	0.00216992	0.0365445	0.00626858
5647_2981	-	43	AACGCACATTGCGCCTCTTGGTATTCCGAGGGGCATGTCTGTTTGAGCGTCAGTACACACCTCCACCCCGGATCTTTGCGGATCCCCGGGGTCGGGTCTTGGGACGCCGCTCCGCCCACCGGCGCGCGGCTCCCTAATGTGGCACGCTTGCGGGCTCCCGGCCAGATGTCAACGTAGTAAGTTTACACCGCTCGTTCACGGCTGACGGAGGGCCTCGCCTGAAATCGAACTTCTCATGGTTTGACCTCAGATCAGACAAGGATACCCGCTGAACTTAA					Unassigned			0.001804	0	0.00938232	0.00357256	0.00386609
5647_560	SH0079369.10FU	43	AACGCACCTTGCGCTCCTTGGTATTCCGAGGAGCATGCCTGTTTGAGTGTCATTAAATTCTCAACCCATTTAGCTTTGTTGTTGAATGGGCTTGGACTTGGAGTGTGCCGGCGTCAAGTCGGCTCCTCTTTAAATGCATTAGCAGAAGTTTGAAGCTTCGCGGACGGTGTGATAATTATCTACGCCTTTCAAGCCGTGAGGTTTAAAGTTACTCTGCTTCGAACCGTCTTCGGACAACTTTCATTTAATTTTGACCTCAAATCAGGTAGGACTACCCGCTGAACTTAA					Unassigned			0.00971915	0.000967558	0.00230309	0	0.00384654
5647_681	SH0148765.10FU	43	AACGCACCTTGCGCCCTCTGGTATTCCGGAGGGCATGCCTGTTTGAGTGTCATTAAATTCTCAACTTCAGAAGTTTTTATTAACTATCTGTAGCTTGGATGTGGGGGCTTGCTGGTATCTCAGATACTCAGCTCCTCTTAAATGCATTAGTGGAACCGTATGTTGGACCATCCTTGGTGTGATAATTATCTACGCTTTGGTTAATCTAACAACTTCTATGCTCAGATTTATTTCTGGTTAGGATAGTTGCATTCATTTGCTCTGTCTATGTAGAAGGGGGAGTCTGCTTTCAAACTGTCTGTGTATATGGACAATTTATTGACTATTTGACCTCAAATCAGGTAGGACTACCCGCTGAACTTAA					Unassigned			0	0.000272672	0.00203736	0.0138018	0.00279547
5647_797	SH0008645.10FU	43	AACGCACCTTGCGCCCTTTGGTATTCCGAAGGGCATGCCTGTTTGAGTGTCATTAAATTATCAACCTTGCTCGCTTTTACCGGCTTGAGCTGAGGCTTGGACGTGGGGGTTGCTGGCTTCCTTCAGTGGATGGTCTGCTCCTCTTAAAAGCATTAGCGGAATCTCTTGTGGACCGTCACTCGGTGTGATAATTATCTATACCGTTTTGGCCTCGAAGCAAACTATATGGGACTCAGCTTATAACCGTCTCGCAAGGGACAACATTTAATAACATCTTGACCTCAAATCAGGTAGGACTACCCGCTGAACTTAA					Unassigned			0	0.00150258	0	0.0246921	0.00417712
5647_846	SH0182638.10FU	43	AACGCACCTTGCGCTCGTTGGTATTCCGACGAGCATGCCTGTTTGAGTGTCATTAAATTCTCAACCTCACCAGTTTTGTTATGAGACTGTGTAAGGCTTGGATGTGGGGGTTTGTGCAGGCTGCCTCAGCGCGGTCTGCTCCCCTGAAATGCATTAGCGAGTTCAAACTGAGCTCCGTCTATTGGTGTGATAATTATCTACGCCGTGGATGGTTCTTAGACTTGCTTCTAACCGTCCGCAAGGACAACTCTTGACAATTTGACCTCAAATCAGGTAGGACTACCCGCTGAACTTAA					Unassigned			0	0.00246086	0.000408739	0.0176413	0.00345138
5647_950	SH0064095.10FU	43	AACGCACCTTGCGCTCCTTGGTATTCCGAGGAGCATGCCTGTTTGAGTGTCATGAAATTCTCAACCTCTCTAGTTTTTTCAACTGGTTAGGCTTGGATTTTGGAAGTTGCTGGCTCATTGTGAATCAGCTCTTCTCAAATGTATTAGCAAAGACCTTTGCTGCTCATCATTGGTATGATAATTATCTATATCGTTGATAAACAGTGTCCTTCACGGGAGAGATCTTGCTTCTAATAGTCTCTTTAGACAATTTGACAACTTTTGACCTCAAATCAGGTAGGACTACCCGCTGAACTTAA					Unassigned			0.000289486	0.0174842	0.000526188	0	0.00460595
5647_1084	SH0180065.10FU	42	AACGCACATTGCGCCCCATGGTATTCCATGGGGCATGCCTGTTCGAGCGTCATTTGTACCCTCAAGCTCTGCTTGGTGTTGGGTGTTTGTCCTATCCTTGCGATTGGACTCGCCTTAAAGTTATTGGCAGCCGGCATATTGGCCTTGGAGCGCAGCACATTTTGCGATTCAAGCCTGTAGACTGGCGTCCATCAAGCCTTTTTATCACTTTTGACCTCGGATCAGGTAGGGATACCCGCTGAACTTAA					Unassigned			0.0104818	0.000289006	0.00436346	0	0.00451566
5647_1089	-	42	AACGCACCTTGCGCCTTTTGGTATTCCGAAAGGCATGCCTGTTTGAGTGTCATGAAAACATCAACCCCTCGGGTTTCTACCCGTTGGGCTTGGATTTGGGCGTTGCCGTCTGGCTCGCCTTAAAGGACTTAGTGGGTCAAGCCTCTGGATAGACGTAATAAGTTTCGTCTGCTCCCCTGCCGCTCAATCCCGCTCACAACCAACCATCTTGTACTTCTGACCTCAAATCAGGTAGGGCTACCCGCTGAACTTAA					Unassigned			0.0165141	0.000348854	0	0	0.00505591
5647_1097	SH0140270.10FU	42	AACGCACATTGCGCCCCTCGGTATTCCGGGGGGCATGCTTGTTCGAGCGTCATTACACCCCTCCAGCCTCGCTGGGTCTTGGGCGTCCGCGGTCCGCCGCGCGCCTCAATGTCGCCGGCCGGTGCGCCTGTCCCCGAGCGTCGTGACCATTCGGTTCGCTCGTGCGGGTCAGGGGCGTCGCGCCGTCAAAACCTCTCCATTCAGGTTGACCTCGGATCAAGTAGGGATACCCGCTGAACTTAA					Unassigned			0.00637873	0.00335038	0.00157726	0	0.00322158
5647_1376	SH0001321.10FU	42	AACGCACATTGCGCCCGCCAGTATTCTGGCGGGCATGCCTGTTCGAGCGTCATTTCAACCCTCAAGCTCAGCTTGGTGTTGGGACTCGCGGTAACCCGCGTTCCCCAAATCGATTGGCGGTCACGTCGAGCTTCCATAGCGTAGTAATAATACACCTCGTTACTGGTAATCGTCGCGGCCACGCCGTAAAACCCCAACTTCTGAATGTTGACCTCGGATCAGGTAGGAATACCCGCTGAACTTAA					Unassigned			0.00690591	0	0.00138938	0.0087486	0.00383568
5647_1742	-	42	AACGCACATTGCGCCCCGTGGTATTCCGCGGGGCATGCCTGTTCGAGCGTCGGTCACGACCCCTCCGGCCCCCGGCGTGAAAGCGCCGGGGGGCGGGCCTTGGGCGTCTCCCCCGGGTCCCCCCGGGGGCGCCCTGAATGTGTCGGCGGCGGCGACGAGCCCCAGACGTAGCGGATCGCAAGATGTCGTCTGTCCGGGCTCGGGCGCCCGCCCGCTTCGAGACCCCCCACGCACCAACGTTCTGACCTCGGATCAGGTAGGGATACCCGCTGAACTTAA					Unassigned			0.0067346	0.000897189	0.00115882	0.0146656	0.004851
5647_1816	-	42	AACGCACATTGCGCCCCGTGGTATTCCGCGGGGCATGCCTGTTCGAGCGTCATTTAGACCAATCACGCCTGGCGTGGTGTTGGGGCACGCGGTCTCGCGGCCCTCAAAAACAGTGGCGGCGCCTGTAGGCTCTAAGCGTAGTAATACATTCCGCTATAGGGTCCTGCGGGTAGCTCGCCAAAACCCCCAATTTTTAAAGGTTGACCTCGGATCAGGTAGGGATACCCGCTGAACTTAA					Unassigned			0.00931606	0.00386496	0.00141568	0.000556353	0.0042717
5647_661	SH0171380.10FU	42	AACGCACCTTGCACCCTCTGGTATTCCGGAGGGTATGCCTGTCTGAGTGTCTTGTAAATCATCATCCCGCCGGGTCCTGCCCGGCGGGGTTGGAGTTGGGTGTTGCCCTTTGCGGGCTCGCCTTAAATGTATCGGCGGCCGTCCCGGTCCGTTGTGTGGCGTGATACGTTTCGCTGTGCGGCGGGCCGGTGGCCTCCTTGAAACCGCCACCTCGTGTGGAAGCATCGATTGACCTCAGATCAGGTAGGACTACCCGCTGAACTTAA					Unassigned			0.00417188	0.00330285	0.000565086	0.00850963	0.00355687
5647_818	-	42	AACGCACATTGCGCCCCTTGGTATTCCGAGGGGCATGCCTGTTCGAGCGTCATTTCACCAATCAAGCCACGCTTGGTATTGGGCGCGCGGCCTCTTTTATTAGAGGCCCGCCCGAAATGCATCGGCGAGGAAACCGACCCCCGGCGTGTTAGATTTCTGAACGTCAGGCGCACCGGTGCCCTCAGCCGTACAATCTTTTTTTCTAAGGTTGACCTCGGATCAGGTAGGAATACCCGCTGAACTTAA					Unassigned			0.000961097	0.0119274	0.0027703	0.00454029	0.0047837
5647_838	SH0064098.10FU	42	AACGCACCTTGCGCTCCTTGGTATTCCGAGGAGCATGCCTGTTTGAGTGTCATGAAATTCTCAACCTATCTTGTTTTATAACTGGTTAGGCTTGGATCATGGAAGTTGCTGGCTCAATTAGAATCAGCTCTTCTCAAATGTATTAGCAGAGACTTTTGCTGACCATCATTGGTATGATAATTATCTATATCATTGGTAACCAGTTCCCTTTCATAGGGAAGTCTTGCTTCTAATAGTCGTTTCGACAACTTGACACCTTTGACCTCAAATCAGGTAGGACTACCCGCTGAACTTAA					Unassigned			0	0.00898508	0.00848186	0	0.00474932
5647_858	SH0023373.10FU	42	AACGCACCTTGCGCTCCTTGGTATTCCTTGGAGCATGCCTGTTTGAGAGTCTTGAATATCTCTGCTTTTATGTTTTTTAATTAAGATATAACAAGTCAGGTCCTTGAGTCTGCTTGCGGTTTGTTACGAACACAAGCTTACTTTAAATGAATTAGCTGGATTTCAGCAGAGTTGTTAAGTAACATTTTGAACTCTCGTAATATGAAGTCTGCTCATAATCAGTCTTTTGACTATTAATTTCTATTGGCCTCAAATCAGGTAGGACTACCCGCTGAACTTAA					Unassigned			0.000333656	0.00503248	0.001981	0.00227835	0.00229264
5647_919	SH0096506.10FU	42	AACGCATCTTGCACTCTCTGGTATTCCGGAGAGTATGTCTGTTTGAGTGTCATGAATTCTTCAACCCTCCCTTTTCTTAGTGAATTGAGAGGAGTTTGGATTCTGAGTGTTGCTCCTAACCCGAGCTCATTCGTAATATATTAGCATCCATATTCGACTTCGGATTGACTTGGCGTAATAGACTATTCGCTGAGGAATCTAACTTCGGTTAGAGCCGTTTTTGAACTAGGAAGCTGCTAATCTAGCTTAGTCTACCTTTAGATTAGATCTCAAATCAGATAGGATTACCCGCTGAACTTAA					Unassigned			0	0	0.0205145	0.00118865	0.00624661
5647_930	SH0141951.10FU	42	AACGCACATTGCGCCCCTCGGTATTCCGTGGGGCATGCCTGTTCGAGCGTCATTGTCAACCTCAAGCTATGCTTGGTGATGGGCGCCTGCCCCGCCTTCGTGCGCGGGCTCGCCTCAAAGACATTGGCAGCGGTCTTGCCGGCTCCTTGCGCAGCACATTTGCTCTCGGAGACCCCGGCGGATCGGCGTCCAGCAAGCCTTCTACAGCTTGACCTCGGATCAGGTAGGGATACCCGCTGAACTTAA					Unassigned			0.00916596	0	0.0144872	0	0.00703994
5647_940	SH0153925.10FU	42	AACGCACCTTGCGCTCCTTGGTATTCCGAGGAGCACGCCTGTTCGAGTGTCGTGAAATTCTCAAGCTGGATAGCTTTATTGTTATCTCAGTTTGGTTTTGGGCTTTGCCGTCTCCTCTTTTGTGAACGGCTGGCCTTAAAAGTATTAGCTGACCCTTGTTTGTGGGATTGGTTCTACTCAGCGTGATAATTTATGACCGCTGAGGACATCTTTCGGGATGGCCAGCTCTGCCTTGGATCGCTTCTAATCCTGGTATTTGGAGTCCGCTCCTTATCCTTAACTTTTTCAACTTTGACCTCGAATCAGGTGGGACTACCCGCTGAACTTAA					Unassigned			0.000862154	0.0078417	0.000963447	0	0.00250114
5647_1019	SH0082463.10FU	41	AACGCACCTTGCGCCCGTTGGTATTCCGACGGGCATGCCTGTTTGAGTGTCATGAATTATCAATCCCTCGGGTTTTGTAACGAAACCCGTTGGACTTGGACTTGGGTGTCTGCCGGGTTTAAACCGGCTCGCCTTAAATGTGACAGGTGGTTGGCTCTTGACCCAGTGATCAGCGTGATAAGTCGTCGCTGGTTCCGTGGTCTTGAGCCCTGCCTCATAAACCGTCCCTTTGGGGACAAATTCATTCGATCTGACCTCAAATCAGGTAGGACTACCCGCTGAACTTAA					Unassigned			0.00362137	0.00115602	0.00372886	0.0166756	0.00504802
5647_1024	SH0090720.10FU	41	AACGCATCTTGCGCTCCTTGGTATTCCAAGGAGCATGCCTGTTTGAGTGTCATTTATATATCTCAATCCTGCATCCGTGAAAAAAAGGGTGTTGGGCTTGGACTTGGGGGTTACAGGCTCTGCTATTGCAGTCTGCTCTCCTGAAATACATGGAGGCCCCTCCCCTGTTTTAAAGGTGTGATATATCTATCTGCATCTAAAATCTTGGGGGGTGTTTGCTGCTGAGGGGGATGGCTTGTTGATAAACTTGACCTCAAATCAGGTAGGACCACCCGCTGAACTTAA					Unassigned			0.00370731	0.00167658	0	0.0173263	0.00420182
5647_1042	SH0026245.10FU	41	AACGCACATTGCGCCCCTCGGAATTCCGGGGGGCATGCCTGTTCGAGCGTCATTGCACCCCTCAAGCTCCGGCTTGGTATTGGGTCGCCGCCCCCCGGGCGCGCCCGAAAACCAGTGGCGGTCCGGAGTGACTTTAAGCGTAGTAAAAATTTCTCCCGCTTCGAAAGTCTGCCCCGTGGCTTGCTTAACACCCCCCCGAAATTCAATGATTGACCTCGGATCAGGTAGGGACACCCGCTGAACTTAA					Unassigned			0.00169107	0.00129008	0.000354741	0.0148382	0.00322044
5647_1054	-	41	AACGCACCTTGCGCTCTTGGGTATTCCCAAGAGCATGCCTGTTTGAGTGTCATGAATCTCTTCGCTTACCAAGTTGATTGTAATGATTGACTTGGTGGAGCAGATCTGGGTGTTTGCCTGCTTTTACAGTGGGGCTCGCCTGAAAGAGAGTAGCTTGTAGCGAAAGTCTATACTCGTTGATCTTGTTGCCCTTGCGCAAACCATCGTTATGGTATCATCCGATGGAGTCCTTTGCACTACGGGGATTTTTAAACTCGATCCAACAGTTGGGCGCTAATAACGTTGCAGCTTCTAGTCTGGTATATACTCTACCAACTTCTTTTACACATCTGGCCTCAAATCAGGTAGGACTACCCGCTGAACTTAA					Unassigned			0.00524965	0	0.00968238	0.00466329	0.00515948
5647_1087	SH0137700.10FU	41	AACGCACCTTGCGCTCCTTGGTATTCCGAGGAGCATGCCTGTTTGAGTGTCATTAAATTCTCAACCTCACCCGTTTTGTCATGAAGCGGTCTGTGTAGGCTTGGATGTGGGGGTTTTGCAGGTCCAGCTTCTGGTCTGCTCCTCTGAAATGCATTAGTGGGTTGTGCCCCCCTAATCTATTGGTGTGATAATTATCTACGCCGTGGATCAGGATTGGCGATCAATGACCTGCTGATAACCGTCCGTCTCGGACAACACATTGACATTTTTGACCTCAAATCAGGTAAGACTACCCGCTGAACTTAA					Unassigned			0	0	0.00916046	0.00520818	0.00350957
5647_1088	SH0060744.10FU	41	AACGCACCTTGCGCTCTCTAGTTATTCTGGAGAGCATGCTTGTTTGAGTATCGCGAACCTCTCAACCCCGCCAAAGGCTTTATTGACTTTGGTTGTTTGGGCTTGGATCATGGTTGTTGTTGGCCTTTGGGTCTAACTCGACTGAAATACAACAAGTTGAATAGAATTTATTGCGGCTTGACCTGATGTTGTAAACTACTCATCGGGGACGCTTTAAAAAGTCTAAGGAACTTTAACAGAAACCCTTTTGCTCTAGTCGAGGATCACTCTTTCGGGAGCCCTTACACTTTAGTACATTTATGATCTCAAATCAAGTAGGACTACCCGCTGAACTTAA					Unassigned			0.000469029	0.00381678	0.00234797	0.0166217	0.00434707
5647_1112	SH0188152.10FU	41	AACGCACATTGCGCCCTCTGGTATTCCGGAGGGCATGCCTGTTCGAGCGTCATTATACCACTCAAGCTCAGCTTGGTATTGGGGCCCGCCCACCAGCGGCCCCTAAAGTCAGTGGCGGTGCCGGTCGGCTCTAAGCGTAGTAATACTCCTCGCTATAGGGTCCGGTCGGTTGCTTGCCAACAACCCCAAATTTTATCAGGTTGACCTCGGATCAGGTAGGGATACCCGCTGAACTTAA					Unassigned			0.00478357	0.0039545	0.00518173	0.000450049	0.00402707
5647_1127	SH0160833.10FU	41	AACGCACATTGCGCCCCTTGGTATTCCATGGGGCATGCCTGTTCGAGCGTCATTTGTACCCTCCAGCCCTGCTGGGTGTTGGGCGTTTTGTTCCGCTACACGCGTGAACTCGCCTCAAATGCATTGGCAGCCAGCCGTCCCGCGTGGGAGCGCAGCACATTTTGCGCTCTCCGCTGGGTGCGGCGGCGTCCACAAGCCTATACTTTTACGCTTGACCTCGGATCAGGTAGGGATACCCGCTGAACTTAA					Unassigned			0.004989	0.00423986	0.00100885	0.00309524	0.00333401
5647_1174	SH0147708.10FU	41	AACGCACATTGCGCCCCTCGGTACTCCGGGGGGCATGCCTGTTCGAGCGTCATTGCACCCCTCAAGCGTAGCTTGGTACTGAGGCCTCGCCCCCGCCCTGGGGCGGCCCCGAAAATCAGTGGCGGTCCGGTGTGACTTCAAGCGTAGTAAAAATTCTCCCGCTTTGAAGGCTCGCGCTCGGGACCCGCCAGAACGTCCACTTTTTCAATGATTGACCTCGGATCAGGTAGGGATACCCGCTGAACTTAA					Unassigned			0.00298325	0.00726605	0.00397787	0	0.00388667
5647_1255	SH0182588.10FU	41	AACGCACCTTGCGCTCCTTGGTATTCCGAGGAGCATGCCTGTTTGAGTGTCATTAAATTCTCAACCTCACCAGTTTTCTGAACTGTTCTCCGAGGCTTGGATGTGGGGGTTTGTGCAGGCTGCCTCACGGCGGTCTGCTCCCCTGAAATGCATTAGCGAGTTCATACTGAACTTCCGTCTATTGGTGTGATAATTATCTACGCCGTGGACGAGGTTCAGACTCGCTTCTAACCGTCCGCGAGGACAATACCTTGACAATTTGACCTCAAATCAGGTAGGACTACCCGCTGAACTTAA					Unassigned			0.0153293	0	0.00251292	0	0.00535512
5647_1284	SH0123707.10FU	41	AACGCACATTGCGCCCCTTGGTATTCCGAGGGGCATGCCTGTTCGAGCGTCATTACACCAATCAAGCCTCGCTTGGTATTAGGCCATCGCCCCCGTAACTGGCGGGCGTGCCTCAAACATTTCGGCGGAGCCACACCGGCTTTGGGCGTAGTAGAATTTATCAATAACGCTCTGTGGGACGGTGGGACTTTTGCCGCGCAACAGCACCTATTTTTTAAAGGTTGACCTCGGATCAGGTAGGGATACCCGCTGAACTTAA					Unassigned			0.0026131	0.0160542	0	0	0.0047927
5647_1302	-	41	AACGCACATTGCGCCCCTTGGTATTCCGAGGGGCATGCCTGTCCGAGCGTCATTATCACCGTCAAGCAAAGCTTGGTGTTGGGCTTCGCCTCTAAGGGTGTGCCCGGAAATCAGTGGCGGTCTCTCTGGGGCTCAAGCGTCGTAATATTCTCGCGCTGGGAGCCTTAGGGACGTAACCTGCCAAATCACACCAATCATACAGGTTGACCTCGGATCAGGTAGGGATACCCGCTGAACTTAA					Unassigned			0.00277773	0.00188897	0.00622324	0.00134256	0.00335335
5647_1311	SH0079308.10FU	41	AACGCACATTGCGCCCCCTGGTATTCCGGGGGGCATGCCTGTTCGAGCGTCATTTCACCAATCAAGCCACGCTTGGTATTGGATGCGGCCCGCCCCCAGCGGCGGGCCCGCCCGAAATGCATCGGCGAGGACACCGACCCCCGGCGTGTTAAGAATCTTACAGTTCGAACGTCAGGAGCACCGGCCGACCTCCGCCGTGAAACTTGTATCAAGTTGACCTCGGATCAGGTAGGAATACCCGCTGAACTTAA					Unassigned			0.000294265	0	0	0.0275972	0.00433803
5647_1317	SH0104992.10FU	41	AACGCACCTTGCGCTCCTTGGTATTCCGAGGAGCATGCCTGTTTGAGTATCATTAAATTCTCAACCTCACCCGCTTTGTAATGAAGACGGTGTAAGGCTTGGATATGGGGGTCTTGCATGCTGCCTTGGTGCTGGCTTGCTCTCCTGAAATACATTAGCGGGCTTATACTGAGCTTCCGTATCCCGGCGTGATAATTATCTATGCTGTGGAATTGGACTCCGTGCTTGCTTCTAACCGTCCGATAGGACAACATTTGACCAATTTGATCTCAAATCAGGTAGGACTACCCGCTGAACTTAA					Unassigned			0	0.000708865	0.0221779	0	0.00673213
5647_1453	SH0123706.10FU	41	AACGCACATTGCGCCCCTTGGTATTCCGAGGGGCATGCCTGTTCGAGCGTCATTTCACCAATCAAGCACTGCTTGGTATTGGGCGTCCGGCCCCGCGAGAGCGGCGGCCGCGCCCCAAACCCTTCGGCGGAGCCACTCGGTCTCTGGGCGTAGTAGAATTACTTCAATAACGTCCTGGGAGCCCTTGGGGTCTCCCGCCGTCAAACCACCAAATATTTTTTCAGGTTGACCTCGGATCAGGTAGGGATACCCGCTGAACTTAA					Unassigned			0.00970305	0.00468835	0.000179659	0	0.00414262
5647_1489	SH0153108.10FU	41	AACGCACATTGCGCCCTCTGGTATTCCGGGGGGCACACCTGTTCGAGCGTCATTTCAACACTCAAGCTCTGCTTGGTATTGGGCGCCGTCCTTACGGGCGCGCCTCAAACCCCTCGGCGTCGCCGTCCGTCCCCAAGCGCAGCGAGATTTATTTCAGCGTGAGGATCGGGCCGTGTCCGCCGCAGAACACCTTTATCTTCTAAGGTTGACCTCGGATCAGGTGGGGATACCCGCTGAACTTAA					Unassigned			0.004345	0.00591633	0.00601089	0	0.00456048
5647_1531	-	41	AACGCACATTGCGCCCTTTGGTATTCCGAAGGGCATGCCTATTCGAGCGTCATTATCACCCCTCAAGCCCGGCTTGGCCTTGGGCCCGCGTCGTCCGCGACCGGCCCGAAAGATAATGGCGGTGTCGAACGGACCCTCCGGTGCAGCGAGCTTCGGCACGCACCTGTGAAGGCCGTCGGCCCCGGTCGTACCCCCCCAAAGGTTGACCTCGGATTAGGTAGGAATACCCGCTGAACTTAA					Unassigned			0.0156274	0.000642555	0.00052206	0.000792434	0.00513873
5647_771	SH0120764.10FU	41	AACGCACATTGCGCCCATTAGTATTCTAGTGGGCATGCCTGTTCGAGCGTCATTTCAACCCTTAAGCCTAGCTTAGTATTGGGAACTGGCTTTACTGCCATTCCTCAAATTCAACGGCGGATTTATAGCAATCTCTGAACGTAGTAATTTTTTTCTCGTTTTTGAAATACTGTAAACCTCAGCCGCTAAACCCCCCAATTTTTAATGGTTGACCTCGGATCAGGTAGGAATACCCGCTGAACTTAA					Unassigned			0	0	0.00844945	0	0.00249745
5647_1016	SH0188598.10FU	40	AACGCACCTTGCGCTCCTTGGTATTCCGAGGAGCATGCCTGTTTGAGTGTCATTAAATTCTCAACCCCTCCAGCTTTTGCGAGCTGCGATGGGGCTTGGATGTTGGGGGTTTGCGGGCCTTTATTAAGAGGTCGGCTCTCCTGAAATGCATTAGCGGAACCGTTTGCAGTCCCGTCACTAGTGTGATAATTATCTACACTGTGATGATTGCTCTCTGACTAGTTCAGCTGCTAATCGTCCATTCGGACAATGTTTAATGAACTTCTTGACCTCAAATCAGGTAGGACTACCCGCTGAACTTAA					Unassigned			0.0117198	0	0.00441624	0	0.00483165
5647_1036	SH0192226.10FU	40	AACGCACCTTGCGCTCCTTGGTATTCCGAGGAGCATGCCTGTTTGAGTGTCATTAATATATCAACCTCTTCAGCTTTTGCTTATTGAGTGTTGGATGTGGGGGTCTTTTGCTGGTCTTTTAAAAGAGATCAGCTCCCCTAAAATGTATTAGCAGAACAATTTGTTGATCGTTCATTGGTGTGATAATTATCTACGCTATTGACGTGAAGCAGTTCAGCTTCTAACTGTCCATTGACTTGGACAATTTTTCATTAATGTGACCTCAAATCAGGTAGGACTACCCGCTGAACTTAA					Unassigned			0.00384536	0.00419275	0.00155993	0.00150986	0.00289691
5647_1064	-	40	AACGCACATTGCGCCCCTTGGTATTCCATGGGGCATGCCTGTTCGAGCGTCATTTGTACTCTCAAGCCTTGCTTGGTGTTGGGTGTTTGTCTTTGCTTAGCCTAGACTCGCCTTAAATATATTGGCAGCCGGTATACTGGTTTGAAGCGCAGCACATTTGCAATTCAAGCTTGCTATTACTAGCATCCACAAAGATTATCAACACTTTTGACCTCGGATCAGGTAGGGATACCCGCTGAACTTAA					Unassigned			0.00482632	0.00263857	0.0043605	0.00281834	0.00383347
5647_1182	SH0129952.10FU	40	AACGCACATTGCGCCCCTTGGTATTCCGGGGGGCATGCCTGTTCGAGCGTCATTAATACCAATCCCTTCGGGGGTCTTGGGGCTTGGGATCTCCCAGCTCTTAAAATCAGTGGCGGTGCCTCTCGGCTCTAAGCGTAGTAATTCTTCTCGCTATAGTCCCCGGGAGAACACTTGCCATAACCCCCACACTTTTAAGGTTGACCTCGGATCAGGTAGGGATACCCGCTGAACTTAA					Unassigned			0.000244792	0.000785902	0.00755859	0.00319979	0.00299662
5647_1300	SH0154110.10FU	40	AACGCACCTTGCGCTCCTTGGTATTCCGAGGAGCATGCCTGTTTGAGTGTCATTAAATTCTCAACCCCATAACCTTGTTGTCATGACTCGGCCGTTGGGGCTTGGACTTGGAGTTGTGCGGGCTTGCAAAAGTCGGCTCCTCTTGAAATGCATTAGCTGGAACTCTCTTCGTGGACCGGCCATCGGTGTGATAATTATCTACGCTGTTGGTGTTTCAAACGGTCTGCGCTTCGTAATAGAGGTTCTGCTTCCAACCGTCCCTTACACGGACAATGATCCCTTTGCTGGGATTGACCATTTGACCTCAAATCAGGTAGGACTACCCGCTGAACTTAA					Unassigned			0.00531311	0.000682158	0.00228622	0.00614798	0.0033913
5647_1319	SH0174260.10FU	40	AACGCACATTGCGCCCCTTGGTATTCCGAGGGGCATGCCTGTTCGAGCGTCATTTATACCAACTCCTCTTCATAGAGGGTCTTGGGCTTCGCCTCCGGGCGGGTCTTAAAATCAGTGGCGGTGCCTGAAGGCTCTACGCGTAGTAATACTTCTCGCGATGGACGTCTGCAGGTGTCTTGCCAGCAACCCCCAACTTATCAAGGTTGACCTCGGATCAGGTAGGGATACCCGCTGAACTTAA					Unassigned			0.00515643	0.00056783	0.00118552	0.0155004	0.0044304
5647_1369	SH0188663.10FU	40	AACGCACCTTGCGCTCCTTGGTATTCCGAGGAGCATGCCTGTTTGAGTGTCATTAAATTCTCAACCCCTCCAGCTTTTGTGAGTTGCGATGGGGCTTGGAAGGTGGGAGTTTGCGGGCCTCTGTAATAGAGGTCGGCTCTCCTGAAATGCATTAGCGGAACCGTTTGCAGTCCCGTCACTAGTGTGATAATTATCTACACTGTGATGATTGCTCTCTGGCTTGTTCAGCTACTAATCGTCCTTTACCGGACAATGTATAATGAACATCTTGACCTCAAATCAGGTAGGACTACCCGCTGAACTTAA					Unassigned			0.00326797	0.00277941	0.00230309	0.00571775	0.00323808
[truncated: 1,124 more rows]

## Sheet: Table S2 Kappan
Table S2. Table of the 200 most common fungal OTUs.
[truncated: 202 more rows]
